# Supplementary material for: LPFG Biosensor for IL-6 Detection in Murine Serum Samples Associated with Ischemic Disease
Source: Sensors (Basel). 2026 May 2;26(9):2855. doi: 10.3390/s26092855 (PMC13165805; doi:10.3390/s26092855)
Supplement: Supplementary file 1 [file sensors-26-02855-s001.zip]

Archive with 10 entries (10 files):
- Figure S1.pdf
- Figure S2.jpg
- Table S1.xlsx
- Table S2.xlsx
- Table S3.xlsx
- Table S4.xlsx
- Table S5.xlsx
- Table S6.xlsx
- Table S7.xlsx
- Table S8.xlsx
