# Supplementary material for: LPFG Biosensor for IL-6 Detection in Murine Serum Samples Associated with Ischemic Disease
Source: Sensors (Basel). 2026 May 2;26(9):2855. doi: 10.3390/s26092855 (PMC13165805; doi:10.3390/s26092855)
Supplement: Supplementary file 1 [file sensors-26-02855-s001.zip › Table S1.xlsx]

## Sheet: Raw data associated to Fig. 8
Wavenumber (cm-1)	Fiber	Fiber	Fiber	Fiber	Fiber	Hydroxylation	Hydroxylation	Hydroxylation	Hydroxylation	Hydroxylation	Functionalization	Functionalization	Functionalization	Functionalization	Functionalization	Activation	Activation	Activation	Activation	Activation	Immobilization	Immobilization	Immobilization	Immobilization	Immobilization
3100.93	1.61627	1.50178	1.64539	1.51119	1.55896	1.4793	1.42892	1.57045	1.45384	1.59969	1.71837	1.45273	1.69492	1.45925	1.59033	1.53506	1.6118	1.49973	1.68535	1.52006	1.07428	1.05685	1.082	1.04328	1.0696
3099	1.62017	1.5075	1.64117	1.5108	1.55955	1.48217	1.43129	1.57328	1.45457	1.60355	1.72515	1.45215	1.69688	1.46339	1.59188	1.53466	1.60894	1.49707	1.68219	1.52224	1.07159	1.0601	1.08452	1.04483	1.072
3097.07	1.62333	1.51244	1.63837	1.51174	1.55999	1.48376	1.43199	1.57335	1.45247	1.60475	1.73118	1.45263	1.6989	1.465	1.59025	1.53195	1.6062	1.493	1.67653	1.52191	1.06918	1.06337	1.08746	1.04494	1.07349
3095.15	1.62458	1.5162	1.63643	1.51274	1.56004	1.48234	1.42996	1.57065	1.44868	1.60335	1.73319	1.4537	1.69808	1.4649	1.58935	1.52705	1.60402	1.48728	1.67177	1.52041	1.06729	1.06518	1.09079	1.04376	1.07452
3093.22	1.62335	1.51709	1.63416	1.51287	1.55989	1.47805	1.42523	1.56603	1.44328	1.60048	1.73274	1.45593	1.69574	1.46607	1.59009	1.5203	1.60201	1.48183	1.66799	1.5176	1.06562	1.06491	1.09323	1.04097	1.0744
3091.29	1.62135	1.51462	1.633	1.51324	1.5607	1.47331	1.42017	1.56093	1.43755	1.59733	1.73204	1.45834	1.69379	1.4689	1.5901	1.51384	1.60141	1.47882	1.66428	1.51377	1.06513	1.06321	1.0942	1.03756	1.07284
3089.36	1.61862	1.51027	1.63446	1.5145	1.56255	1.46937	1.41577	1.55645	1.43333	1.59417	1.73406	1.45834	1.69245	1.46964	1.58803	1.50923	1.60292	1.47817	1.6615	1.51012	1.06634	1.06061	1.0932	1.03479	1.07026
3087.43	1.61436	1.50587	1.63792	1.51574	1.56416	1.46608	1.41154	1.55284	1.43111	1.59135	1.73703	1.45592	1.69268	1.46617	1.58435	1.50629	1.60514	1.47917	1.66052	1.50712	1.06822	1.0578	1.09015	1.03322	1.0673
3085.5	1.61009	1.5019	1.64207	1.51581	1.56535	1.46382	1.40816	1.55011	1.4304	1.5894	1.73679	1.45222	1.69337	1.46198	1.5799	1.50554	1.60717	1.48161	1.66131	1.50475	1.06992	1.05514	1.0866	1.03232	1.06442
3083.57	1.60808	1.49834	1.64625	1.51524	1.56603	1.46366	1.40719	1.54921	1.4312	1.58902	1.73636	1.44768	1.69271	1.46113	1.57583	1.5084	1.6096	1.48583	1.66382	1.50379	1.07151	1.05282	1.08433	1.03167	1.06188
3081.65	1.60903	1.49625	1.64998	1.51481	1.56524	1.46565	1.40903	1.55062	1.43391	1.5908	1.73947	1.44438	1.69084	1.4626	1.57353	1.51427	1.61194	1.49105	1.66778	1.50514	1.07329	1.05161	1.08331	1.03204	1.06022
3079.72	1.6118	1.49658	1.65158	1.51368	1.56343	1.4685	1.41252	1.5533	1.43778	1.59365	1.7419	1.44357	1.68829	1.46391	1.57371	1.52014	1.61239	1.49496	1.67185	1.50822	1.07453	1.05107	1.08249	1.0336	1.05954
3077.79	1.61452	1.49849	1.65004	1.5115	1.5618	1.47153	1.41625	1.55628	1.44146	1.59549	1.74063	1.44253	1.68726	1.46464	1.57619	1.52388	1.61065	1.49655	1.6744	1.51188	1.07395	1.05049	1.08152	1.03521	1.05946
3075.86	1.61636	1.50091	1.64641	1.50968	1.56021	1.47515	1.4196	1.55891	1.4443	1.59638	1.73847	1.43993	1.68966	1.46516	1.57903	1.52576	1.60822	1.49623	1.67479	1.51581	1.07193	1.05099	1.0815	1.03657	1.06051
3073.93	1.61832	1.50422	1.6424	1.50966	1.55867	1.47863	1.42211	1.5609	1.44568	1.59831	1.73689	1.43847	1.69332	1.46723	1.58052	1.52623	1.60571	1.49424	1.67317	1.51896	1.0698	1.05319	1.08363	1.03826	1.0629
3072	1.62118	1.50914	1.63922	1.51122	1.55825	1.48016	1.42345	1.56204	1.44523	1.60158	1.73631	1.43922	1.69517	1.47151	1.58324	1.52496	1.60287	1.4911	1.6706	1.52016	1.0684	1.05638	1.08714	1.04023	1.0655
3070.08	1.62381	1.51457	1.63709	1.51306	1.55954	1.47969	1.42398	1.56188	1.44334	1.60439	1.73772	1.43999	1.69584	1.47511	1.58866	1.52239	1.60083	1.48757	1.66833	1.52032	1.06782	1.0601	1.09089	1.04201	1.06758
3068.15	1.62557	1.51846	1.63581	1.51488	1.56173	1.47841	1.42369	1.56063	1.44049	1.60566	1.74126	1.44011	1.69777	1.47606	1.59208	1.51958	1.60024	1.48394	1.66603	1.52081	1.06763	1.06386	1.09496	1.04295	1.06932
3066.22	1.62636	1.51986	1.63516	1.51698	1.56351	1.47647	1.42143	1.55859	1.43718	1.60511	1.74526	1.44079	1.70042	1.47567	1.59062	1.51555	1.59962	1.48064	1.66278	1.52052	1.06751	1.06659	1.09791	1.04217	1.07008
3064.29	1.62462	1.51835	1.63509	1.51867	1.56446	1.47312	1.41674	1.55534	1.4335	1.60303	1.74774	1.44156	1.7014	1.4757	1.5873	1.50947	1.59843	1.47839	1.65896	1.51724	1.06729	1.06688	1.0974	1.0394	1.06869
3062.36	1.6207	1.51429	1.63619	1.51958	1.56507	1.46836	1.41133	1.55066	1.42956	1.60098	1.74931	1.44099	1.70045	1.4758	1.58408	1.50411	1.59863	1.47752	1.6561	1.51168	1.06744	1.06409	1.09411	1.03534	1.06543
3060.43	1.61756	1.50936	1.63954	1.52015	1.56545	1.464	1.40724	1.54564	1.42638	1.59972	1.74951	1.43945	1.70002	1.47476	1.58023	1.50186	1.60155	1.47828	1.65543	1.50683	1.06877	1.05995	1.09047	1.03116	1.06155
3058.5	1.61622	1.50452	1.64513	1.52037	1.56533	1.46232	1.40534	1.54281	1.42491	1.59907	1.74804	1.43796	1.70248	1.47337	1.57611	1.50242	1.60551	1.4813	1.6567	1.50439	1.071	1.057	1.0873	1.02831	1.05774
3056.58	1.61534	1.50017	1.65014	1.51957	1.56482	1.46319	1.40515	1.54314	1.42502	1.59942	1.74697	1.43623	1.70649	1.47313	1.57325	1.50468	1.60798	1.48615	1.65886	1.50414	1.07327	1.0553	1.08411	1.02722	1.05432
3054.65	1.6141	1.49702	1.65191	1.51719	1.56391	1.46454	1.40575	1.54455	1.42607	1.60042	1.74556	1.43417	1.70836	1.47405	1.57222	1.50792	1.60864	1.49091	1.6617	1.50465	1.0746	1.05368	1.08138	1.0267	1.05201
3052.72	1.6139	1.49577	1.65174	1.51452	1.56274	1.46563	1.40763	1.54612	1.42852	1.60192	1.74293	1.43338	1.70758	1.47553	1.57307	1.51263	1.60885	1.49464	1.66542	1.50557	1.07484	1.05291	1.0803	1.02725	1.0515
3050.79	1.61618	1.4974	1.65184	1.51318	1.56205	1.46756	1.4115	1.54912	1.43304	1.60521	1.74239	1.4345	1.70803	1.47751	1.57519	1.51875	1.60922	1.49769	1.67011	1.50869	1.07506	1.05407	1.08076	1.03027	1.05268
3048.86	1.61958	1.50185	1.65068	1.51234	1.56171	1.47118	1.41652	1.55322	1.43788	1.61004	1.74658	1.43668	1.71228	1.4806	1.57735	1.52381	1.60881	1.49929	1.67478	1.51362	1.0752	1.05636	1.0817	1.0337	1.05471
3046.93	1.62216	1.50713	1.6465	1.51115	1.56112	1.47503	1.4213	1.55673	1.44022	1.61403	1.75155	1.43906	1.71716	1.4843	1.58037	1.52522	1.60736	1.49822	1.67731	1.51697	1.07417	1.05917	1.08283	1.03527	1.05657
3045.01	1.6244	1.5118	1.64135	1.51078	1.56091	1.47715	1.42444	1.55911	1.43961	1.61577	1.75216	1.4409	1.71946	1.48659	1.58437	1.52363	1.6058	1.49481	1.67712	1.51785	1.07247	1.06276	1.08455	1.03619	1.05823
3043.08	1.62652	1.51587	1.63707	1.512	1.56172	1.47761	1.42459	1.55944	1.43722	1.61596	1.74872	1.44249	1.72058	1.48678	1.58579	1.52108	1.60427	1.49057	1.67493	1.51725	1.0717	1.0662	1.08617	1.03694	1.06018
3041.15	1.62744	1.51896	1.63375	1.51413	1.56267	1.47644	1.42224	1.55702	1.43381	1.6154	1.7443	1.44382	1.7222	1.48583	1.58361	1.5174	1.60265	1.48671	1.67147	1.51524	1.0722	1.06848	1.08676	1.03612	1.06168
3039.22	1.62669	1.51948	1.63226	1.51656	1.56334	1.4729	1.41882	1.55379	1.42984	1.61387	1.74095	1.44351	1.7243	1.48514	1.58043	1.51246	1.60206	1.48371	1.66782	1.51189	1.07315	1.06973	1.08653	1.03372	1.06168
3037.29	1.62453	1.5165	1.6334	1.51908	1.56514	1.46818	1.4146	1.551	1.42579	1.61196	1.73839	1.4414	1.72597	1.48449	1.57745	1.508	1.60326	1.48218	1.66546	1.5079	1.07419	1.07006	1.08556	1.03095	1.06012
3035.36	1.62188	1.51164	1.637	1.52139	1.56827	1.46433	1.41052	1.54753	1.42285	1.61062	1.73508	1.43859	1.72632	1.482	1.57475	1.5054	1.60565	1.48335	1.66563	1.50383	1.07568	1.0698	1.08361	1.02857	1.0578
3033.43	1.6192	1.50666	1.64211	1.52258	1.57035	1.46209	1.40843	1.54412	1.42201	1.60926	1.73139	1.4364	1.72597	1.47793	1.57193	1.5055	1.60858	1.48699	1.66806	1.50014	1.07749	1.06907	1.08095	1.02702	1.05573
3031.51	1.61548	1.50116	1.64642	1.52149	1.56976	1.46129	1.40799	1.54232	1.42233	1.60737	1.72946	1.43589	1.72519	1.47371	1.56817	1.50828	1.61168	1.49101	1.67133	1.49748	1.07874	1.06672	1.07744	1.02612	1.05343
3029.58	1.61113	1.49522	1.64825	1.51899	1.56761	1.46116	1.40788	1.54194	1.42272	1.60547	1.72752	1.43666	1.72405	1.46993	1.56407	1.51226	1.61435	1.49457	1.67492	1.49648	1.07932	1.06282	1.07307	1.02534	1.05003
3027.65	1.60851	1.49084	1.649	1.51696	1.56554	1.46151	1.40888	1.54346	1.42416	1.60451	1.72195	1.43803	1.72409	1.46776	1.56152	1.51686	1.61603	1.49836	1.6795	1.49783	1.07994	1.05957	1.06943	1.0253	1.04675
3025.72	1.60875	1.48998	1.64975	1.51537	1.56372	1.4632	1.4118	1.54735	1.4277	1.60555	1.7148	1.44018	1.72552	1.46775	1.56212	1.52268	1.61661	1.50183	1.68447	1.50101	1.08043	1.05835	1.06765	1.02657	1.0453
3023.79	1.6113	1.49288	1.64958	1.51385	1.56223	1.46619	1.4157	1.55212	1.43235	1.60892	1.70932	1.4427	1.72577	1.46848	1.56514	1.52852	1.61635	1.50398	1.68774	1.50432	1.0799	1.05907	1.06746	1.02854	1.04647
3021.86	1.61481	1.49762	1.64734	1.5129	1.56126	1.46951	1.41957	1.55637	1.43609	1.6134	1.70497	1.44475	1.72257	1.46811	1.56818	1.53245	1.61548	1.50472	1.68886	1.50726	1.07839	1.06123	1.06811	1.03054	1.04954
3019.94	1.61806	1.50218	1.64304	1.51238	1.56043	1.47243	1.42281	1.55967	1.43812	1.61709	1.70212	1.44621	1.71865	1.46673	1.57081	1.53391	1.61419	1.50372	1.68942	1.50953	1.07716	1.06444	1.06891	1.03227	1.05302
3018.01	1.62059	1.50675	1.63869	1.51232	1.56003	1.47439	1.42471	1.56182	1.43879	1.61858	1.70194	1.44695	1.71794	1.46548	1.57332	1.53319	1.61284	1.50093	1.68931	1.51012	1.07641	1.06848	1.07027	1.03364	1.05668
3016.08	1.62182	1.51156	1.63633	1.51396	1.56085	1.47482	1.42515	1.56282	1.43828	1.61771	1.70188	1.44707	1.71822	1.46417	1.5745	1.53095	1.61177	1.49777	1.68729	1.50914	1.07526	1.07237	1.07261	1.03502	1.06044
3014.15	1.62128	1.5145	1.63547	1.51712	1.56258	1.47333	1.42412	1.56258	1.43684	1.61482	1.69878	1.44718	1.71597	1.46196	1.57379	1.52741	1.61077	1.49529	1.68504	1.50715	1.07413	1.07429	1.07477	1.03596	1.06327
3012.22	1.61904	1.51319	1.63476	1.51948	1.56398	1.46959	1.42098	1.56059	1.4344	1.61029	1.69304	1.4479	1.71202	1.45884	1.57214	1.52264	1.61017	1.49303	1.68356	1.504	1.0739	1.07339	1.07528	1.03466	1.06394
3010.29	1.61514	1.50785	1.6346	1.5202	1.56397	1.46439	1.41617	1.55646	1.43045	1.6053	1.68666	1.44987	1.70781	1.45478	1.57034	1.5177	1.61064	1.49055	1.68168	1.4999	1.07363	1.0706	1.07353	1.03088	1.06176
3008.37	1.61056	1.50131	1.63631	1.52013	1.5632	1.46012	1.41179	1.552	1.42652	1.60058	1.68229	1.45243	1.70239	1.44984	1.56777	1.51412	1.61187	1.48912	1.68025	1.49586	1.07268	1.06703	1.0701	1.02674	1.05833
3006.44	1.60646	1.49615	1.64002	1.51959	1.56353	1.45782	1.40927	1.5496	1.42503	1.59639	1.68102	1.45373	1.69581	1.44517	1.5627	1.51313	1.61342	1.49041	1.68013	1.49283	1.07253	1.06312	1.06598	1.02386	1.05576
3004.51	1.6029	1.49216	1.64446	1.51838	1.56492	1.45687	1.40848	1.54927	1.42595	1.59306	1.67953	1.45262	1.69156	1.44155	1.55644	1.51501	1.61507	1.49364	1.68072	1.49124	1.07363	1.05946	1.06191	1.02276	1.05372
3002.58	1.6001	1.48829	1.64767	1.5166	1.56491	1.4567	1.40879	1.55018	1.42798	1.58966	1.67492	1.44959	1.69132	1.43913	1.55376	1.51911	1.61658	1.49683	1.68228	1.49093	1.07424	1.05624	1.05885	1.02349	1.05162
3000.65	1.59893	1.48504	1.6484	1.51498	1.56294	1.45746	1.41013	1.55214	1.43125	1.58652	1.66866	1.4474	1.69186	1.43737	1.55594	1.52461	1.61771	1.50003	1.68547	1.49175	1.07366	1.05354	1.05691	1.02545	1.05052
2998.72	1.5994	1.48382	1.64725	1.51389	1.56115	1.46006	1.41291	1.55512	1.43639	1.58591	1.66298	1.44819	1.68852	1.43529	1.55927	1.53027	1.61813	1.50331	1.6899	1.49396	1.07255	1.05236	1.05579	1.02803	1.05106
2996.79	1.60118	1.48581	1.64605	1.513	1.56048	1.4644	1.41689	1.55926	1.44217	1.5878	1.66039	1.45062	1.68126	1.43322	1.56128	1.53506	1.61763	1.50507	1.69374	1.49768	1.07111	1.0532	1.05613	1.03101	1.053
2994.87	1.60427	1.4906	1.64529	1.51183	1.55967	1.46889	1.42088	1.56368	1.44655	1.59004	1.66232	1.45279	1.67544	1.43202	1.56464	1.53855	1.61532	1.50461	1.69579	1.50193	1.0691	1.05464	1.05836	1.03411	1.0564
2992.94	1.60778	1.49615	1.64309	1.51054	1.55779	1.47177	1.42365	1.56647	1.44886	1.59084	1.66403	1.45464	1.67266	1.43139	1.57057	1.5397	1.6113	1.50196	1.6961	1.5053	1.06629	1.05543	1.06151	1.03679	1.06067
2991.01	1.61023	1.50112	1.63889	1.51054	1.55631	1.47244	1.42491	1.5674	1.44939	1.58944	1.66005	1.45642	1.66903	1.43152	1.57433	1.53778	1.60796	1.4973	1.69381	1.50725	1.06287	1.05637	1.06416	1.03876	1.06477
2989.08	1.61082	1.50531	1.63475	1.51217	1.55652	1.47171	1.42472	1.56708	1.44807	1.58604	1.6539	1.45685	1.66356	1.43214	1.57475	1.53363	1.60624	1.49153	1.68813	1.50712	1.05971	1.05799	1.06596	1.03979	1.06826
2987.15	1.60963	1.50751	1.63232	1.51416	1.55726	1.46991	1.42244	1.56509	1.44477	1.58177	1.65107	1.45483	1.65894	1.43065	1.57554	1.52795	1.60473	1.48586	1.68103	1.50436	1.05775	1.05894	1.06744	1.03928	1.07054
2985.22	1.60728	1.50647	1.63158	1.51578	1.55771	1.46671	1.4181	1.56148	1.44052	1.57786	1.65006	1.45146	1.65641	1.42631	1.57567	1.5212	1.60273	1.48175	1.6761	1.50009	1.05645	1.05799	1.06863	1.03695	1.07081
2983.3	1.60433	1.503	1.6321	1.5171	1.55843	1.46255	1.41271	1.55688	1.43679	1.57366	1.64782	1.44858	1.65353	1.42212	1.57257	1.51526	1.60143	1.47993	1.67409	1.49579	1.05488	1.05523	1.06894	1.03364	1.06898
2981.37	1.60172	1.49826	1.63434	1.51805	1.55924	1.45839	1.4072	1.55205	1.43387	1.56857	1.64603	1.44683	1.64688	1.41954	1.56836	1.5116	1.60223	1.4793	1.67215	1.49209	1.0536	1.05134	1.06786	1.0307	1.06584
2979.44	1.59948	1.49274	1.63814	1.51806	1.55968	1.4548	1.40294	1.54821	1.43187	1.56385	1.64732	1.44536	1.63705	1.4175	1.56506	1.5101	1.60407	1.4791	1.66897	1.48941	1.05316	1.04682	1.06539	1.02846	1.06239
2977.51	1.59698	1.48767	1.64232	1.51677	1.55978	1.45231	1.40115	1.54603	1.43172	1.56032	1.65063	1.44416	1.62879	1.41548	1.56229	1.5106	1.60503	1.48025	1.66679	1.48823	1.05334	1.04212	1.06233	1.02673	1.0595
2975.58	1.59508	1.48473	1.64596	1.51507	1.55962	1.45207	1.40128	1.54588	1.43335	1.55819	1.65323	1.44463	1.6258	1.41367	1.56075	1.51269	1.60569	1.48252	1.66679	1.48902	1.0536	1.03803	1.05991	1.02626	1.05756
2973.65	1.59487	1.48449	1.64794	1.51386	1.55911	1.45417	1.40226	1.54799	1.43603	1.55746	1.65382	1.44594	1.6261	1.41309	1.56112	1.51546	1.60612	1.4843	1.6676	1.49198	1.05299	1.03537	1.05926	1.02742	1.05658
2971.72	1.59641	1.48675	1.64721	1.51259	1.55785	1.45714	1.40407	1.55118	1.44001	1.55758	1.65269	1.44536	1.62538	1.41456	1.56209	1.51834	1.60454	1.48499	1.66803	1.4964	1.05087	1.03469	1.06069	1.02901	1.0565
2969.8	1.59906	1.49099	1.64444	1.51073	1.55595	1.46024	1.40708	1.55402	1.44447	1.55868	1.65251	1.44217	1.62296	1.41588	1.56339	1.52113	1.60138	1.48481	1.66771	1.50087	1.04778	1.03554	1.06322	1.0306	1.05732
2967.87	1.60236	1.49625	1.64133	1.5085	1.55449	1.46314	1.41053	1.55653	1.4472	1.56126	1.65552	1.43824	1.61972	1.41548	1.56611	1.52326	1.59781	1.48335	1.66615	1.50447	1.04478	1.03649	1.06593	1.03309	1.05923
2965.94	1.60653	1.50168	1.63831	1.50693	1.5543	1.46481	1.41279	1.55861	1.44724	1.56385	1.65838	1.43547	1.61627	1.41599	1.57053	1.52318	1.59315	1.47942	1.66337	1.50702	1.04185	1.03739	1.06868	1.03575	1.06152
2964.01	1.61046	1.50692	1.63475	1.50726	1.55469	1.46442	1.41276	1.55885	1.44529	1.56452	1.65881	1.43421	1.61421	1.41862	1.57582	1.51939	1.58732	1.47305	1.65989	1.50802	1.03874	1.03898	1.07151	1.03665	1.06295
2962.08	1.61238	1.511	1.6312	1.50895	1.5546	1.46196	1.4101	1.55623	1.44157	1.56347	1.66161	1.43324	1.61445	1.42149	1.57854	1.51265	1.58192	1.46605	1.65457	1.50687	1.03604	1.04059	1.0746	1.03549	1.06357
2960.15	1.61217	1.5128	1.62901	1.51042	1.55456	1.45837	1.4053	1.55114	1.4359	1.56117	1.66832	1.43085	1.61586	1.42353	1.57651	1.50535	1.57871	1.46003	1.64652	1.50357	1.03385	1.04091	1.07776	1.03305	1.06372
2958.23	1.61017	1.51227	1.62888	1.51193	1.55577	1.45437	1.39952	1.54456	1.42985	1.55777	1.6746	1.42685	1.61501	1.42472	1.57267	1.49905	1.57819	1.45572	1.63803	1.49872	1.03208	1.03941	1.07999	1.02975	1.06223
2956.3	1.60726	1.50916	1.63072	1.51381	1.55787	1.45018	1.39366	1.53772	1.42485	1.5544	1.67876	1.42201	1.61092	1.42458	1.56946	1.4939	1.57915	1.4532	1.63222	1.49363	1.03128	1.0362	1.08027	1.02582	1.05837
2954.37	1.60496	1.50359	1.63387	1.51463	1.55937	1.44659	1.38845	1.53193	1.42065	1.55188	1.6808	1.4172	1.60802	1.42302	1.56648	1.48986	1.57951	1.45253	1.63014	1.4892	1.03132	1.03215	1.0785	1.02179	1.05352
2952.44	1.60302	1.49801	1.6378	1.51417	1.55989	1.44399	1.38491	1.52822	1.41744	1.54968	1.68156	1.41345	1.60819	1.42173	1.56379	1.48754	1.57892	1.45385	1.63033	1.48583	1.0317	1.02831	1.07514	1.01843	1.04882
2950.51	1.60059	1.49451	1.64178	1.51352	1.55999	1.44256	1.38342	1.52651	1.41587	1.54817	1.68455	1.41049	1.60988	1.42097	1.5619	1.48744	1.57898	1.45619	1.63064	1.48445	1.03243	1.02501	1.0712	1.01608	1.04417
2948.58	1.59912	1.49311	1.64447	1.51249	1.55967	1.4428	1.38383	1.52567	1.41615	1.54936	1.69113	1.4076	1.61283	1.42055	1.56128	1.48892	1.57975	1.4582	1.63065	1.48522	1.03328	1.02257	1.06843	1.01531	1.03995
2946.66	1.60068	1.49369	1.6456	1.51094	1.55872	1.44462	1.38599	1.52557	1.41798	1.55357	1.69965	1.40482	1.61537	1.42306	1.56163	1.4913	1.57945	1.45947	1.63142	1.48778	1.03361	1.02185	1.06797	1.01648	1.03713
2944.73	1.60507	1.49623	1.64588	1.50999	1.55734	1.4472	1.38899	1.52701	1.42015	1.55911	1.70731	1.4021	1.61644	1.42898	1.56181	1.49417	1.57827	1.46022	1.6332	1.49183	1.03307	1.02326	1.06958	1.01845	1.03586
2942.8	1.61038	1.50051	1.64488	1.50983	1.55596	1.44977	1.39182	1.53006	1.42186	1.56458	1.71159	1.39952	1.61824	1.43567	1.5626	1.49662	1.57732	1.46075	1.63441	1.49617	1.0321	1.02618	1.07225	1.01988	1.03564
2940.87	1.61513	1.50627	1.64278	1.50933	1.55486	1.45188	1.39458	1.53346	1.42271	1.56911	1.71443	1.39775	1.62068	1.44243	1.56542	1.49786	1.57557	1.46063	1.63347	1.49974	1.03132	1.02965	1.07496	1.02087	1.03626
2938.94	1.61926	1.51242	1.64049	1.50828	1.55423	1.45298	1.39683	1.53515	1.42159	1.57229	1.71858	1.39742	1.622	1.44937	1.56893	1.49755	1.57257	1.45856	1.63091	1.5023	1.03042	1.03347	1.07747	1.0216	1.03732
2937.01	1.62339	1.51772	1.63731	1.50832	1.55486	1.45267	1.39692	1.53412	1.41835	1.57465	1.72314	1.39811	1.62263	1.45475	1.57217	1.49518	1.56983	1.45473	1.62804	1.50306	1.02909	1.0376	1.08016	1.0214	1.03781
2935.08	1.62663	1.52172	1.63377	1.51049	1.55729	1.45109	1.39443	1.5313	1.41401	1.57682	1.72748	1.39781	1.62424	1.45787	1.57454	1.49053	1.56837	1.45104	1.62474	1.50103	1.02799	1.0411	1.08282	1.01983	1.03721
2933.16	1.62727	1.52332	1.63188	1.51356	1.5602	1.44846	1.39067	1.52763	1.40874	1.5782	1.73212	1.39559	1.62859	1.45986	1.57302	1.48463	1.56772	1.44829	1.6204	1.49651	1.02767	1.04277	1.08395	1.01688	1.03552
2931.23	1.62543	1.52154	1.63221	1.5159	1.56218	1.44479	1.38636	1.52323	1.4029	1.57815	1.73531	1.39288	1.6339	1.46074	1.56765	1.47904	1.56739	1.44575	1.61558	1.4912	1.02817	1.04244	1.08239	1.01277	1.03242
2929.3	1.6224	1.51708	1.63477	1.51703	1.56329	1.44024	1.38151	1.51811	1.39765	1.57724	1.73508	1.39014	1.63604	1.46018	1.56137	1.47457	1.56759	1.44351	1.61203	1.48613	1.02948	1.04098	1.07885	1.00824	1.02787
2927.37	1.6192	1.51165	1.63896	1.5175	1.56378	1.43557	1.37698	1.51318	1.39366	1.57632	1.73348	1.38639	1.63644	1.45892	1.55548	1.47175	1.56831	1.4432	1.61077	1.48096	1.03103	1.03895	1.07428	1.00396	1.02239
2925.44	1.61704	1.50674	1.64311	1.51787	1.56382	1.43198	1.3744	1.50954	1.3909	1.57639	1.73264	1.38158	1.63893	1.4573	1.5508	1.47088	1.56917	1.44531	1.61174	1.47639	1.03232	1.03617	1.0687	1.00032	1.01661
2923.51	1.61642	1.50274	1.64675	1.51776	1.56377	1.43015	1.37399	1.50723	1.38918	1.57801	1.73154	1.37728	1.64331	1.45503	1.54647	1.47146	1.56977	1.44893	1.61436	1.47369	1.03376	1.03304	1.06283	0.99741	1.01157
2921.59	1.61644	1.50005	1.65011	1.5166	1.56376	1.42988	1.37453	1.50629	1.38887	1.58071	1.72919	1.37491	1.64706	1.45303	1.54048	1.47319	1.57024	1.45333	1.61773	1.47242	1.03515	1.03066	1.05774	0.9952	1.00773
2919.66	1.61641	1.49948	1.65183	1.51497	1.56369	1.43113	1.37589	1.5074	1.39036	1.58429	1.72501	1.37371	1.64829	1.45263	1.5336	1.47625	1.57122	1.45717	1.62138	1.47227	1.03575	1.02995	1.05381	0.99413	1.00478
2917.73	1.61694	1.50115	1.65067	1.51384	1.5634	1.43361	1.37874	1.51017	1.39272	1.58857	1.71904	1.37274	1.64862	1.45289	1.52894	1.48017	1.57189	1.45936	1.62456	1.47389	1.0357	1.03114	1.05121	0.99446	1.00286
2915.8	1.61862	1.50441	1.64767	1.51285	1.56258	1.4363	1.38251	1.51276	1.39406	1.59283	1.7126	1.37229	1.64946	1.45315	1.52803	1.4838	1.57129	1.46045	1.62654	1.47664	1.03513	1.03376	1.04976	0.99549	1.00208
2913.87	1.62088	1.50845	1.64377	1.51137	1.56109	1.4386	1.38606	1.51423	1.39378	1.59668	1.70667	1.37169	1.64978	1.45465	1.52917	1.48586	1.57011	1.46076	1.62787	1.4789	1.03437	1.03715	1.04922	0.99646	1.0022
2911.94	1.6231	1.51247	1.63896	1.51028	1.55942	1.4399	1.38841	1.51551	1.39271	1.59991	1.70214	1.37048	1.65047	1.45687	1.53043	1.48569	1.56891	1.45972	1.62867	1.47944	1.03377	1.041	1.04932	0.99707	1.0028
2910.01	1.62484	1.51537	1.63401	1.51057	1.55792	1.43895	1.38879	1.51674	1.39097	1.60224	1.69892	1.36939	1.65226	1.45765	1.53078	1.48358	1.568	1.45732	1.62793	1.47744	1.03303	1.04475	1.04884	0.99674	1.00311
2908.09	1.62493	1.51596	1.63038	1.51212	1.55681	1.43589	1.3871	1.51618	1.3882	1.60325	1.69405	1.36872	1.65406	1.45597	1.52851	1.48019	1.56761	1.45493	1.6255	1.47318	1.03231	1.04743	1.0468	0.9953	1.003
2906.16	1.6226	1.51355	1.62861	1.51432	1.55703	1.43199	1.3837	1.51321	1.38437	1.60197	1.68498	1.36912	1.65601	1.45212	1.52302	1.47622	1.56757	1.45377	1.62293	1.46815	1.03236	1.04819	1.04381	0.99328	1.00241
2904.23	1.61814	1.50802	1.62853	1.51658	1.5583	1.42761	1.37923	1.50908	1.37975	1.59812	1.67394	1.37097	1.65746	1.44687	1.51614	1.47244	1.56846	1.45375	1.62178	1.46359	1.0335	1.04669	1.04032	0.99063	1.00037
2902.3	1.61224	1.50024	1.63047	1.51868	1.55935	1.42312	1.37482	1.50488	1.37568	1.59286	1.6643	1.37264	1.65709	1.44139	1.50969	1.46977	1.57109	1.4548	1.62217	1.45923	1.03543	1.04346	1.03591	0.98716	0.99691
2900.37	1.60588	1.49191	1.6339	1.51974	1.55999	1.41965	1.37159	1.50145	1.37346	1.58755	1.65528	1.37261	1.65597	1.43649	1.50421	1.46934	1.57455	1.45746	1.6239	1.45479	1.03743	1.03986	1.03061	0.98348	0.99353
2898.44	1.6001	1.48479	1.63771	1.51874	1.56017	1.41768	1.37021	1.49999	1.37323	1.58382	1.64442	1.37139	1.65443	1.4315	1.4993	1.47173	1.57749	1.46182	1.62701	1.45122	1.03918	1.03684	1.02456	0.98048	0.99113
2896.52	1.59563	1.47939	1.64123	1.51648	1.55903	1.41721	1.3708	1.50101	1.37522	1.58281	1.63342	1.37043	1.65119	1.42559	1.49477	1.47626	1.58023	1.4669	1.63152	1.44952	1.04089	1.03446	1.01787	0.97904	0.98967
2894.59	1.59328	1.47566	1.6434	1.5143	1.55631	1.41819	1.37289	1.50402	1.37927	1.58307	1.62511	1.37072	1.6463	1.41945	1.49171	1.48154	1.58274	1.47147	1.6372	1.44974	1.04218	1.03272	1.01175	0.97948	0.98884
2892.66	1.59299	1.47422	1.64325	1.51251	1.55341	1.4202	1.37589	1.50817	1.38391	1.58256	1.61658	1.37238	1.64083	1.41405	1.49087	1.48696	1.58345	1.47532	1.64335	1.4513	1.04213	1.03162	1.00761	0.98107	0.98831
2890.73	1.59329	1.47479	1.64012	1.51089	1.55137	1.42249	1.37958	1.51223	1.38771	1.58139	1.60508	1.3748	1.63591	1.4097	1.49131	1.49269	1.58259	1.47856	1.64922	1.45341	1.041	1.03149	1.00511	0.98296	0.98861
2888.8	1.59367	1.47644	1.63445	1.50912	1.54986	1.42421	1.38354	1.51545	1.39057	1.5799	1.59359	1.37729	1.63222	1.40605	1.49226	1.49781	1.58202	1.47993	1.65376	1.45562	1.03923	1.03305	1.00296	0.98496	0.99035
2886.87	1.59446	1.47919	1.62891	1.5072	1.54829	1.42513	1.38683	1.51832	1.39265	1.57764	1.58424	1.3793	1.62872	1.40192	1.49387	1.50032	1.58201	1.4784	1.65583	1.45741	1.03649	1.03564	1.00093	0.98697	0.99309
2884.95	1.59436	1.48249	1.62533	1.50566	1.54642	1.42524	1.38818	1.52094	1.39347	1.57437	1.57523	1.3808	1.62379	1.39702	1.49555	1.49972	1.58218	1.47531	1.65533	1.45794	1.03317	1.03744	0.99987	0.98877	0.99616
2883.02	1.59225	1.48437	1.62279	1.50523	1.54495	1.42403	1.38695	1.52211	1.39305	1.56994	1.56566	1.38249	1.61748	1.3922	1.49594	1.49745	1.58237	1.4725	1.65346	1.45674	1.0298	1.03788	0.99988	0.98999	0.99913
2881.09	1.58926	1.48372	1.61977	1.5061	1.54456	1.42106	1.38373	1.52109	1.39181	1.56384	1.55732	1.38411	1.61102	1.3864	1.49447	1.49466	1.58167	1.46984	1.65129	1.45378	1.02636	1.03712	0.99947	0.98988	1.00157
2879.16	1.58598	1.48098	1.61647	1.50751	1.54416	1.4169	1.37942	1.51873	1.38992	1.55594	1.55005	1.38518	1.60427	1.37842	1.49152	1.49113	1.58016	1.46687	1.64896	1.44972	1.02314	1.03491	0.99766	0.98792	1.00301
2877.23	1.58154	1.47618	1.61482	1.50839	1.5432	1.4127	1.37478	1.51607	1.38759	1.54776	1.54133	1.38619	1.59583	1.36967	1.48769	1.48693	1.57901	1.46464	1.64673	1.44571	1.02054	1.0312	0.99467	0.98499	1.00311
2875.3	1.57578	1.46917	1.61593	1.50841	1.5431	1.40903	1.37033	1.51334	1.38554	1.54042	1.53215	1.38608	1.58549	1.36084	1.48371	1.4832	1.57887	1.46384	1.64511	1.44222	1.01863	1.02633	0.99077	0.9824	1.00189
2873.37	1.56937	1.46176	1.619	1.50784	1.54347	1.40601	1.36636	1.51112	1.38512	1.53276	1.52462	1.38455	1.57386	1.3514	1.47994	1.48131	1.57981	1.46383	1.64416	1.4391	1.01705	1.0207	0.98655	0.98048	1
2871.45	1.5633	1.45613	1.62236	1.50681	1.54229	1.40397	1.36351	1.51033	1.38683	1.52422	1.51681	1.38366	1.56169	1.34193	1.47598	1.48193	1.58103	1.46455	1.64415	1.43681	1.01531	1.0148	0.9828	0.97929	0.99835
2869.52	1.55894	1.45197	1.62451	1.50518	1.53982	1.40308	1.36236	1.51106	1.38978	1.51686	1.50783	1.38368	1.55076	1.33326	1.47228	1.4846	1.58148	1.46611	1.64545	1.43599	1.01326	1.00944	0.97967	0.97952	0.9976
2867.59	1.5571	1.44896	1.62531	1.50279	1.53745	1.40313	1.36303	1.51292	1.39299	1.51234	1.50102	1.38383	1.54236	1.32573	1.4703	1.48857	1.58081	1.46763	1.64664	1.43675	1.01094	1.00521	0.97721	0.98139	0.99802
2865.66	1.55704	1.44826	1.62572	1.49971	1.53516	1.40409	1.36529	1.51545	1.39657	1.50943	1.49715	1.3846	1.53441	1.31949	1.47076	1.49293	1.57892	1.46826	1.6465	1.43895	1.00797	1.00226	0.97579	0.98403	0.9996
2863.73	1.55715	1.45023	1.62524	1.4965	1.53252	1.40596	1.3682	1.51769	1.4009	1.50632	1.49284	1.38502	1.52416	1.31498	1.47325	1.49578	1.57595	1.46766	1.64646	1.44266	1.00386	1.00039	0.97563	0.98691	1.00199
2861.8	1.55693	1.45437	1.62232	1.49417	1.52962	1.40835	1.3705	1.5194	1.40486	1.50279	1.48644	1.38332	1.51291	1.31219	1.47642	1.49589	1.57195	1.4654	1.64646	1.44719	0.99837	0.99918	0.9768	0.98975	1.00494
2859.88	1.55735	1.45949	1.61712	1.49302	1.5269	1.41011	1.37156	1.52074	1.407	1.49862	1.47992	1.3807	1.50317	1.30973	1.47935	1.4943	1.56751	1.46139	1.64422	1.45088	0.99187	0.99849	0.97903	0.99182	1.00842
2857.95	1.55891	1.46384	1.6111	1.49251	1.52484	1.41009	1.37105	1.52095	1.40693	1.49315	1.47569	1.37963	1.49487	1.30647	1.48237	1.49152	1.56322	1.45585	1.63888	1.45276	0.98547	0.99781	0.98144	0.99284	1.01164
2856.02	1.56075	1.4665	1.60579	1.49262	1.52396	1.40807	1.36831	1.51934	1.40478	1.48676	1.47342	1.37934	1.48694	1.30184	1.4846	1.4864	1.55811	1.44854	1.63079	1.45248	0.97968	0.99606	0.98312	0.99272	1.01329
2854.09	1.56148	1.46733	1.60274	1.49325	1.52414	1.40462	1.36284	1.51554	1.40104	1.4802	1.47149	1.37673	1.47911	1.29621	1.48425	1.47883	1.55244	1.44013	1.62186	1.4496	0.97424	0.99309	0.98395	0.9909	1.01313
2852.16	1.56023	1.46639	1.60216	1.49359	1.52462	1.40034	1.35525	1.50964	1.39612	1.47317	1.46986	1.37087	1.4715	1.29093	1.48259	1.47031	1.54785	1.4326	1.61378	1.44468	0.96893	0.98928	0.98433	0.98753	1.01151
2850.23	1.55689	1.46337	1.60254	1.49363	1.52502	1.39561	1.34736	1.50271	1.39074	1.46531	1.46827	1.36374	1.46262	1.28535	1.48129	1.46254	1.54409	1.42649	1.60606	1.43921	0.96388	0.9841	0.98399	0.98323	1.00824
2848.3	1.55204	1.45796	1.60285	1.49364	1.52517	1.39044	1.3407	1.49522	1.38612	1.45735	1.46604	1.35684	1.45192	1.27864	1.47802	1.45642	1.54036	1.42125	1.59874	1.43432	0.95946	0.97715	0.98233	0.97841	1.00328
2846.38	1.54668	1.45134	1.60326	1.49283	1.52458	1.38529	1.33548	1.48781	1.38258	1.45023	1.46421	1.35083	1.44273	1.27279	1.4716	1.45206	1.53671	1.41751	1.59251	1.43049	0.95556	0.96944	0.97994	0.97416	0.99764
2844.45	1.54201	1.44596	1.60439	1.49064	1.52351	1.38171	1.33165	1.48218	1.38019	1.44459	1.4632	1.34564	1.43595	1.2688	1.46522	1.44949	1.53365	1.41536	1.58739	1.42834	0.95218	0.9625	0.97787	0.97156	0.99275
2842.52	1.53923	1.44357	1.60656	1.48761	1.52229	1.38059	1.32934	1.47893	1.37944	1.44088	1.46244	1.34014	1.42871	1.26551	1.46162	1.44841	1.53136	1.41349	1.58334	1.42843	0.94944	0.95711	0.97653	0.97018	0.98908
2840.59	1.539	1.44405	1.60874	1.48414	1.52044	1.38136	1.32843	1.47725	1.38012	1.4391	1.46326	1.33421	1.4205	1.26309	1.46148	1.44799	1.5286	1.41156	1.57968	1.4304	0.94646	0.95296	0.97617	0.96915	0.9861
2838.66	1.54126	1.44616	1.60945	1.48056	1.51861	1.38313	1.32889	1.47618	1.38131	1.43845	1.46661	1.32855	1.41275	1.26294	1.46375	1.44756	1.5242	1.4098	1.57569	1.43329	0.94271	0.94991	0.97711	0.9686	0.9839
2836.73	1.545	1.44984	1.60776	1.47742	1.51763	1.38521	1.3302	1.47498	1.3818	1.43807	1.47101	1.32318	1.40674	1.26493	1.46626	1.44673	1.5184	1.40717	1.57097	1.43643	0.9386	0.94846	0.9795	0.96912	0.983
2834.81	1.54895	1.4559	1.60355	1.4753	1.51682	1.38684	1.33108	1.47316	1.38062	1.43798	1.47553	1.3184	1.4029	1.26766	1.46852	1.44472	1.51239	1.40245	1.56513	1.43932	0.93436	0.94824	0.98337	0.96989	0.98263
2832.88	1.55255	1.46351	1.59839	1.47472	1.51585	1.38717	1.33043	1.47027	1.3775	1.4381	1.48009	1.31418	1.39963	1.27054	1.47115	1.44076	1.50681	1.39598	1.55832	1.44111	0.92995	0.94812	0.9882	0.96923	0.98152
2830.95	1.55544	1.47014	1.59369	1.47533	1.51519	1.38603	1.32802	1.46637	1.37276	1.43759	1.48425	1.30911	1.39636	1.27316	1.47375	1.43478	1.50144	1.38896	1.55046	1.44096	0.9255	0.94757	0.99292	0.96693	0.97939
2829.02	1.55737	1.47408	1.59022	1.47628	1.51499	1.38376	1.32435	1.46146	1.36655	1.43653	1.48922	1.30272	1.39476	1.27509	1.4754	1.42695	1.49613	1.38238	1.54182	1.43884	0.92117	0.9468	0.99648	0.96401	0.97622
2827.09	1.55833	1.47528	1.5889	1.47755	1.51539	1.38051	1.31981	1.45487	1.35889	1.43569	1.49549	1.29611	1.39449	1.2769	1.47436	1.41778	1.49101	1.37654	1.53352	1.43534	0.91755	0.94588	0.99842	0.96041	0.97197
2825.16	1.55805	1.47429	1.58913	1.47926	1.51646	1.37652	1.31426	1.44706	1.35057	1.43451	1.50052	1.2897	1.39348	1.2788	1.47001	1.40864	1.48701	1.37111	1.52593	1.43085	0.91538	0.94414	0.99916	0.95552	0.96698
2823.24	1.55675	1.47201	1.59018	1.481	1.51774	1.37212	1.30801	1.43957	1.34291	1.43271	1.50352	1.28342	1.39182	1.28043	1.46531	1.40082	1.48444	1.36619	1.51901	1.42546	0.91452	0.9414	0.99949	0.9498	0.96109
2821.31	1.55523	1.46908	1.59267	1.48217	1.51927	1.368	1.30231	1.43295	1.33675	1.43169	1.50679	1.27753	1.3903	1.28217	1.46266	1.3951	1.48226	1.36263	1.51301	1.42003	0.9146	0.93848	0.99913	0.94402	0.95413
2819.38	1.55405	1.46546	1.59626	1.48243	1.52156	1.36483	1.29866	1.42719	1.33207	1.43248	1.51206	1.2719	1.38894	1.28428	1.46162	1.39177	1.47997	1.36092	1.50854	1.41622	0.91539	0.93565	0.99744	0.93881	0.94685
2817.45	1.55388	1.46246	1.59993	1.48182	1.52374	1.36254	1.2971	1.42288	1.32836	1.43496	1.51873	1.26642	1.38842	1.2861	1.46042	1.39021	1.47782	1.36109	1.50595	1.41432	0.91616	0.93285	0.99481	0.93492	0.9399
2815.52	1.55498	1.46204	1.60297	1.48035	1.52425	1.36125	1.29675	1.42018	1.32512	1.43867	1.52541	1.2616	1.38899	1.28782	1.45713	1.38991	1.4759	1.3625	1.50491	1.41343	0.91651	0.93097	0.99229	0.93229	0.93377
2813.59	1.55688	1.46428	1.60441	1.47843	1.52321	1.36142	1.29765	1.41807	1.32218	1.4431	1.53272	1.25746	1.39073	1.2908	1.45263	1.39071	1.4744	1.36353	1.50502	1.41359	0.91672	0.93091	0.99069	0.93026	0.92882
2811.66	1.5602	1.46811	1.60412	1.47681	1.52209	1.36283	1.29966	1.41624	1.31967	1.44784	1.54041	1.25261	1.39433	1.29598	1.44982	1.39148	1.47323	1.36347	1.50541	1.41512	0.91696	0.93216	0.99013	0.92878	0.92487
2809.74	1.5656	1.47274	1.60283	1.47573	1.52161	1.36466	1.30156	1.41524	1.31758	1.45259	1.54568	1.24711	1.39872	1.30285	1.4489	1.39105	1.47154	1.36272	1.50498	1.41687	0.91689	0.93404	0.99051	0.92761	0.9216
2807.81	1.57174	1.47794	1.60064	1.47505	1.52134	1.36608	1.30271	1.41478	1.31517	1.45735	1.54775	1.24274	1.4027	1.30904	1.44787	1.38968	1.46932	1.36124	1.50328	1.41738	0.91618	0.93672	0.99166	0.92599	0.91845
2805.88	1.57688	1.48357	1.59746	1.47474	1.52086	1.36642	1.30318	1.41385	1.3113	1.46215	1.54801	1.23934	1.40659	1.31266	1.44633	1.38743	1.46734	1.35914	1.50061	1.41652	0.91512	0.94025	0.99291	0.92371	0.91503
2803.95	1.57995	1.48867	1.59437	1.47502	1.52081	1.3652	1.30238	1.4115	1.30578	1.46653	1.54839	1.2358	1.41048	1.31483	1.44439	1.38354	1.46581	1.35694	1.49767	1.41438	0.91424	0.94406	0.9935	0.92105	0.91156
2802.02	1.58099	1.4916	1.59227	1.47629	1.52194	1.36244	1.29965	1.4076	1.29938	1.46993	1.55069	1.23233	1.41439	1.31739	1.44096	1.3783	1.46472	1.35471	1.49448	1.41052	0.91387	0.94711	0.99318	0.9178	0.90799
2800.09	1.58119	1.49121	1.59103	1.47857	1.52332	1.35863	1.29561	1.40258	1.29275	1.4728	1.55354	1.22919	1.41801	1.32027	1.4358	1.37278	1.46391	1.3526	1.49076	1.40473	0.91429	0.94837	0.9916	0.91378	0.90387
