# Supplementary material for: LPFG Biosensor for IL-6 Detection in Murine Serum Samples Associated with Ischemic Disease
Source: Sensors (Basel). 2026 May 2;26(9):2855. doi: 10.3390/s26092855 (PMC13165805; doi:10.3390/s26092855)
Supplement: Supplementary file 1 [file sensors-26-02855-s001.zip › Table S2.xlsx]

## Sheet: PCA data associated to Fig.8
Frequency	Mean	Standard Deviation	Frequency	PC1	PC2	PC3	PC4	PC5	PC6	PC7	PC8	PC9	PC10	Spectra Names	PC1	PC2	PC3	PC4	PC5	PC6	PC7	PC8	PC9	PC10
														Scores	0.984377	0.0103416	0.0036834	0.0012265	0.0001967	0.0001077	2.64e-05	1.41e-05	8.39187e-06	4.20472e-06
Basic Statistics	Basic Statistics	Basic Statistics	Loadings	Loadings	Loadings	Loadings	Loadings	Loadings	Loadings	Loadings	Loadings	Loadings	Loadings		Scores	Scores	Scores	Scores	Scores	Scores	Scores	Scores	Scores	Scores
3100.93	1.45838	0.215045	3100.93	-0.0801264	0.0553922	-0.0369741	0.0814698	0.0228972	-0.115723	0.0564145	0.012801	-0.0578162	-0.0374802	Fiber	-0.841552	-0.742156	1.11171	-0.632378	1.19505	0.240505	-0.246026	0.0173624	0.258012	0.0151015
3099	1.45967	0.214955	3099	-0.0800722	0.0589569	-0.026357	0.0859046	0.068987	-0.10861	0.0253157	-0.0361853	-0.013199	-0.0930492	Fiber	-0.343311	-1.00491	1.3491	-0.469856	1.88999	0.910532	0.132799	-0.111193	1.01578	0.334736
3097.07	1.45993	0.214636	3097.07	-0.079935	0.0622661	-0.0147337	0.0853241	0.0943263	-0.0776804	0.00984241	-0.0879501	0.0799007	-0.194729	Fiber	-0.993694	-1.17684	0.530178	-0.699578	-2.21806	-0.688061	-0.0437027	0.409725	-1.06662	-1.34574
3095.15	1.45905	0.214021	3095.15	-0.0796998	0.0634883	-0.00462923	0.0850628	0.102348	-0.0252097	0.00662833	-0.0873244	0.13947	-0.236418	Fiber	-0.413513	-1.24571	0.571681	-1.05844	-0.913833	1.63652	-0.339824	-1.10387	-0.505255	0.30381
3093.22	1.45719	0.213489	3093.22	-0.0794892	0.0650451	0.0029727	0.085747	0.0938837	0.0396806	-0.00102938	-0.0254886	0.149382	-0.178228	Fiber	-0.619413	-1.09939	0.710355	-0.866922	-1.04706	1.09388	0.506605	-0.0440867	-0.186912	-0.704697
3091.29	1.45522	0.213281	3091.29	-0.0793951	0.0672548	0.007977	0.0826648	0.0657409	0.094153	-0.0117282	0.0500647	0.144696	-0.0783045	Hydroxylation	-0.0889225	-0.302247	0.125456	0.513353	0.666205	-0.720225	1.86283	0.242302	0.883679	-0.547319
3089.36	1.45357	0.21353	3089.36	-0.0794792	0.069091	0.0111981	0.0765766	0.0154992	0.117342	-0.0193049	0.0748747	0.163075	-0.0159245	Hydroxylation	0.155551	-0.269104	-0.298257	0.0576783	1.08797	-0.884905	0.526292	0.681403	1.04498	-0.719394
3087.43	1.45208	0.214075	3087.43	-0.0796818	0.0701371	0.0109878	0.069276	-0.0427024	0.115072	-0.0115392	0.0340019	0.188207	-0.0247113	Hydroxylation	-0.491057	-0.377002	-0.857281	0.825904	0.858446	0.0285007	-1.80976	-0.943711	0.342042	-0.547019
3085.5	1.45081	0.214584	3085.5	-0.0798848	0.0695978	0.00681127	0.0599996	-0.0898836	0.0936817	0.0102543	-0.0152199	0.180376	-0.0472486	Hydroxylation	0.0523685	-0.607877	-0.542099	1.20127	0.0250639	-1.01153	-0.465862	-1.19609	-1.20522	-1.00071
3083.57	1.45046	0.215165	3083.57	-0.0801204	0.0682692	0.00239565	0.0513097	-0.121606	0.0428774	0.0179517	-0.0354115	0.158081	-0.0176707	Hydroxylation	-0.648519	0.746873	0.0319147	-1.53387	1.3094	-0.471838	-0.622255	0.832626	-0.221841	-2.08278
3081.65	1.45147	0.215874	3081.65	-0.0803934	0.0673227	-0.000166076	0.0482493	-0.136204	-0.0303343	-0.00387959	-0.032564	0.168294	0.0243271	Functionalization	-1.06511	2.31736	2.275	1.31887	-1.40028	-0.892076	-1.2101	-0.563902	1.55957	-0.333704
3079.72	1.45292	0.21635	3079.72	-0.0805798	0.0658445	-0.00234853	0.0517046	-0.124393	-0.0954309	-0.0301419	-0.00991248	0.19141	0.0366982	Functionalization	0.100207	0.334497	-1.50529	1.43859	-0.514179	1.98711	-0.678961	1.56092	1.63683	-0.888344
3077.79	1.45386	0.216547	3077.79	-0.0806662	0.0641191	-0.00449273	0.058472	-0.0871883	-0.135586	-0.0239409	-0.00190037	0.169069	0.0498021	Functionalization	-0.908206	2.8462	-1.27192	-0.923387	0.394102	1.18636	1.89616	-1.68308	-1.14942	-0.593717
3075.86	1.4545	0.216496	3075.86	-0.0806467	0.0639321	-0.00521689	0.0648839	-0.038931	-0.15383	0.0174861	-0.0474606	0.116807	0.0640532	Functionalization	0.0423814	1.47727	0.938522	-0.801624	0.381942	-0.377083	-1.41213	0.772066	-1.24771	2.15926
3073.93	1.45526	0.216029	3073.93	-0.0804608	0.0651395	-0.00300937	0.0675816	0.00999582	-0.148432	0.0510386	-0.104983	0.0756086	0.0505571	Functionalization	-0.549405	0.0761533	0.489459	2.00109	0.383672	1.08652	0.559501	1.78196	-2.21581	0.924177
3072	1.45617	0.215342	3072	-0.0801934	0.0665475	0.00343137	0.0674515	0.0531302	-0.117287	0.0461455	-0.105326	0.0330616	0.035948	Activation	-0.332554	-0.451152	-0.981024	0.239282	0.349962	-1.71225	-0.55057	0.619576	-1.04793	-0.1378
3070.08	1.45706	0.214768	3070.08	-0.0799631	0.0679897	0.0126503	0.0675084	0.0823677	-0.0720018	0.0328231	-0.0658882	-0.0140046	0.0495971	Activation	-0.737832	-0.32154	-0.968073	-0.220299	-1.26867	0.684738	0.00181071	-0.371037	1.06742	1.73049
3068.15	1.45768	0.214352	3068.15	-0.0797817	0.0701754	0.0218137	0.0665123	0.0926063	-0.0263019	0.0395529	-0.0602327	-0.0169307	0.0460826	Activation	-0.195414	-0.315571	-0.969761	-0.684609	-0.826552	-1.37814	0.437619	-0.299514	0.710487	1.42621
3066.22	1.45747	0.214086	3066.22	-0.0796512	0.0730632	0.0293714	0.0621869	0.0837966	0.0182623	0.0470805	-0.0978841	0.0366436	0.00641663	Activation	-1.01732	-0.138741	-1.77638	0.0714775	0.0916241	-0.255881	-0.236309	1.05485	-0.0571949	1.06114
3064.29	1.45595	0.21412	3064.29	-0.0796367	0.0759769	0.0342955	0.0552668	0.055979	0.0594845	0.0324792	-0.121513	0.0821817	-0.0126821	Activation	-0.280246	-0.474407	0.419454	0.934415	0.667597	-0.904598	1.70788	-1.33651	0.778274	1.2223
3062.36	1.45367	0.214644	3062.36	-0.0798143	0.0784113	0.0362953	0.0466682	0.0103497	0.0831856	0.00484171	-0.107073	0.0937312	0.00386123	Immobilization	1.82693	0.682093	-0.479282	-1.2444	-1.30698	-0.708865	0.672459	1.10541	0.703994	-0.263529
3060.43	1.45179	0.215512	3060.43	-0.0801374	0.0795412	0.0344079	0.0354252	-0.0420572	0.0843696	-0.000704486	-0.0820785	0.0946971	0.0236375	Immobilization	1.8295	0.243913	-0.0498544	-1.48799	0.795264	0.610565	-1.1744	0.0687349	0.435717	0.530291
3058.5	1.45103	0.216469	3058.5	-0.0805035	0.079883	0.0283137	0.022661	-0.0863094	0.0651146	0.0255716	-0.0782558	0.0855677	0.0275724	Immobilization	1.74646	0.163634	1.41443	0.591978	-0.397207	0.327031	1.50337	1.15666	-0.361618	-0.202756
3056.58	1.45112	0.2174	3056.58	-0.0808507	0.0807926	0.0208147	0.012831	-0.112762	0.0258394	0.0559154	-0.0942737	0.0629879	0.0298778	Immobilization	1.93251	-0.285879	0.0623227	0.280375	-0.0424791	-0.774668	-0.416899	-1.08532	-0.924284	0.0995482
3054.65	1.45128	0.21804	3054.65	-0.0810888	0.0814308	0.0138017	0.00885578	-0.118266	-0.0216785	0.0706563	-0.0899784	0.0277033	0.0678894	Immobilization	1.84016	-0.0754674	-0.330364	1.14906	-0.160981	0.987863	-0.600529	-1.56529	-0.246998	-0.439548
3052.72	1.4518	0.218209	3052.72	-0.0811671	0.0804352	0.00731397	0.0103295	-0.106061	-0.0646662	0.0651939	-0.0518814	-0.0221322	0.125138
3050.79	1.45368	0.21828	3050.79	-0.0812069	0.0793721	0.00248769	0.014732	-0.0798844	-0.103336	0.0490559	-0.0318385	-0.0618	0.140242
3048.86	1.45642	0.218653	3048.86	-0.081326	0.0814641	0.00110352	0.0207765	-0.0400012	-0.131961	0.0381455	-0.054665	-0.0474304	0.105941
3046.93	1.45844	0.218971	3046.93	-0.0814003	0.0856173	0.00300264	0.0278494	0.00944903	-0.13143	0.0321729	-0.0666414	-0.00111829	0.0825616
3045.01	1.45929	0.218671	3045.01	-0.0812628	0.0876636	0.00627231	0.0326873	0.0568809	-0.0973601	0.0290472	-0.0503118	0.0187183	0.0913176
3043.08	1.45927	0.217853	3043.08	-0.080957	0.0873865	0.00900744	0.0307758	0.0904555	-0.0441394	0.0371782	-0.0473326	0.0264073	0.0816551
3041.15	1.45841	0.217014	3041.15	-0.0806425	0.0872597	0.0110112	0.0219678	0.104886	0.0146516	0.0562375	-0.0654492	0.0507187	0.0460667
3039.22	1.45699	0.216533	3039.22	-0.0804506	0.0882347	0.0127369	0.00967818	0.0967108	0.0681917	0.0679747	-0.0911055	0.0570249	0.039352
3037.29	1.45542	0.216499	3037.29	-0.0804301	0.0890838	0.0129728	-0.00430293	0.0650022	0.10653	0.0700112	-0.11217	0.0222165	0.0644154
3035.36	1.45408	0.216724	3035.36	-0.0805287	0.0879565	0.00993063	-0.0193585	0.0189061	0.123149	0.0823964	-0.113157	-0.0309149	0.0809675
3033.43	1.4532	0.217024	3033.43	-0.0806678	0.0854057	0.00296578	-0.0315552	-0.028063	0.113426	0.102414	-0.102534	-0.0701761	0.0758173
3031.51	1.45241	0.217498	3031.51	-0.0808612	0.0836872	-0.00689217	-0.0358842	-0.0695791	0.0774141	0.110504	-0.0920408	-0.0598386	0.0585256
3029.58	1.45143	0.21815	3029.58	-0.0811087	0.0826392	-0.0187045	-0.0350838	-0.0992545	0.0305272	0.115441	-0.0780262	-0.0194387	0.0635877
3027.65	1.45105	0.21869	3027.65	-0.0813163	0.080541	-0.0322259	-0.0346834	-0.105972	-0.0114723	0.135456	-0.0597728	-0.0229361	0.102766
3025.72	1.45194	0.21901	3025.72	-0.0814474	0.0776956	-0.0446771	-0.0326954	-0.0845525	-0.0460021	0.15657	-0.0339089	-0.0809205	0.128882
3023.79	1.45356	0.219018	3023.79	-0.081472	0.0744887	-0.052134	-0.0271917	-0.0417842	-0.0696832	0.156271	-0.00326677	-0.134631	0.102348
3021.86	1.45496	0.21853	3021.86	-0.0813274	0.0701784	-0.0546817	-0.020498	0.0107075	-0.0802752	0.13636	0.0239541	-0.132415	0.046872
3019.94	1.45589	0.217767	3019.94	-0.0810702	0.0667233	-0.0547464	-0.0139683	0.0619572	-0.0763682	0.113546	0.0431055	-0.086777	2.18719e-05
3018.01	1.45657	0.217	3018.01	-0.0807895	0.066041	-0.0523447	-0.00888289	0.101861	-0.0518708	0.0993523	0.0339123	-0.0469314	-0.0397783
3016.08	1.45687	0.2161	3016.08	-0.0804648	0.0652718	-0.0477339	-0.00722963	0.123182	-0.0101681	0.0913036	-0.00598344	-0.0273089	-0.0779094
3014.15	1.45634	0.215061	3014.15	-0.0801071	0.0620505	-0.0444695	-0.00842592	0.123685	0.0364447	0.0859429	-0.0385244	-0.0211158	-0.093028
3012.22	1.45459	0.214244	3012.22	-0.0798301	0.058388	-0.0450959	-0.0105345	0.103325	0.0825726	0.0862964	-0.0302182	-0.0260671	-0.0713511
3010.29	1.45179	0.213952	3010.29	-0.0797325	0.0558913	-0.0489266	-0.0126631	0.0661303	0.125732	0.0915992	0.0233993	-0.0288862	-0.0379231
3008.37	1.44893	0.214129	3008.37	-0.0798063	0.0532863	-0.0536663	-0.0131123	0.0191246	0.148992	0.0861103	0.0886984	0.00621546	-0.0282103
3006.44	1.44694	0.214497	3006.44	-0.0799587	0.0496358	-0.0581249	-0.0133732	-0.0315301	0.13487	0.0604888	0.114915	0.0926683	-0.0560897
3004.51	1.44581	0.214884	3004.51	-0.0801108	0.0458614	-0.0641001	-0.0166015	-0.0738305	0.0930067	0.0471218	0.0919819	0.14932	-0.0994871
3002.58	1.44519	0.215234	3002.58	-0.0802326	0.0427872	-0.0728028	-0.0182656	-0.0943208	0.0473722	0.0708853	0.0583591	0.0848995	-0.0804623
3000.65	1.44515	0.215491	3000.65	-0.0803113	0.0396138	-0.0831092	-0.0126926	-0.0916419	0.00829515	0.1037	0.0492507	-0.0461278	0.00619519
2998.72	1.44582	0.215465	2998.72	-0.0802918	0.0345515	-0.0924758	-0.0015995	-0.0713446	-0.0287222	0.108342	0.0749352	-0.112561	0.0578681
2996.79	1.4471	0.215116	2996.79	-0.0801704	0.0282516	-0.0965531	0.0117755	-0.0397949	-0.065908	0.0786996	0.110344	-0.0744515	0.0239116
2994.87	1.44871	0.214714	2994.87	-0.0800406	0.0242047	-0.0937276	0.0282137	-0.00121533	-0.0909497	0.0464284	0.132436	-0.0219665	-0.0561384
2992.94	1.44981	0.214185	2992.94	-0.0798578	0.0224514	-0.0881909	0.0463318	0.0439278	-0.0863829	0.0385563	0.150592	-0.0284603	-0.110785
2991.01	1.44972	0.213117	2991.01	-0.0794707	0.019301	-0.0835532	0.0583407	0.0887133	-0.0500546	0.0360522	0.156062	-0.0513262	-0.097926
2989.08	1.44867	0.211664	2989.08	-0.0789503	0.0148863	-0.0775909	0.0624124	0.117665	0.00255294	0.0214899	0.137332	-0.0529147	-0.0514521
2987.15	1.44695	0.210447	2987.15	-0.0785245	0.0122536	-0.0690604	0.0637843	0.119749	0.0568221	0.0168432	0.115911	-0.0618674	-0.0377388
2985.22	1.44464	0.20983	2985.22	-0.0783173	0.0114408	-0.0622799	0.0624555	0.0988901	0.103124	0.0360828	0.100224	-0.0839395	-0.0677625
2983.3	1.44201	0.209697	2983.3	-0.0782843	0.010043	-0.0596574	0.0574701	0.0630761	0.132406	0.055255	0.0936486	-0.0972461	-0.066338
2981.37	1.43944	0.209793	2981.37	-0.0783362	0.00691553	-0.0576995	0.0536995	0.0134629	0.139191	0.0424008	0.114403	-0.0847083	-0.00517605
2979.44	1.4372	0.210073	2979.44	-0.0784536	0.00323956	-0.0541552	0.054623	-0.0435148	0.119348	-0.00331536	0.152853	-0.0421039	0.0467373
2977.51	1.43565	0.210581	2977.51	-0.0786418	0.000618126	-0.0520944	0.0589171	-0.093311	0.0776145	-0.0467958	0.179292	0.0107293	0.0476603
2975.58	1.43526	0.211264	2975.58	-0.0788821	-0.000661001	-0.0538417	0.0649663	-0.12326	0.0372433	-0.0548423	0.18071	0.0468785	0.016635
2973.65	1.43581	0.211812	2973.65	-0.0790732	-0.00169447	-0.0564924	0.072513	-0.12489	0.00915254	-0.037225	0.162467	0.0487381	-0.0027322
2971.72	1.4366	0.211875	2971.72	-0.0790955	-0.003536	-0.0562139	0.0806582	-0.0954342	-0.0200197	-0.0237958	0.135267	0.0205073	0.0165894
2969.8	1.43732	0.211605	2969.8	-0.0789994	-0.00564263	-0.051988	0.0893658	-0.0470641	-0.0561219	-0.0193456	0.102372	-0.00132428	0.0296921
2967.87	1.43805	0.211274	2967.87	-0.0788781	-0.00703996	-0.043775	0.0998558	0.00251902	-0.087685	-0.0245748	0.0746409	0.0034384	-0.0215437
2965.94	1.43852	0.210855	2965.94	-0.0787207	-0.0079764	-0.0325883	0.109627	0.0508283	-0.0909652	-0.0403734	0.0756772	-0.013634	-0.0842041
2964.01	1.43832	0.210335	2964.01	-0.0785255	-0.00799832	-0.0202233	0.115417	0.0953766	-0.0513358	-0.0528946	0.101852	-0.0762368	-0.0896024
2962.08	1.43733	0.209806	2962.08	-0.0783321	-0.00503742	-0.00600242	0.116527	0.11692	0.00919441	-0.0621492	0.103115	-0.109921	-0.0824553
2960.15	1.43558	0.209379	2960.15	-0.0781809	0.000356382	0.00992006	0.112613	0.105295	0.0619088	-0.0694594	0.0575475	-0.0822453	-0.0948915
2958.23	1.43328	0.209236	2958.23	-0.0781317	0.00420256	0.0246058	0.105239	0.0673458	0.0981864	-0.0753266	0.0213828	-0.0503779	-0.0792966
2956.3	1.43078	0.20956	2956.3	-0.0782533	0.00519153	0.0355013	0.0967315	0.0134898	0.113954	-0.0828966	0.0298911	-0.0425224	-0.0338973
2954.37	1.4284	0.210292	2954.37	-0.0785308	0.00567453	0.040386	0.0873201	-0.0398204	0.111077	-0.0764257	0.0527549	-0.0609422	-0.0104457
2952.44	1.42659	0.211242	2952.44	-0.0788936	0.00677357	0.0401648	0.0783135	-0.0825119	0.0952608	-0.0610362	0.0657496	-0.0957965	-0.000292344
2950.51	1.42565	0.212401	2950.51	-0.0793293	0.00861209	0.0393147	0.0725345	-0.116717	0.0660484	-0.0489215	0.0562598	-0.104993	0.00481963
2948.58	1.42569	0.213629	2948.58	-0.0797807	0.0119541	0.0407852	0.0704715	-0.135952	0.0249481	-0.0341571	0.0297895	-0.0874417	-0.0254493
2946.66	1.42673	0.214602	2946.66	-0.0801286	0.0161766	0.0458526	0.0706487	-0.130419	-0.0260663	-0.0372065	0.0140083	-0.0709739	-0.0589788
2944.73	1.42846	0.215243	2944.73	-0.0803483	0.0195738	0.0532592	0.0700366	-0.103142	-0.0767982	-0.0669427	0.00799109	-0.0594735	-0.0430045
2942.8	1.43034	0.215597	2942.8	-0.0804643	0.0220111	0.0599114	0.0673951	-0.0602698	-0.107712	-0.0920055	-0.00467358	-0.0655276	0.0128105
2940.87	1.43205	0.215684	2940.87	-0.080471	0.0246314	0.0671663	0.0660575	-0.0103619	-0.117296	-0.110038	-0.00858559	-0.0858324	0.0720721
2938.94	1.43328	0.215596	2938.94	-0.0803896	0.027984	0.0773984	0.0666856	0.034608	-0.109842	-0.138628	0.0140819	-0.0863407	0.122633
2937.01	1.43384	0.215508	2937.01	-0.0802962	0.0315325	0.0892474	0.0655317	0.0677547	-0.0754759	-0.166866	0.056533	-0.0664612	0.172002
2935.08	1.43377	0.215616	2935.08	-0.0802742	0.0352345	0.101123	0.0587221	0.0821544	-0.0193629	-0.181171	0.0853139	-0.0510747	0.205876
2933.16	1.43294	0.216024	2933.16	-0.0803662	0.0403407	0.111047	0.0443812	0.0718575	0.0342603	-0.182599	0.0625365	-0.0337872	0.191411
2931.23	1.43121	0.216622	2931.23	-0.0805438	0.0457585	0.116639	0.0259389	0.0416765	0.072701	-0.177151	0.0152321	-0.0122899	0.136933
2929.3	1.42886	0.217189	2929.3	-0.080738	0.0486016	0.117905	0.00710913	-0.000447591	0.0917237	-0.17565	0.0025469	-0.00898574	0.0893154
2927.37	1.42652	0.217915	2927.37	-0.08101	0.0496792	0.116221	-0.0117381	-0.0470563	0.088377	-0.180216	0.0117821	-0.0325897	0.067734
2925.44	1.42483	0.219119	2925.44	-0.0814656	0.0510567	0.112234	-0.0298145	-0.0847825	0.0671198	-0.173739	0.00588911	-0.0720769	0.053103
2923.51	1.42386	0.220499	2923.51	-0.0819955	0.0523892	0.105854	-0.046628	-0.107995	0.0350499	-0.145874	-0.0145438	-0.0958994	0.00804087
2921.59	1.42341	0.221601	2921.59	-0.0824314	0.0526903	0.0975639	-0.0622979	-0.119603	-0.00435682	-0.12126	-0.0368349	-0.0778809	-0.0692607
2919.66	1.42342	0.222224	2919.66	-0.0826995	0.051225	0.0886734	-0.075857	-0.11254	-0.0477472	-0.121757	-0.0529971	-0.0348035	-0.127823
2917.73	1.42389	0.222356	2917.73	-0.082789	0.0486446	0.0805461	-0.0857023	-0.0792345	-0.082778	-0.122511	-0.0659649	-0.00503768	-0.159125
2915.8	1.4246	0.222174	2915.8	-0.0827528	0.0463256	0.0746102	-0.0916879	-0.028224	-0.100722	-0.107385	-0.062192	0.000562223	-0.165579
2913.87	1.42519	0.221779	2913.87	-0.0826166	0.0448776	0.0715698	-0.0963428	0.0277402	-0.106134	-0.0935372	-0.0316664	-0.00316612	-0.120828
2911.94	1.4255	0.221286	2911.94	-0.082421	0.0448638	0.0708406	-0.101588	0.0799823	-0.0963063	-0.0943956	-0.00724763	-0.00901381	-0.0603386
2910.01	1.42521	0.220915	2910.01	-0.0822574	0.0459781	0.0708699	-0.108552	0.118557	-0.0653646	-0.114859	-0.011196	-0.0128029	-0.0420285
2908.09	1.42394	0.220547	2908.09	-0.0820999	0.0464198	0.0688265	-0.119941	0.134489	-0.0214304	-0.135445	-0.0377266	-0.01411	-0.0710101
2906.16	1.42181	0.220006	2906.16	-0.0818963	0.0451522	0.0619524	-0.13596	0.124952	0.0280362	-0.120696	-0.0727339	-0.0205496	-0.117104
2904.23	1.41921	0.21957	2904.23	-0.0817469	0.0427425	0.0508704	-0.151917	0.0902443	0.0741613	-0.0775334	-0.0899151	-0.0198924	-0.136229
2902.3	1.41654	0.219542	2902.3	-0.0817522	0.0397776	0.0382597	-0.164973	0.0349318	0.101207	-0.0396703	-0.0825849	-0.0139927	-0.113169
2900.37	1.41419	0.219798	2900.37	-0.0818575	0.0362663	0.0242263	-0.176143	-0.0227746	0.102248	-0.00985739	-0.0687521	-0.0368272	-0.0693273
2898.44	1.41236	0.220071	2898.44	-0.0819642	0.0313322	0.00738526	-0.186355	-0.0624284	0.0782321	0.0167838	-0.0540673	-0.0832955	-0.0468357
2896.52	1.41122	0.220318	2896.52	-0.0820587	0.024926	-0.0110708	-0.193092	-0.0817456	0.0315225	0.0242179	-0.0405915	-0.103415	-0.072444
2894.59	1.41085	0.220524	2894.59	-0.0821413	0.0182169	-0.0279467	-0.192448	-0.0848407	-0.0249575	0.00760742	-0.0287432	-0.0819694	-0.110753
2892.66	1.41092	0.220512	2892.66	-0.0821461	0.010825	-0.0427462	-0.185965	-0.0667944	-0.0712868	-0.00571113	-0.00276104	-0.0630751	-0.115617
2890.73	1.41105	0.220129	2890.73	-0.0819976	0.00285762	-0.0573122	-0.178783	-0.0275406	-0.0987215	0.000161992	0.0377084	-0.0673813	-0.0747226
2888.8	1.41113	0.219449	2888.8	-0.0817214	-0.00395138	-0.0704513	-0.171606	0.0224214	-0.106464	0.00773525	0.0622785	-0.068018	-0.00566774
2886.87	1.41095	0.218641	2886.87	-0.0814018	-0.00987722	-0.07921	-0.162628	0.0717547	-0.0941453	0.00503114	0.0587095	-0.0538258	0.0427442
2884.95	1.41019	0.217675	2884.95	-0.0810275	-0.0163591	-0.0841978	-0.152945	0.108884	-0.0658006	-0.00133417	0.0478821	-0.041342	0.0640888
2883.02	1.40875	0.216539	2883.02	-0.0805834	-0.0231587	-0.0881415	-0.144917	0.124905	-0.0272193	-0.0101825	0.0429366	-0.0410359	0.0941315
2881.09	1.40656	0.21551	2881.09	-0.0801761	-0.0293092	-0.0917331	-0.138572	0.120779	0.0174259	-0.0229372	0.0275542	-0.03838	0.117093
2879.16	1.40356	0.214752	2879.16	-0.0798653	-0.0351956	-0.0954963	-0.132565	0.102588	0.0625584	-0.0326774	9.73335e-05	-0.0128033	0.118165
2877.23	1.40005	0.214217	2877.23	-0.0796157	-0.0421006	-0.101196	-0.127493	0.0726429	0.0966876	-0.0362023	-0.00726618	0.0229476	0.115681
2875.3	1.3965	0.213975	2875.3	-0.0794526	-0.0502074	-0.10812	-0.123733	0.0281909	0.107132	-0.0362208	0.00636802	0.0438704	0.107261
2873.37	1.39321	0.214014	2873.37	-0.0793792	-0.0592277	-0.114922	-0.117804	-0.0261363	0.0936665	-0.0407398	0.016544	0.0569413	0.0909883
2871.45	1.39035	0.214114	2871.45	-0.0792979	-0.0693922	-0.123284	-0.107827	-0.0724894	0.0653295	-0.050343	0.0220769	0.0785375	0.0845777
2869.52	1.38818	0.214167	2869.52	-0.0791698	-0.079611	-0.133697	-0.0961347	-0.0974041	0.0281661	-0.0571996	0.0228681	0.0945019	0.0786354
2867.59	1.3869	0.214193	2867.59	-0.0790488	-0.0878615	-0.142401	-0.0830498	-0.101665	-0.0134668	-0.0634141	0.0124012	0.100644	0.0338967
2865.66	1.38633	0.21409	2865.66	-0.0789143	-0.0949364	-0.146758	-0.0658581	-0.0898343	-0.0539356	-0.077163	0.00767125	0.11262	-0.0433458
2863.73	1.38593	0.213694	2863.73	-0.0786713	-0.103058	-0.147543	-0.0448778	-0.0620849	-0.0888177	-0.0915845	0.0217399	0.117149	-0.064665
2861.8	1.38522	0.212965	2861.8	-0.0782967	-0.111858	-0.145267	-0.0243766	-0.0169439	-0.108907	-0.0931892	0.0256837	0.0962456	-0.00208477
2859.88	1.38411	0.212023	2859.88	-0.0778575	-0.119595	-0.140001	-0.0059743	0.035484	-0.103725	-0.0874029	0.0012707	0.0714266	0.0776362
2857.95	1.38255	0.211026	2857.95	-0.0774303	-0.125422	-0.13198	0.0121187	0.077087	-0.0720765	-0.0871988	-0.0269005	0.071568	0.129346
2856.02	1.38017	0.210123	2856.02	-0.0770684	-0.129944	-0.120959	0.0277717	0.0991731	-0.0215202	-0.0907515	-0.0508359	0.0871195	0.11391
2854.09	1.37677	0.209465	2854.09	-0.0768112	-0.134002	-0.10804	0.0358936	0.0993902	0.0327977	-0.0908928	-0.081506	0.086166	0.043921
2852.16	1.37272	0.209115	2852.16	-0.0766796	-0.137449	-0.0948413	0.0377624	0.0779489	0.0776768	-0.0833443	-0.107793	0.0488497	0.0116737
2850.23	1.36825	0.209063	2850.23	-0.0766413	-0.141177	-0.0828072	0.0394826	0.0412687	0.107343	-0.0693166	-0.110264	-0.00469374	0.0228956
2848.3	1.36339	0.209255	2848.3	-0.0766574	-0.145865	-0.0737071	0.0413347	-0.00392043	0.114631	-0.0544797	-0.102116	-0.0327641	0.0147445
2846.38	1.35873	0.209553	2846.38	-0.0767189	-0.149427	-0.0679221	0.0413305	-0.0501542	0.0992609	-0.0401168	-0.112239	-0.0319711	-0.0131575
2844.45	1.35507	0.209854	2844.45	-0.0767949	-0.151784	-0.0637707	0.0417794	-0.0865835	0.0689312	-0.0236755	-0.135299	-0.0277848	-0.0392209
2842.52	1.35257	0.210209	2842.52	-0.0768686	-0.155257	-0.0587006	0.0451267	-0.105203	0.0281119	-0.00677763	-0.146626	-0.0289781	-0.0644268
2840.59	1.35097	0.210679	2840.59	-0.0769808	-0.159207	-0.0503307	0.0527773	-0.103495	-0.0195544	0.0053171	-0.137479	-0.0340564	-0.0864115
2838.66	1.35005	0.21107	2838.66	-0.0770909	-0.161843	-0.0380133	0.0636356	-0.0845918	-0.0664561	0.00906559	-0.117873	-0.0433536	-0.0935975
2836.73	1.34954	0.21104	2836.73	-0.0770699	-0.162876	-0.0228249	0.0737512	-0.0508462	-0.100111	0.012396	-0.11138	-0.0520135	-0.0853347
2834.81	1.34903	0.210645	2834.81	-0.0769346	-0.162346	-0.00541161	0.0815465	-0.00540297	-0.106864	0.0247449	-0.117248	-0.0460754	-0.0668167
2832.88	1.34816	0.210282	2832.88	-0.0768145	-0.161017	0.0143259	0.0868018	0.039744	-0.0857503	0.0394124	-0.107474	-0.0306176	-0.0308073
2830.95	1.34664	0.210076	2830.95	-0.0767419	-0.159408	0.0352585	0.0884102	0.0729919	-0.0489373	0.0538216	-0.0898366	-0.0325139	0.0165341
2829.02	1.34454	0.210022	2829.02	-0.0767433	-0.156356	0.0560525	0.0854236	0.0885204	-0.0084284	0.0714341	-0.0905497	-0.0509707	0.0463749
2827.09	1.34204	0.210168	2827.09	-0.0768439	-0.151812	0.0759377	0.0759105	0.0825657	0.028756	0.0854616	-0.100858	-0.053672	0.0450154
2825.16	1.33909	0.210429	2825.16	-0.0769753	-0.14773	0.0932057	0.0605278	0.0574336	0.0607589	0.0945475	-0.103632	-0.0361901	0.0397918
2823.24	1.33599	0.210832	2823.24	-0.077137	-0.144678	0.107204	0.0438445	0.0218591	0.0877014	0.103505	-0.0853834	-0.0392415	0.0472885
2821.31	1.33332	0.211558	2821.31	-0.0774125	-0.141761	0.119245	0.0285219	-0.0173304	0.100684	0.10816	-0.0364319	-0.076466	0.0432302
2819.38	1.33141	0.212651	2819.38	-0.0778295	-0.138522	0.130014	0.0152701	-0.0554591	0.0891365	0.107572	0.0280536	-0.116938	0.0173779
2817.45	1.33023	0.213993	2817.45	-0.0783456	-0.135114	0.13904	0.00324101	-0.0845227	0.0571277	0.104739	0.0754034	-0.128562	-0.0236031
2815.52	1.3296	0.215265	2815.52	-0.0788434	-0.131651	0.146207	-0.00958311	-0.0964569	0.0148802	0.0949128	0.0963176	-0.0866735	-0.0710326
2813.59	1.32954	0.21628	2813.59	-0.079256	-0.127262	0.153159	-0.0223742	-0.0900677	-0.0291804	0.0814666	0.105106	0.00090713	-0.0945063
2811.66	1.33009	0.217172	2811.66	-0.0796198	-0.121741	0.161813	-0.0344725	-0.0672427	-0.0664684	0.080682	0.103261	0.0691544	-0.0643112
2809.74	1.33085	0.217954	2809.74	-0.0799135	-0.116714	0.171712	-0.0473844	-0.0304798	-0.0886919	0.089508	0.0982846	0.0824567	-0.00198807
2807.81	1.33131	0.218527	2807.81	-0.0801011	-0.112917	0.180947	-0.0618832	0.0143927	-0.0906513	0.0965868	0.104132	0.0869381	0.0342428
2805.88	1.33126	0.218925	2805.88	-0.0802111	-0.10967	0.188867	-0.0782389	0.0600733	-0.0733369	0.107917	0.117009	0.116549	0.0383241
2803.95	1.33067	0.219264	2803.95	-0.0802915	-0.106071	0.196547	-0.0969793	0.0932252	-0.0429924	0.11918	0.126632	0.156808	0.0456502
2802.02	1.32962	0.21969	2802.02	-0.0804065	-0.101275	0.204718	-0.118025	0.101236	-0.00656449	0.114423	0.125615	0.198305	0.055242
2800.09	1.32805	0.220254	2800.09	-0.0805794	-0.0958258	0.211815	-0.141286	0.0877794	0.0278855	0.0943059	0.124098	0.229673	0.0432459
