# Supplementary material for: LPFG Biosensor for IL-6 Detection in Murine Serum Samples Associated with Ischemic Disease
Source: Sensors (Basel). 2026 May 2;26(9):2855. doi: 10.3390/s26092855 (PMC13165805; doi:10.3390/s26092855)
Supplement: Supplementary file 1 [file sensors-26-02855-s001.zip › Table S3.xlsx]

## Sheet: Raw data associated to Fig. 12C
Wavelength (nm)	OF.a	OF.b	OF.c	OF.d	LPFG.a	LPFG.b	LPFG.c	LPFG.d	OH-0min	OH-5min	OH-10min	OH-15min	OH+PBS 0min	OH+PBS 5min	OH+PBS 10min	OH+PBS 15min	Functionalization 0min	Functionalization 5min	Functionalization 10min	Functionalization 15min	Functionalization+PBS 0min	Functionalization+PBS 5min	Functionalization+PBS 10min	Functionalization+PBS 15min	Activation 0min	Activation 5min	Activation 10min	Activation 15min	Activation 20min	Activation 25min	Activation 30min	Activation 35min	Activation 40min	Activation 45min	Activation 50min	Activation 55min	Activation 60min	Activation 65min	Activation 70min	Activation 75min	Activation 80min	Activation 85min	Activation 90min	Clean fiber after activation	Immobilization 0min	Immobilization 5min	Immobilization 10min	Immobilization 15min	Immobilization 20min
1250	2.541e-06	2.571e-06	2.572e-06	2.572e-06	1.15e-06	1.164e-06	1.159e-06	1.16e-06	2.427e-06	2.438e-06	2.435e-06	2.423e-06	2.431e-06	2.412e-06	2.412e-06	2.421e-06	2.609e-06	2.621e-06	2.626e-06	2.626e-06	2.553e-06	2.553e-06	2.578e-06	2.63e-06	2.437e-06	2.406e-06	2.398e-06	2.406e-06	2.417e-06	2.409e-06	2.421e-06	2.427e-06	2.429e-06	2.441e-06	2.44e-06	2.442e-06	2.446e-06	2.455e-06	2.469e-06	2.469e-06	2.466e-06	2.466e-06	2.469e-06	2.4e-06	2.455e-06	2.556e-06	2.565e-06	2.556e-06	2.55e-06
1250.2	2.553e-06	2.582e-06	2.582e-06	2.585e-06	1.151e-06	1.165e-06	1.161e-06	1.162e-06	2.443e-06	2.455e-06	2.451e-06	2.439e-06	2.448e-06	2.428e-06	2.428e-06	2.437e-06	2.626e-06	2.639e-06	2.641e-06	2.644e-06	2.571e-06	2.569e-06	2.594e-06	2.647e-06	2.449e-06	2.421e-06	2.414e-06	2.423e-06	2.434e-06	2.427e-06	2.439e-06	2.446e-06	2.447e-06	2.458e-06	2.458e-06	2.46e-06	2.465e-06	2.474e-06	2.488e-06	2.489e-06	2.487e-06	2.486e-06	2.49e-06	2.422e-06	2.478e-06	2.579e-06	2.588e-06	2.578e-06	2.572e-06
1250.4	2.566e-06	2.595e-06	2.595e-06	2.598e-06	1.153e-06	1.166e-06	1.162e-06	1.163e-06	2.461e-06	2.475e-06	2.472e-06	2.459e-06	2.47e-06	2.449e-06	2.448e-06	2.458e-06	2.64e-06	2.655e-06	2.654e-06	2.66e-06	2.587e-06	2.584e-06	2.608e-06	2.661e-06	2.46e-06	2.432e-06	2.427e-06	2.437e-06	2.449e-06	2.443e-06	2.453e-06	2.462e-06	2.463e-06	2.474e-06	2.474e-06	2.476e-06	2.482e-06	2.491e-06	2.506e-06	2.507e-06	2.505e-06	2.504e-06	2.507e-06	2.44e-06	2.498e-06	2.599e-06	2.608e-06	2.598e-06	2.593e-06
1250.6	2.58e-06	2.61e-06	2.609e-06	2.613e-06	1.154e-06	1.167e-06	1.163e-06	1.164e-06	2.482e-06	2.499e-06	2.495e-06	2.485e-06	2.495e-06	2.474e-06	2.474e-06	2.482e-06	2.654e-06	2.668e-06	2.667e-06	2.674e-06	2.6e-06	2.597e-06	2.619e-06	2.674e-06	2.468e-06	2.441e-06	2.438e-06	2.448e-06	2.461e-06	2.456e-06	2.465e-06	2.475e-06	2.476e-06	2.486e-06	2.486e-06	2.489e-06	2.495e-06	2.505e-06	2.52e-06	2.52e-06	2.52e-06	2.518e-06	2.522e-06	2.456e-06	2.515e-06	2.615e-06	2.625e-06	2.616e-06	2.61e-06
1250.8	2.595e-06	2.625e-06	2.625e-06	2.628e-06	1.155e-06	1.169e-06	1.164e-06	1.166e-06	2.505e-06	2.523e-06	2.521e-06	2.512e-06	2.523e-06	2.501e-06	2.501e-06	2.509e-06	2.666e-06	2.68e-06	2.678e-06	2.686e-06	2.611e-06	2.608e-06	2.629e-06	2.684e-06	2.476e-06	2.448e-06	2.445e-06	2.456e-06	2.469e-06	2.465e-06	2.475e-06	2.485e-06	2.487e-06	2.496e-06	2.496e-06	2.5e-06	2.506e-06	2.517e-06	2.531e-06	2.531e-06	2.532e-06	2.531e-06	2.534e-06	2.469e-06	2.527e-06	2.628e-06	2.639e-06	2.63e-06	2.625e-06
1251	2.611e-06	2.642e-06	2.641e-06	2.644e-06	1.158e-06	1.171e-06	1.166e-06	1.169e-06	2.529e-06	2.548e-06	2.547e-06	2.54e-06	2.552e-06	2.529e-06	2.529e-06	2.537e-06	2.677e-06	2.69e-06	2.69e-06	2.696e-06	2.621e-06	2.618e-06	2.639e-06	2.693e-06	2.483e-06	2.454e-06	2.452e-06	2.463e-06	2.475e-06	2.473e-06	2.483e-06	2.494e-06	2.497e-06	2.505e-06	2.506e-06	2.51e-06	2.516e-06	2.526e-06	2.54e-06	2.54e-06	2.542e-06	2.541e-06	2.543e-06	2.481e-06	2.537e-06	2.639e-06	2.651e-06	2.641e-06	2.637e-06
1251.2	2.627e-06	2.659e-06	2.658e-06	2.661e-06	1.162e-06	1.175e-06	1.171e-06	1.173e-06	2.554e-06	2.572e-06	2.572e-06	2.567e-06	2.579e-06	2.557e-06	2.557e-06	2.564e-06	2.688e-06	2.7e-06	2.701e-06	2.706e-06	2.631e-06	2.628e-06	2.648e-06	2.702e-06	2.491e-06	2.46e-06	2.458e-06	2.47e-06	2.481e-06	2.48e-06	2.491e-06	2.501e-06	2.506e-06	2.512e-06	2.514e-06	2.521e-06	2.525e-06	2.534e-06	2.548e-06	2.547e-06	2.55e-06	2.549e-06	2.551e-06	2.491e-06	2.546e-06	2.65e-06	2.662e-06	2.652e-06	2.648e-06
1251.4	2.645e-06	2.678e-06	2.676e-06	2.678e-06	1.169e-06	1.181e-06	1.177e-06	1.179e-06	2.576e-06	2.594e-06	2.596e-06	2.591e-06	2.605e-06	2.582e-06	2.583e-06	2.589e-06	2.7e-06	2.711e-06	2.713e-06	2.717e-06	2.643e-06	2.638e-06	2.658e-06	2.711e-06	2.502e-06	2.468e-06	2.466e-06	2.479e-06	2.49e-06	2.488e-06	2.501e-06	2.51e-06	2.515e-06	2.521e-06	2.524e-06	2.532e-06	2.535e-06	2.543e-06	2.557e-06	2.557e-06	2.56e-06	2.559e-06	2.561e-06	2.503e-06	2.555e-06	2.66e-06	2.671e-06	2.663e-06	2.659e-06
1251.6	2.663e-06	2.697e-06	2.696e-06	2.696e-06	1.176e-06	1.188e-06	1.184e-06	1.186e-06	2.597e-06	2.613e-06	2.618e-06	2.612e-06	2.629e-06	2.604e-06	2.606e-06	2.611e-06	2.714e-06	2.724e-06	2.726e-06	2.73e-06	2.657e-06	2.651e-06	2.67e-06	2.722e-06	2.515e-06	2.48e-06	2.477e-06	2.492e-06	2.503e-06	2.499e-06	2.512e-06	2.521e-06	2.527e-06	2.533e-06	2.536e-06	2.544e-06	2.548e-06	2.555e-06	2.568e-06	2.569e-06	2.573e-06	2.571e-06	2.573e-06	2.516e-06	2.566e-06	2.671e-06	2.682e-06	2.673e-06	2.671e-06
1251.8	2.682e-06	2.715e-06	2.716e-06	2.715e-06	1.184e-06	1.196e-06	1.193e-06	1.195e-06	2.616e-06	2.63e-06	2.638e-06	2.63e-06	2.649e-06	2.623e-06	2.627e-06	2.63e-06	2.731e-06	2.741e-06	2.741e-06	2.745e-06	2.674e-06	2.666e-06	2.685e-06	2.736e-06	2.532e-06	2.496e-06	2.492e-06	2.509e-06	2.519e-06	2.515e-06	2.527e-06	2.536e-06	2.543e-06	2.547e-06	2.55e-06	2.56e-06	2.564e-06	2.571e-06	2.582e-06	2.585e-06	2.588e-06	2.587e-06	2.589e-06	2.533e-06	2.58e-06	2.686e-06	2.696e-06	2.688e-06	2.687e-06
1252	2.701e-06	2.735e-06	2.734e-06	2.734e-06	1.193e-06	1.204e-06	1.202e-06	1.203e-06	2.634e-06	2.645e-06	2.656e-06	2.646e-06	2.666e-06	2.64e-06	2.644e-06	2.645e-06	2.751e-06	2.759e-06	2.759e-06	2.762e-06	2.692e-06	2.683e-06	2.704e-06	2.754e-06	2.552e-06	2.516e-06	2.512e-06	2.529e-06	2.54e-06	2.535e-06	2.546e-06	2.556e-06	2.563e-06	2.566e-06	2.569e-06	2.58e-06	2.583e-06	2.59e-06	2.601e-06	2.603e-06	2.608e-06	2.607e-06	2.608e-06	2.555e-06	2.599e-06	2.704e-06	2.712e-06	2.706e-06	2.706e-06
1252.2	2.72e-06	2.755e-06	2.753e-06	2.753e-06	1.201e-06	1.212e-06	1.212e-06	1.212e-06	2.651e-06	2.659e-06	2.672e-06	2.661e-06	2.682e-06	2.656e-06	2.658e-06	2.658e-06	2.773e-06	2.78e-06	2.78e-06	2.782e-06	2.713e-06	2.704e-06	2.725e-06	2.774e-06	2.573e-06	2.539e-06	2.537e-06	2.553e-06	2.565e-06	2.559e-06	2.57e-06	2.579e-06	2.586e-06	2.588e-06	2.593e-06	2.603e-06	2.606e-06	2.613e-06	2.624e-06	2.625e-06	2.631e-06	2.63e-06	2.631e-06	2.581e-06	2.621e-06	2.725e-06	2.733e-06	2.728e-06	2.728e-06
1252.4	2.739e-06	2.774e-06	2.772e-06	2.771e-06	1.209e-06	1.22e-06	1.22e-06	1.22e-06	2.668e-06	2.674e-06	2.688e-06	2.676e-06	2.697e-06	2.671e-06	2.672e-06	2.671e-06	2.798e-06	2.803e-06	2.804e-06	2.804e-06	2.737e-06	2.727e-06	2.748e-06	2.795e-06	2.597e-06	2.566e-06	2.564e-06	2.58e-06	2.592e-06	2.585e-06	2.597e-06	2.606e-06	2.613e-06	2.614e-06	2.62e-06	2.629e-06	2.632e-06	2.638e-06	2.65e-06	2.652e-06	2.657e-06	2.657e-06	2.658e-06	2.612e-06	2.648e-06	2.75e-06	2.757e-06	2.753e-06	2.753e-06
1252.6	2.757e-06	2.792e-06	2.79e-06	2.789e-06	1.214e-06	1.226e-06	1.227e-06	1.226e-06	2.688e-06	2.69e-06	2.704e-06	2.692e-06	2.713e-06	2.688e-06	2.688e-06	2.685e-06	2.824e-06	2.828e-06	2.829e-06	2.828e-06	2.762e-06	2.75e-06	2.773e-06	2.818e-06	2.623e-06	2.593e-06	2.594e-06	2.609e-06	2.621e-06	2.614e-06	2.626e-06	2.634e-06	2.643e-06	2.643e-06	2.648e-06	2.658e-06	2.66e-06	2.666e-06	2.678e-06	2.682e-06	2.686e-06	2.686e-06	2.687e-06	2.646e-06	2.678e-06	2.779e-06	2.785e-06	2.781e-06	2.782e-06
1252.8	2.774e-06	2.809e-06	2.807e-06	2.806e-06	1.219e-06	1.23e-06	1.233e-06	1.231e-06	2.709e-06	2.709e-06	2.724e-06	2.71e-06	2.733e-06	2.706e-06	2.706e-06	2.703e-06	2.85e-06	2.853e-06	2.854e-06	2.852e-06	2.787e-06	2.774e-06	2.798e-06	2.842e-06	2.649e-06	2.621e-06	2.623e-06	2.639e-06	2.652e-06	2.644e-06	2.656e-06	2.663e-06	2.672e-06	2.673e-06	2.678e-06	2.687e-06	2.69e-06	2.695e-06	2.707e-06	2.713e-06	2.716e-06	2.715e-06	2.718e-06	2.681e-06	2.708e-06	2.809e-06	2.814e-06	2.81e-06	2.813e-06
1253	2.792e-06	2.825e-06	2.825e-06	2.823e-06	1.222e-06	1.233e-06	1.237e-06	1.233e-06	2.732e-06	2.732e-06	2.746e-06	2.732e-06	2.756e-06	2.729e-06	2.728e-06	2.725e-06	2.876e-06	2.876e-06	2.877e-06	2.875e-06	2.811e-06	2.797e-06	2.822e-06	2.864e-06	2.673e-06	2.646e-06	2.651e-06	2.667e-06	2.683e-06	2.674e-06	2.684e-06	2.692e-06	2.7e-06	2.703e-06	2.707e-06	2.715e-06	2.719e-06	2.724e-06	2.736e-06	2.742e-06	2.745e-06	2.744e-06	2.748e-06	2.715e-06	2.739e-06	2.838e-06	2.843e-06	2.839e-06	2.843e-06
1253.2	2.809e-06	2.842e-06	2.842e-06	2.839e-06	1.225e-06	1.236e-06	1.24e-06	1.235e-06	2.756e-06	2.759e-06	2.773e-06	2.758e-06	2.783e-06	2.757e-06	2.755e-06	2.75e-06	2.9e-06	2.898e-06	2.899e-06	2.898e-06	2.834e-06	2.818e-06	2.845e-06	2.884e-06	2.695e-06	2.668e-06	2.675e-06	2.694e-06	2.711e-06	2.701e-06	2.711e-06	2.719e-06	2.727e-06	2.731e-06	2.735e-06	2.741e-06	2.745e-06	2.752e-06	2.763e-06	2.77e-06	2.772e-06	2.772e-06	2.777e-06	2.747e-06	2.767e-06	2.865e-06	2.87e-06	2.867e-06	2.871e-06
1253.4	2.825e-06	2.858e-06	2.859e-06	2.856e-06	1.226e-06	1.238e-06	1.242e-06	1.237e-06	2.782e-06	2.789e-06	2.803e-06	2.789e-06	2.813e-06	2.788e-06	2.785e-06	2.78e-06	2.921e-06	2.919e-06	2.919e-06	2.918e-06	2.854e-06	2.837e-06	2.865e-06	2.903e-06	2.713e-06	2.687e-06	2.696e-06	2.716e-06	2.735e-06	2.725e-06	2.735e-06	2.743e-06	2.751e-06	2.755e-06	2.759e-06	2.765e-06	2.769e-06	2.776e-06	2.787e-06	2.794e-06	2.796e-06	2.797e-06	2.802e-06	2.775e-06	2.794e-06	2.89e-06	2.895e-06	2.892e-06	2.897e-06
1253.6	2.842e-06	2.874e-06	2.876e-06	2.872e-06	1.227e-06	1.241e-06	1.246e-06	1.239e-06	2.81e-06	2.822e-06	2.835e-06	2.822e-06	2.846e-06	2.823e-06	2.818e-06	2.813e-06	2.94e-06	2.937e-06	2.936e-06	2.936e-06	2.872e-06	2.853e-06	2.881e-06	2.92e-06	2.729e-06	2.704e-06	2.714e-06	2.735e-06	2.755e-06	2.745e-06	2.756e-06	2.764e-06	2.772e-06	2.777e-06	2.78e-06	2.786e-06	2.79e-06	2.798e-06	2.808e-06	2.815e-06	2.816e-06	2.817e-06	2.822e-06	2.8e-06	2.817e-06	2.912e-06	2.917e-06	2.915e-06	2.92e-06
1253.8	2.858e-06	2.891e-06	2.892e-06	2.89e-06	1.23e-06	1.244e-06	1.249e-06	1.242e-06	2.838e-06	2.855e-06	2.867e-06	2.856e-06	2.88e-06	2.857e-06	2.853e-06	2.849e-06	2.956e-06	2.952e-06	2.951e-06	2.953e-06	2.888e-06	2.868e-06	2.895e-06	2.933e-06	2.744e-06	2.716e-06	2.729e-06	2.751e-06	2.772e-06	2.763e-06	2.774e-06	2.782e-06	2.789e-06	2.795e-06	2.799e-06	2.804e-06	2.808e-06	2.816e-06	2.826e-06	2.832e-06	2.834e-06	2.834e-06	2.839e-06	2.822e-06	2.836e-06	2.931e-06	2.936e-06	2.933e-06	2.938e-06
1254	2.875e-06	2.909e-06	2.91e-06	2.907e-06	1.234e-06	1.249e-06	1.252e-06	1.247e-06	2.866e-06	2.888e-06	2.898e-06	2.889e-06	2.914e-06	2.891e-06	2.888e-06	2.886e-06	2.971e-06	2.967e-06	2.965e-06	2.967e-06	2.902e-06	2.88e-06	2.907e-06	2.944e-06	2.757e-06	2.728e-06	2.742e-06	2.765e-06	2.786e-06	2.778e-06	2.79e-06	2.797e-06	2.804e-06	2.812e-06	2.816e-06	2.82e-06	2.824e-06	2.832e-06	2.843e-06	2.847e-06	2.849e-06	2.849e-06	2.855e-06	2.84e-06	2.853e-06	2.947e-06	2.952e-06	2.949e-06	2.953e-06
1254.2	2.892e-06	2.927e-06	2.928e-06	2.925e-06	1.24e-06	1.255e-06	1.257e-06	1.253e-06	2.893e-06	2.919e-06	2.928e-06	2.92e-06	2.947e-06	2.923e-06	2.922e-06	2.921e-06	2.984e-06	2.981e-06	2.979e-06	2.981e-06	2.915e-06	2.892e-06	2.919e-06	2.954e-06	2.771e-06	2.741e-06	2.755e-06	2.779e-06	2.8e-06	2.792e-06	2.804e-06	2.811e-06	2.819e-06	2.828e-06	2.831e-06	2.836e-06	2.84e-06	2.847e-06	2.858e-06	2.862e-06	2.863e-06	2.863e-06	2.869e-06	2.857e-06	2.868e-06	2.961e-06	2.968e-06	2.964e-06	2.967e-06
1254.4	2.91e-06	2.945e-06	2.946e-06	2.943e-06	1.247e-06	1.263e-06	1.263e-06	1.259e-06	2.918e-06	2.946e-06	2.955e-06	2.949e-06	2.977e-06	2.952e-06	2.952e-06	2.954e-06	2.998e-06	2.995e-06	2.993e-06	2.994e-06	2.93e-06	2.906e-06	2.93e-06	2.965e-06	2.787e-06	2.755e-06	2.77e-06	2.795e-06	2.815e-06	2.807e-06	2.82e-06	2.827e-06	2.834e-06	2.844e-06	2.848e-06	2.854e-06	2.856e-06	2.863e-06	2.874e-06	2.878e-06	2.878e-06	2.877e-06	2.884e-06	2.874e-06	2.883e-06	2.974e-06	2.982e-06	2.978e-06	2.981e-06
1254.6	2.929e-06	2.964e-06	2.965e-06	2.964e-06	1.256e-06	1.271e-06	1.27e-06	1.267e-06	2.942e-06	2.97e-06	2.98e-06	2.974e-06	3.002e-06	2.977e-06	2.979e-06	2.982e-06	3.013e-06	3.01e-06	3.008e-06	3.009e-06	2.945e-06	2.921e-06	2.943e-06	2.977e-06	2.806e-06	2.772e-06	2.788e-06	2.814e-06	2.833e-06	2.824e-06	2.837e-06	2.846e-06	2.851e-06	2.863e-06	2.867e-06	2.873e-06	2.874e-06	2.882e-06	2.892e-06	2.895e-06	2.894e-06	2.894e-06	2.9e-06	2.894e-06	2.899e-06	2.989e-06	2.997e-06	2.993e-06	2.995e-06
1254.8	2.95e-06	2.985e-06	2.986e-06	2.985e-06	1.265e-06	1.28e-06	1.279e-06	1.276e-06	2.965e-06	2.992e-06	3.001e-06	2.995e-06	3.024e-06	3e-06	3.003e-06	3.005e-06	3.03e-06	3.028e-06	3.025e-06	3.026e-06	2.963e-06	2.939e-06	2.959e-06	2.991e-06	2.827e-06	2.794e-06	2.809e-06	2.836e-06	2.854e-06	2.844e-06	2.858e-06	2.867e-06	2.871e-06	2.884e-06	2.888e-06	2.895e-06	2.893e-06	2.902e-06	2.912e-06	2.914e-06	2.914e-06	2.914e-06	2.92e-06	2.915e-06	2.919e-06	3.005e-06	3.013e-06	3.011e-06	3.011e-06
1255	2.971e-06	3.008e-06	3.007e-06	3.007e-06	1.273e-06	1.288e-06	1.287e-06	1.285e-06	2.988e-06	3.013e-06	3.021e-06	3.015e-06	3.044e-06	3.02e-06	3.024e-06	3.027e-06	3.049e-06	3.049e-06	3.045e-06	3.045e-06	2.984e-06	2.96e-06	2.978e-06	3.008e-06	2.852e-06	2.82e-06	2.834e-06	2.862e-06	2.879e-06	2.868e-06	2.882e-06	2.891e-06	2.896e-06	2.908e-06	2.913e-06	2.92e-06	2.918e-06	2.926e-06	2.936e-06	2.938e-06	2.938e-06	2.938e-06	2.943e-06	2.942e-06	2.942e-06	3.025e-06	3.033e-06	3.03e-06	3.03e-06
1255.2	2.992e-06	3.03e-06	3.029e-06	3.03e-06	1.28e-06	1.295e-06	1.294e-06	1.292e-06	3.011e-06	3.033e-06	3.04e-06	3.033e-06	3.062e-06	3.038e-06	3.043e-06	3.047e-06	3.07e-06	3.072e-06	3.067e-06	3.066e-06	3.008e-06	2.983e-06	2.999e-06	3.028e-06	2.881e-06	2.851e-06	2.865e-06	2.892e-06	2.908e-06	2.897e-06	2.911e-06	2.92e-06	2.924e-06	2.937e-06	2.941e-06	2.95e-06	2.946e-06	2.954e-06	2.966e-06	2.965e-06	2.966e-06	2.965e-06	2.97e-06	2.973e-06	2.971e-06	3.049e-06	3.056e-06	3.053e-06	3.053e-06
1255.4	3.015e-06	3.053e-06	3.051e-06	3.053e-06	1.287e-06	1.302e-06	1.3e-06	1.3e-06	3.035e-06	3.053e-06	3.06e-06	3.052e-06	3.081e-06	3.055e-06	3.061e-06	3.067e-06	3.093e-06	3.097e-06	3.09e-06	3.089e-06	3.035e-06	3.008e-06	3.022e-06	3.05e-06	2.912e-06	2.885e-06	2.899e-06	2.925e-06	2.941e-06	2.93e-06	2.943e-06	2.952e-06	2.956e-06	2.969e-06	2.973e-06	2.981e-06	2.976e-06	2.985e-06	2.998e-06	2.997e-06	2.997e-06	2.996e-06	3.001e-06	3.007e-06	3.002e-06	3.076e-06	3.083e-06	3.079e-06	3.081e-06
1255.6	3.038e-06	3.075e-06	3.073e-06	3.075e-06	1.294e-06	1.307e-06	1.304e-06	1.306e-06	3.06e-06	3.077e-06	3.083e-06	3.073e-06	3.101e-06	3.076e-06	3.082e-06	3.089e-06	3.117e-06	3.123e-06	3.115e-06	3.113e-06	3.062e-06	3.034e-06	3.047e-06	3.074e-06	2.943e-06	2.919e-06	2.934e-06	2.96e-06	2.977e-06	2.965e-06	2.977e-06	2.987e-06	2.99e-06	3.003e-06	3.007e-06	3.015e-06	3.01e-06	3.019e-06	3.032e-06	3.03e-06	3.031e-06	3.029e-06	3.034e-06	3.045e-06	3.036e-06	3.106e-06	3.112e-06	3.109e-06	3.11e-06
1255.8	3.062e-06	3.098e-06	3.095e-06	3.098e-06	1.299e-06	1.31e-06	1.309e-06	1.311e-06	3.089e-06	3.104e-06	3.109e-06	3.098e-06	3.125e-06	3.101e-06	3.107e-06	3.113e-06	3.142e-06	3.15e-06	3.141e-06	3.138e-06	3.089e-06	3.06e-06	3.073e-06	3.098e-06	2.974e-06	2.955e-06	2.971e-06	2.995e-06	3.012e-06	2.999e-06	3.011e-06	3.021e-06	3.025e-06	3.039e-06	3.041e-06	3.05e-06	3.046e-06	3.053e-06	3.067e-06	3.066e-06	3.066e-06	3.064e-06	3.068e-06	3.084e-06	3.072e-06	3.137e-06	3.143e-06	3.14e-06	3.142e-06
1256	3.085e-06	3.122e-06	3.118e-06	3.121e-06	1.303e-06	1.313e-06	1.313e-06	1.315e-06	3.121e-06	3.135e-06	3.14e-06	3.127e-06	3.153e-06	3.129e-06	3.136e-06	3.14e-06	3.167e-06	3.176e-06	3.166e-06	3.162e-06	3.116e-06	3.086e-06	3.097e-06	3.122e-06	3.004e-06	2.988e-06	3.005e-06	3.031e-06	3.046e-06	3.033e-06	3.045e-06	3.054e-06	3.059e-06	3.073e-06	3.075e-06	3.085e-06	3.081e-06	3.087e-06	3.101e-06	3.101e-06	3.1e-06	3.098e-06	3.101e-06	3.124e-06	3.107e-06	3.168e-06	3.176e-06	3.171e-06	3.175e-06
1256.2	3.108e-06	3.144e-06	3.141e-06	3.143e-06	1.307e-06	1.318e-06	1.318e-06	1.319e-06	3.154e-06	3.168e-06	3.174e-06	3.159e-06	3.185e-06	3.162e-06	3.168e-06	3.171e-06	3.19e-06	3.2e-06	3.19e-06	3.184e-06	3.141e-06	3.11e-06	3.12e-06	3.143e-06	3.032e-06	3.019e-06	3.036e-06	3.064e-06	3.079e-06	3.066e-06	3.078e-06	3.086e-06	3.091e-06	3.106e-06	3.107e-06	3.117e-06	3.114e-06	3.12e-06	3.134e-06	3.133e-06	3.132e-06	3.13e-06	3.133e-06	3.162e-06	3.141e-06	3.198e-06	3.206e-06	3.202e-06	3.206e-06
1256.4	3.13e-06	3.167e-06	3.163e-06	3.165e-06	1.311e-06	1.322e-06	1.323e-06	1.323e-06	3.187e-06	3.205e-06	3.21e-06	3.194e-06	3.22e-06	3.2e-06	3.204e-06	3.204e-06	3.213e-06	3.222e-06	3.211e-06	3.204e-06	3.163e-06	3.13e-06	3.14e-06	3.161e-06	3.057e-06	3.046e-06	3.064e-06	3.093e-06	3.109e-06	3.095e-06	3.107e-06	3.115e-06	3.121e-06	3.136e-06	3.137e-06	3.146e-06	3.143e-06	3.149e-06	3.164e-06	3.163e-06	3.163e-06	3.159e-06	3.163e-06	3.197e-06	3.173e-06	3.226e-06	3.233e-06	3.23e-06	3.233e-06
1256.6	3.152e-06	3.188e-06	3.185e-06	3.187e-06	1.315e-06	1.327e-06	1.329e-06	1.328e-06	3.221e-06	3.243e-06	3.248e-06	3.232e-06	3.259e-06	3.239e-06	3.241e-06	3.24e-06	3.232e-06	3.241e-06	3.229e-06	3.222e-06	3.183e-06	3.149e-06	3.157e-06	3.176e-06	3.08e-06	3.071e-06	3.089e-06	3.119e-06	3.135e-06	3.121e-06	3.134e-06	3.141e-06	3.149e-06	3.162e-06	3.163e-06	3.172e-06	3.17e-06	3.176e-06	3.191e-06	3.19e-06	3.19e-06	3.185e-06	3.19e-06	3.23e-06	3.202e-06	3.252e-06	3.257e-06	3.255e-06	3.258e-06
1256.8	3.174e-06	3.207e-06	3.206e-06	3.208e-06	1.321e-06	1.333e-06	1.335e-06	1.334e-06	3.254e-06	3.28e-06	3.286e-06	3.269e-06	3.298e-06	3.279e-06	3.279e-06	3.278e-06	3.25e-06	3.258e-06	3.246e-06	3.238e-06	3.201e-06	3.165e-06	3.172e-06	3.189e-06	3.102e-06	3.093e-06	3.111e-06	3.142e-06	3.159e-06	3.145e-06	3.158e-06	3.164e-06	3.174e-06	3.186e-06	3.187e-06	3.195e-06	3.195e-06	3.201e-06	3.216e-06	3.214e-06	3.213e-06	3.208e-06	3.213e-06	3.26e-06	3.227e-06	3.273e-06	3.279e-06	3.276e-06	3.28e-06
1257	3.194e-06	3.227e-06	3.227e-06	3.229e-06	1.327e-06	1.34e-06	1.341e-06	1.342e-06	3.286e-06	3.315e-06	3.321e-06	3.306e-06	3.335e-06	3.318e-06	3.316e-06	3.314e-06	3.266e-06	3.273e-06	3.26e-06	3.252e-06	3.217e-06	3.179e-06	3.186e-06	3.2e-06	3.121e-06	3.114e-06	3.132e-06	3.163e-06	3.181e-06	3.167e-06	3.18e-06	3.186e-06	3.196e-06	3.207e-06	3.209e-06	3.217e-06	3.216e-06	3.223e-06	3.237e-06	3.235e-06	3.234e-06	3.229e-06	3.234e-06	3.288e-06	3.249e-06	3.292e-06	3.298e-06	3.295e-06	3.299e-06
1257.2	3.215e-06	3.248e-06	3.247e-06	3.25e-06	1.334e-06	1.347e-06	1.349e-06	1.349e-06	3.315e-06	3.347e-06	3.355e-06	3.339e-06	3.37e-06	3.355e-06	3.35e-06	3.348e-06	3.281e-06	3.288e-06	3.273e-06	3.266e-06	3.233e-06	3.194e-06	3.2e-06	3.21e-06	3.141e-06	3.135e-06	3.154e-06	3.185e-06	3.203e-06	3.187e-06	3.201e-06	3.207e-06	3.217e-06	3.227e-06	3.23e-06	3.236e-06	3.237e-06	3.244e-06	3.257e-06	3.256e-06	3.254e-06	3.248e-06	3.254e-06	3.315e-06	3.27e-06	3.31e-06	3.315e-06	3.313e-06	3.316e-06
1257.4	3.236e-06	3.269e-06	3.268e-06	3.272e-06	1.341e-06	1.355e-06	1.357e-06	1.357e-06	3.343e-06	3.378e-06	3.386e-06	3.37e-06	3.403e-06	3.389e-06	3.382e-06	3.38e-06	3.298e-06	3.304e-06	3.289e-06	3.282e-06	3.251e-06	3.211e-06	3.215e-06	3.221e-06	3.164e-06	3.159e-06	3.178e-06	3.209e-06	3.227e-06	3.209e-06	3.222e-06	3.228e-06	3.24e-06	3.249e-06	3.251e-06	3.257e-06	3.259e-06	3.266e-06	3.277e-06	3.277e-06	3.273e-06	3.269e-06	3.275e-06	3.343e-06	3.292e-06	3.327e-06	3.332e-06	3.331e-06	3.333e-06
1257.6	3.258e-06	3.291e-06	3.291e-06	3.296e-06	1.348e-06	1.362e-06	1.365e-06	1.366e-06	3.371e-06	3.405e-06	3.414e-06	3.397e-06	3.433e-06	3.42e-06	3.411e-06	3.409e-06	3.316e-06	3.321e-06	3.306e-06	3.299e-06	3.271e-06	3.231e-06	3.232e-06	3.234e-06	3.189e-06	3.187e-06	3.205e-06	3.237e-06	3.253e-06	3.235e-06	3.247e-06	3.253e-06	3.265e-06	3.273e-06	3.275e-06	3.281e-06	3.283e-06	3.29e-06	3.299e-06	3.301e-06	3.295e-06	3.292e-06	3.298e-06	3.373e-06	3.316e-06	3.346e-06	3.351e-06	3.35e-06	3.351e-06
1257.8	3.28e-06	3.314e-06	3.314e-06	3.318e-06	1.355e-06	1.37e-06	1.372e-06	1.373e-06	3.398e-06	3.43e-06	3.439e-06	3.423e-06	3.461e-06	3.449e-06	3.438e-06	3.437e-06	3.338e-06	3.34e-06	3.327e-06	3.318e-06	3.294e-06	3.253e-06	3.252e-06	3.249e-06	3.217e-06	3.219e-06	3.236e-06	3.27e-06	3.282e-06	3.264e-06	3.276e-06	3.282e-06	3.294e-06	3.3e-06	3.302e-06	3.307e-06	3.31e-06	3.316e-06	3.324e-06	3.326e-06	3.321e-06	3.318e-06	3.324e-06	3.406e-06	3.343e-06	3.368e-06	3.371e-06	3.372e-06	3.371e-06
1258	3.303e-06	3.337e-06	3.338e-06	3.342e-06	1.362e-06	1.376e-06	1.378e-06	1.38e-06	3.426e-06	3.455e-06	3.465e-06	3.447e-06	3.488e-06	3.476e-06	3.463e-06	3.464e-06	3.361e-06	3.361e-06	3.349e-06	3.339e-06	3.319e-06	3.278e-06	3.276e-06	3.268e-06	3.25e-06	3.255e-06	3.272e-06	3.305e-06	3.317e-06	3.298e-06	3.308e-06	3.315e-06	3.326e-06	3.33e-06	3.333e-06	3.337e-06	3.34e-06	3.345e-06	3.352e-06	3.355e-06	3.349e-06	3.347e-06	3.353e-06	3.443e-06	3.372e-06	3.393e-06	3.394e-06	3.397e-06	3.394e-06
1258.2	3.328e-06	3.362e-06	3.363e-06	3.367e-06	1.368e-06	1.381e-06	1.383e-06	1.385e-06	3.455e-06	3.482e-06	3.491e-06	3.473e-06	3.515e-06	3.504e-06	3.489e-06	3.49e-06	3.386e-06	3.384e-06	3.374e-06	3.364e-06	3.347e-06	3.305e-06	3.302e-06	3.29e-06	3.284e-06	3.296e-06	3.313e-06	3.345e-06	3.354e-06	3.336e-06	3.344e-06	3.352e-06	3.362e-06	3.365e-06	3.367e-06	3.371e-06	3.373e-06	3.378e-06	3.384e-06	3.387e-06	3.381e-06	3.38e-06	3.386e-06	3.483e-06	3.405e-06	3.421e-06	3.422e-06	3.425e-06	3.421e-06
1258.4	3.353e-06	3.387e-06	3.389e-06	3.393e-06	1.374e-06	1.385e-06	1.388e-06	1.39e-06	3.486e-06	3.51e-06	3.52e-06	3.5e-06	3.544e-06	3.532e-06	3.516e-06	3.519e-06	3.413e-06	3.409e-06	3.401e-06	3.391e-06	3.377e-06	3.334e-06	3.331e-06	3.315e-06	3.32e-06	3.339e-06	3.355e-06	3.387e-06	3.395e-06	3.376e-06	3.383e-06	3.391e-06	3.401e-06	3.402e-06	3.405e-06	3.407e-06	3.409e-06	3.412e-06	3.417e-06	3.422e-06	3.417e-06	3.416e-06	3.42e-06	3.526e-06	3.441e-06	3.452e-06	3.453e-06	3.455e-06	3.451e-06
1258.6	3.378e-06	3.413e-06	3.415e-06	3.419e-06	1.379e-06	1.39e-06	1.393e-06	1.396e-06	3.519e-06	3.542e-06	3.551e-06	3.529e-06	3.574e-06	3.562e-06	3.545e-06	3.551e-06	3.441e-06	3.436e-06	3.428e-06	3.419e-06	3.407e-06	3.366e-06	3.362e-06	3.341e-06	3.356e-06	3.381e-06	3.397e-06	3.431e-06	3.438e-06	3.418e-06	3.424e-06	3.434e-06	3.44e-06	3.442e-06	3.445e-06	3.445e-06	3.446e-06	3.448e-06	3.453e-06	3.458e-06	3.455e-06	3.454e-06	3.456e-06	3.569e-06	3.48e-06	3.485e-06	3.485e-06	3.488e-06	3.483e-06
1258.8	3.404e-06	3.442e-06	3.443e-06	3.446e-06	1.384e-06	1.395e-06	1.398e-06	1.401e-06	3.555e-06	3.577e-06	3.587e-06	3.563e-06	3.608e-06	3.595e-06	3.578e-06	3.585e-06	3.469e-06	3.463e-06	3.454e-06	3.447e-06	3.438e-06	3.398e-06	3.393e-06	3.366e-06	3.391e-06	3.423e-06	3.441e-06	3.475e-06	3.482e-06	3.46e-06	3.467e-06	3.477e-06	3.48e-06	3.483e-06	3.484e-06	3.485e-06	3.485e-06	3.486e-06	3.49e-06	3.494e-06	3.493e-06	3.493e-06	3.494e-06	3.612e-06	3.519e-06	3.519e-06	3.518e-06	3.522e-06	3.518e-06
1259	3.432e-06	3.47e-06	3.47e-06	3.474e-06	1.391e-06	1.4e-06	1.405e-06	1.408e-06	3.593e-06	3.616e-06	3.625e-06	3.6e-06	3.645e-06	3.631e-06	3.614e-06	3.623e-06	3.495e-06	3.489e-06	3.481e-06	3.475e-06	3.468e-06	3.428e-06	3.423e-06	3.39e-06	3.424e-06	3.463e-06	3.482e-06	3.517e-06	3.523e-06	3.501e-06	3.508e-06	3.519e-06	3.52e-06	3.524e-06	3.523e-06	3.524e-06	3.524e-06	3.524e-06	3.527e-06	3.53e-06	3.53e-06	3.531e-06	3.531e-06	3.655e-06	3.557e-06	3.554e-06	3.552e-06	3.555e-06	3.553e-06
1259.2	3.459e-06	3.498e-06	3.499e-06	3.501e-06	1.398e-06	1.407e-06	1.412e-06	1.416e-06	3.632e-06	3.657e-06	3.665e-06	3.641e-06	3.686e-06	3.668e-06	3.654e-06	3.662e-06	3.52e-06	3.513e-06	3.506e-06	3.5e-06	3.495e-06	3.456e-06	3.45e-06	3.413e-06	3.455e-06	3.499e-06	3.521e-06	3.557e-06	3.562e-06	3.541e-06	3.548e-06	3.559e-06	3.559e-06	3.562e-06	3.56e-06	3.562e-06	3.562e-06	3.56e-06	3.563e-06	3.565e-06	3.565e-06	3.567e-06	3.567e-06	3.696e-06	3.594e-06	3.588e-06	3.584e-06	3.586e-06	3.587e-06
1259.4	3.487e-06	3.527e-06	3.527e-06	3.528e-06	1.406e-06	1.416e-06	1.419e-06	1.424e-06	3.672e-06	3.698e-06	3.706e-06	3.683e-06	3.728e-06	3.708e-06	3.695e-06	3.703e-06	3.542e-06	3.533e-06	3.528e-06	3.521e-06	3.52e-06	3.48e-06	3.474e-06	3.432e-06	3.483e-06	3.531e-06	3.557e-06	3.593e-06	3.597e-06	3.577e-06	3.586e-06	3.595e-06	3.594e-06	3.598e-06	3.596e-06	3.597e-06	3.597e-06	3.594e-06	3.597e-06	3.597e-06	3.599e-06	3.6e-06	3.6e-06	3.734e-06	3.628e-06	3.618e-06	3.613e-06	3.615e-06	3.618e-06
1259.6	3.515e-06	3.554e-06	3.554e-06	3.556e-06	1.416e-06	1.425e-06	1.428e-06	1.433e-06	3.711e-06	3.739e-06	3.748e-06	3.727e-06	3.77e-06	3.75e-06	3.737e-06	3.746e-06	3.562e-06	3.552e-06	3.547e-06	3.54e-06	3.541e-06	3.502e-06	3.494e-06	3.449e-06	3.51e-06	3.56e-06	3.59e-06	3.625e-06	3.629e-06	3.609e-06	3.619e-06	3.628e-06	3.625e-06	3.631e-06	3.628e-06	3.629e-06	3.629e-06	3.626e-06	3.628e-06	3.626e-06	3.63e-06	3.63e-06	3.631e-06	3.768e-06	3.658e-06	3.645e-06	3.639e-06	3.64e-06	3.646e-06
1259.8	3.543e-06	3.582e-06	3.581e-06	3.584e-06	1.425e-06	1.434e-06	1.438e-06	1.442e-06	3.748e-06	3.778e-06	3.789e-06	3.769e-06	3.811e-06	3.79e-06	3.778e-06	3.786e-06	3.58e-06	3.569e-06	3.562e-06	3.557e-06	3.56e-06	3.522e-06	3.512e-06	3.462e-06	3.537e-06	3.587e-06	3.62e-06	3.653e-06	3.658e-06	3.639e-06	3.649e-06	3.657e-06	3.654e-06	3.661e-06	3.658e-06	3.658e-06	3.658e-06	3.654e-06	3.656e-06	3.653e-06	3.657e-06	3.657e-06	3.657e-06	3.799e-06	3.686e-06	3.668e-06	3.661e-06	3.662e-06	3.669e-06
1260	3.57e-06	3.609e-06	3.608e-06	3.611e-06	1.433e-06	1.444e-06	1.447e-06	1.451e-06	3.782e-06	3.814e-06	3.827e-06	3.808e-06	3.85e-06	3.827e-06	3.818e-06	3.824e-06	3.597e-06	3.585e-06	3.576e-06	3.572e-06	3.579e-06	3.541e-06	3.529e-06	3.473e-06	3.562e-06	3.614e-06	3.648e-06	3.68e-06	3.686e-06	3.667e-06	3.678e-06	3.685e-06	3.681e-06	3.689e-06	3.685e-06	3.685e-06	3.684e-06	3.68e-06	3.682e-06	3.677e-06	3.683e-06	3.681e-06	3.681e-06	3.829e-06	3.712e-06	3.688e-06	3.681e-06	3.681e-06	3.69e-06
1260.2	3.596e-06	3.635e-06	3.634e-06	3.637e-06	1.441e-06	1.454e-06	1.456e-06	1.46e-06	3.815e-06	3.847e-06	3.861e-06	3.843e-06	3.885e-06	3.863e-06	3.854e-06	3.859e-06	3.613e-06	3.601e-06	3.59e-06	3.586e-06	3.598e-06	3.56e-06	3.546e-06	3.484e-06	3.589e-06	3.642e-06	3.676e-06	3.707e-06	3.714e-06	3.693e-06	3.706e-06	3.712e-06	3.707e-06	3.716e-06	3.711e-06	3.711e-06	3.71e-06	3.706e-06	3.706e-06	3.701e-06	3.707e-06	3.705e-06	3.705e-06	3.858e-06	3.736e-06	3.705e-06	3.698e-06	3.698e-06	3.709e-06
1260.4	3.623e-06	3.661e-06	3.66e-06	3.663e-06	1.448e-06	1.461e-06	1.463e-06	1.467e-06	3.845e-06	3.877e-06	3.892e-06	3.875e-06	3.916e-06	3.895e-06	3.887e-06	3.89e-06	3.629e-06	3.616e-06	3.603e-06	3.6e-06	3.618e-06	3.581e-06	3.562e-06	3.496e-06	3.618e-06	3.672e-06	3.707e-06	3.735e-06	3.742e-06	3.721e-06	3.734e-06	3.737e-06	3.733e-06	3.742e-06	3.736e-06	3.737e-06	3.736e-06	3.733e-06	3.731e-06	3.726e-06	3.731e-06	3.728e-06	3.728e-06	3.887e-06	3.761e-06	3.723e-06	3.713e-06	3.714e-06	3.725e-06
1260.6	3.649e-06	3.686e-06	3.685e-06	3.687e-06	1.455e-06	1.468e-06	1.469e-06	1.473e-06	3.875e-06	3.905e-06	3.92e-06	3.905e-06	3.945e-06	3.924e-06	3.918e-06	3.919e-06	3.647e-06	3.634e-06	3.619e-06	3.616e-06	3.639e-06	3.604e-06	3.58e-06	3.511e-06	3.65e-06	3.705e-06	3.74e-06	3.765e-06	3.772e-06	3.751e-06	3.762e-06	3.764e-06	3.761e-06	3.769e-06	3.762e-06	3.764e-06	3.764e-06	3.761e-06	3.756e-06	3.752e-06	3.756e-06	3.752e-06	3.753e-06	3.919e-06	3.786e-06	3.741e-06	3.729e-06	3.731e-06	3.743e-06
1260.8	3.674e-06	3.711e-06	3.71e-06	3.712e-06	1.46e-06	1.473e-06	1.475e-06	1.479e-06	3.905e-06	3.933e-06	3.947e-06	3.933e-06	3.974e-06	3.954e-06	3.949e-06	3.947e-06	3.667e-06	3.655e-06	3.638e-06	3.635e-06	3.663e-06	3.629e-06	3.602e-06	3.53e-06	3.686e-06	3.743e-06	3.777e-06	3.8e-06	3.806e-06	3.783e-06	3.793e-06	3.793e-06	3.793e-06	3.799e-06	3.792e-06	3.793e-06	3.795e-06	3.791e-06	3.785e-06	3.781e-06	3.784e-06	3.778e-06	3.781e-06	3.955e-06	3.814e-06	3.762e-06	3.748e-06	3.751e-06	3.762e-06
1261	3.698e-06	3.736e-06	3.736e-06	3.738e-06	1.465e-06	1.479e-06	1.48e-06	1.483e-06	3.937e-06	3.963e-06	3.974e-06	3.962e-06	4.003e-06	3.984e-06	3.981e-06	3.976e-06	3.69e-06	3.678e-06	3.66e-06	3.655e-06	3.69e-06	3.657e-06	3.627e-06	3.552e-06	3.726e-06	3.785e-06	3.819e-06	3.839e-06	3.844e-06	3.82e-06	3.828e-06	3.827e-06	3.829e-06	3.831e-06	3.826e-06	3.825e-06	3.828e-06	3.824e-06	3.817e-06	3.814e-06	3.816e-06	3.808e-06	3.812e-06	3.993e-06	3.845e-06	3.785e-06	3.771e-06	3.774e-06	3.784e-06
1261.2	3.725e-06	3.762e-06	3.762e-06	3.764e-06	1.469e-06	1.484e-06	1.485e-06	1.487e-06	3.971e-06	3.994e-06	4.004e-06	3.992e-06	4.034e-06	4.017e-06	4.013e-06	4.007e-06	3.716e-06	3.704e-06	3.685e-06	3.68e-06	3.72e-06	3.688e-06	3.656e-06	3.579e-06	3.768e-06	3.831e-06	3.863e-06	3.881e-06	3.885e-06	3.86e-06	3.866e-06	3.865e-06	3.868e-06	3.867e-06	3.863e-06	3.86e-06	3.865e-06	3.86e-06	3.851e-06	3.85e-06	3.85e-06	3.842e-06	3.845e-06	4.036e-06	3.881e-06	3.811e-06	3.797e-06	3.802e-06	3.81e-06
1261.4	3.752e-06	3.79e-06	3.789e-06	3.791e-06	1.474e-06	1.489e-06	1.49e-06	1.492e-06	4.007e-06	4.028e-06	4.037e-06	4.025e-06	4.067e-06	4.05e-06	4.046e-06	4.04e-06	3.744e-06	3.732e-06	3.713e-06	3.706e-06	3.75e-06	3.722e-06	3.687e-06	3.607e-06	3.811e-06	3.879e-06	3.91e-06	3.926e-06	3.93e-06	3.903e-06	3.907e-06	3.906e-06	3.909e-06	3.906e-06	3.903e-06	3.899e-06	3.904e-06	3.899e-06	3.889e-06	3.888e-06	3.886e-06	3.879e-06	3.881e-06	4.081e-06	3.919e-06	3.841e-06	3.827e-06	3.834e-06	3.839e-06
1261.6	3.78e-06	3.818e-06	3.818e-06	3.819e-06	1.48e-06	1.495e-06	1.497e-06	1.497e-06	4.045e-06	4.065e-06	4.073e-06	4.061e-06	4.102e-06	4.085e-06	4.082e-06	4.075e-06	3.772e-06	3.761e-06	3.741e-06	3.734e-06	3.782e-06	3.754e-06	3.719e-06	3.637e-06	3.853e-06	3.928e-06	3.957e-06	3.974e-06	3.977e-06	3.949e-06	3.951e-06	3.948e-06	3.953e-06	3.946e-06	3.944e-06	3.939e-06	3.944e-06	3.939e-06	3.928e-06	3.927e-06	3.925e-06	3.918e-06	3.919e-06	4.128e-06	3.959e-06	3.873e-06	3.86e-06	3.868e-06	3.871e-06
1261.8	3.81e-06	3.848e-06	3.847e-06	3.849e-06	1.488e-06	1.504e-06	1.505e-06	1.504e-06	4.084e-06	4.107e-06	4.11e-06	4.098e-06	4.14e-06	4.124e-06	4.121e-06	4.114e-06	3.8e-06	3.789e-06	3.769e-06	3.762e-06	3.814e-06	3.786e-06	3.751e-06	3.668e-06	3.893e-06	3.975e-06	4.005e-06	4.021e-06	4.024e-06	3.995e-06	3.995e-06	3.991e-06	3.997e-06	3.987e-06	3.986e-06	3.981e-06	3.986e-06	3.981e-06	3.969e-06	3.969e-06	3.965e-06	3.959e-06	3.96e-06	4.177e-06	4.001e-06	3.907e-06	3.895e-06	3.904e-06	3.905e-06
1262	3.84e-06	3.878e-06	3.877e-06	3.88e-06	1.497e-06	1.513e-06	1.515e-06	1.512e-06	4.124e-06	4.15e-06	4.15e-06	4.14e-06	4.18e-06	4.164e-06	4.159e-06	4.155e-06	3.826e-06	3.815e-06	3.796e-06	3.789e-06	3.844e-06	3.817e-06	3.781e-06	3.696e-06	3.93e-06	4.02e-06	4.05e-06	4.067e-06	4.069e-06	4.04e-06	4.038e-06	4.033e-06	4.04e-06	4.028e-06	4.028e-06	4.021e-06	4.027e-06	4.023e-06	4.009e-06	4.011e-06	4.005e-06	4e-06	4.001e-06	4.223e-06	4.042e-06	3.942e-06	3.93e-06	3.939e-06	3.939e-06
1262.2	3.871e-06	3.91e-06	3.909e-06	3.912e-06	1.508e-06	1.523e-06	1.526e-06	1.523e-06	4.163e-06	4.193e-06	4.192e-06	4.182e-06	4.221e-06	4.206e-06	4.199e-06	4.197e-06	3.85e-06	3.839e-06	3.821e-06	3.814e-06	3.871e-06	3.844e-06	3.808e-06	3.721e-06	3.965e-06	4.061e-06	4.092e-06	4.111e-06	4.112e-06	4.084e-06	4.079e-06	4.075e-06	4.082e-06	4.068e-06	4.068e-06	4.061e-06	4.067e-06	4.062e-06	4.047e-06	4.05e-06	4.043e-06	4.039e-06	4.039e-06	4.267e-06	4.081e-06	3.976e-06	3.965e-06	3.973e-06	3.973e-06
1262.4	3.903e-06	3.943e-06	3.942e-06	3.946e-06	1.519e-06	1.535e-06	1.537e-06	1.534e-06	4.201e-06	4.235e-06	4.233e-06	4.224e-06	4.262e-06	4.246e-06	4.239e-06	4.239e-06	3.872e-06	3.86e-06	3.842e-06	3.836e-06	3.894e-06	3.868e-06	3.832e-06	3.743e-06	3.997e-06	4.1e-06	4.132e-06	4.152e-06	4.152e-06	4.125e-06	4.118e-06	4.115e-06	4.121e-06	4.106e-06	4.107e-06	4.099e-06	4.103e-06	4.099e-06	4.083e-06	4.087e-06	4.078e-06	4.077e-06	4.075e-06	4.309e-06	4.118e-06	4.006e-06	3.997e-06	4.005e-06	4.005e-06
1262.6	3.936e-06	3.979e-06	3.976e-06	3.981e-06	1.53e-06	1.547e-06	1.549e-06	1.547e-06	4.238e-06	4.277e-06	4.273e-06	4.265e-06	4.302e-06	4.287e-06	4.278e-06	4.28e-06	3.891e-06	3.879e-06	3.862e-06	3.855e-06	3.915e-06	3.889e-06	3.854e-06	3.761e-06	4.028e-06	4.137e-06	4.168e-06	4.19e-06	4.189e-06	4.163e-06	4.155e-06	4.152e-06	4.159e-06	4.141e-06	4.143e-06	4.135e-06	4.138e-06	4.133e-06	4.118e-06	4.12e-06	4.111e-06	4.111e-06	4.108e-06	4.348e-06	4.151e-06	4.034e-06	4.026e-06	4.034e-06	4.035e-06
1262.8	3.971e-06	4.013e-06	4.011e-06	4.015e-06	1.543e-06	1.558e-06	1.56e-06	1.559e-06	4.272e-06	4.317e-06	4.311e-06	4.305e-06	4.339e-06	4.325e-06	4.314e-06	4.318e-06	3.909e-06	3.896e-06	3.88e-06	3.873e-06	3.934e-06	3.908e-06	3.873e-06	3.776e-06	4.058e-06	4.172e-06	4.203e-06	4.225e-06	4.223e-06	4.198e-06	4.189e-06	4.186e-06	4.192e-06	4.173e-06	4.176e-06	4.168e-06	4.169e-06	4.165e-06	4.149e-06	4.15e-06	4.142e-06	4.143e-06	4.138e-06	4.385e-06	4.181e-06	4.059e-06	4.052e-06	4.059e-06	4.06e-06
1263	4.006e-06	4.047e-06	4.046e-06	4.051e-06	1.554e-06	1.569e-06	1.571e-06	1.57e-06	4.306e-06	4.354e-06	4.348e-06	4.342e-06	4.375e-06	4.361e-06	4.348e-06	4.352e-06	3.927e-06	3.912e-06	3.896e-06	3.889e-06	3.952e-06	3.927e-06	3.89e-06	3.789e-06	4.087e-06	4.207e-06	4.237e-06	4.258e-06	4.255e-06	4.23e-06	4.223e-06	4.217e-06	4.223e-06	4.204e-06	4.207e-06	4.199e-06	4.199e-06	4.194e-06	4.178e-06	4.179e-06	4.171e-06	4.173e-06	4.166e-06	4.419e-06	4.209e-06	4.081e-06	4.074e-06	4.081e-06	4.083e-06
1263.2	4.039e-06	4.081e-06	4.08e-06	4.087e-06	1.564e-06	1.579e-06	1.582e-06	1.579e-06	4.337e-06	4.388e-06	4.383e-06	4.378e-06	4.409e-06	4.394e-06	4.382e-06	4.385e-06	3.944e-06	3.928e-06	3.913e-06	3.905e-06	3.971e-06	3.947e-06	3.908e-06	3.801e-06	4.119e-06	4.243e-06	4.271e-06	4.29e-06	4.287e-06	4.262e-06	4.255e-06	4.248e-06	4.253e-06	4.235e-06	4.237e-06	4.23e-06	4.227e-06	4.221e-06	4.205e-06	4.205e-06	4.199e-06	4.202e-06	4.193e-06	4.453e-06	4.236e-06	4.103e-06	4.094e-06	4.102e-06	4.104e-06
1263.4	4.072e-06	4.114e-06	4.113e-06	4.121e-06	1.572e-06	1.587e-06	1.591e-06	1.588e-06	4.369e-06	4.42e-06	4.418e-06	4.411e-06	4.441e-06	4.427e-06	4.414e-06	4.416e-06	3.963e-06	3.945e-06	3.93e-06	3.922e-06	3.992e-06	3.968e-06	3.927e-06	3.814e-06	4.154e-06	4.28e-06	4.306e-06	4.323e-06	4.318e-06	4.294e-06	4.286e-06	4.278e-06	4.283e-06	4.265e-06	4.265e-06	4.261e-06	4.254e-06	4.248e-06	4.231e-06	4.232e-06	4.227e-06	4.229e-06	4.22e-06	4.488e-06	4.263e-06	4.124e-06	4.114e-06	4.122e-06	4.125e-06
1263.6	4.103e-06	4.147e-06	4.145e-06	4.153e-06	1.579e-06	1.595e-06	1.599e-06	1.595e-06	4.401e-06	4.451e-06	4.453e-06	4.442e-06	4.474e-06	4.46e-06	4.445e-06	4.448e-06	3.983e-06	3.966e-06	3.949e-06	3.943e-06	4.017e-06	3.995e-06	3.949e-06	3.83e-06	4.192e-06	4.321e-06	4.344e-06	4.359e-06	4.35e-06	4.326e-06	4.319e-06	4.311e-06	4.313e-06	4.297e-06	4.295e-06	4.291e-06	4.284e-06	4.276e-06	4.257e-06	4.26e-06	4.255e-06	4.257e-06	4.248e-06	4.523e-06	4.29e-06	4.145e-06	4.134e-06	4.142e-06	4.146e-06
1263.8	4.135e-06	4.179e-06	4.178e-06	4.185e-06	1.587e-06	1.601e-06	1.606e-06	1.602e-06	4.435e-06	4.483e-06	4.489e-06	4.476e-06	4.508e-06	4.494e-06	4.478e-06	4.481e-06	4.008e-06	3.99e-06	3.973e-06	3.967e-06	4.045e-06	4.025e-06	3.975e-06	3.852e-06	4.234e-06	4.367e-06	4.387e-06	4.397e-06	4.386e-06	4.361e-06	4.355e-06	4.347e-06	4.347e-06	4.332e-06	4.327e-06	4.324e-06	4.315e-06	4.306e-06	4.286e-06	4.289e-06	4.285e-06	4.288e-06	4.279e-06	4.56e-06	4.319e-06	4.168e-06	4.156e-06	4.165e-06	4.169e-06
1264	4.166e-06	4.211e-06	4.209e-06	4.217e-06	1.594e-06	1.608e-06	1.613e-06	1.61e-06	4.472e-06	4.518e-06	4.527e-06	4.512e-06	4.544e-06	4.53e-06	4.514e-06	4.516e-06	4.036e-06	4.018e-06	4e-06	3.996e-06	4.078e-06	4.06e-06	4.006e-06	3.88e-06	4.281e-06	4.416e-06	4.433e-06	4.438e-06	4.428e-06	4.4e-06	4.394e-06	4.386e-06	4.384e-06	4.369e-06	4.364e-06	4.36e-06	4.349e-06	4.339e-06	4.319e-06	4.32e-06	4.319e-06	4.323e-06	4.312e-06	4.6e-06	4.352e-06	4.196e-06	4.18e-06	4.191e-06	4.195e-06
1264.2	4.198e-06	4.243e-06	4.241e-06	4.249e-06	1.603e-06	1.616e-06	1.62e-06	1.619e-06	4.513e-06	4.556e-06	4.567e-06	4.55e-06	4.581e-06	4.568e-06	4.553e-06	4.553e-06	4.067e-06	4.049e-06	4.031e-06	4.028e-06	4.115e-06	4.1e-06	4.042e-06	3.913e-06	4.331e-06	4.469e-06	4.482e-06	4.484e-06	4.473e-06	4.442e-06	4.439e-06	4.428e-06	4.424e-06	4.411e-06	4.405e-06	4.4e-06	4.388e-06	4.376e-06	4.357e-06	4.355e-06	4.356e-06	4.36e-06	4.35e-06	4.644e-06	4.388e-06	4.226e-06	4.208e-06	4.22e-06	4.226e-06
1264.4	4.229e-06	4.275e-06	4.274e-06	4.281e-06	1.613e-06	1.625e-06	1.629e-06	1.627e-06	4.557e-06	4.596e-06	4.61e-06	4.591e-06	4.623e-06	4.609e-06	4.594e-06	4.593e-06	4.101e-06	4.083e-06	4.065e-06	4.062e-06	4.156e-06	4.143e-06	4.081e-06	3.948e-06	4.382e-06	4.522e-06	4.533e-06	4.532e-06	4.522e-06	4.488e-06	4.486e-06	4.473e-06	4.467e-06	4.455e-06	4.448e-06	4.442e-06	4.429e-06	4.417e-06	4.397e-06	4.395e-06	4.396e-06	4.4e-06	4.391e-06	4.69e-06	4.427e-06	4.259e-06	4.241e-06	4.253e-06	4.26e-06
1264.6	4.261e-06	4.306e-06	4.307e-06	4.315e-06	1.623e-06	1.636e-06	1.639e-06	1.637e-06	4.604e-06	4.638e-06	4.655e-06	4.634e-06	4.666e-06	4.652e-06	4.639e-06	4.635e-06	4.134e-06	4.119e-06	4.099e-06	4.098e-06	4.199e-06	4.187e-06	4.121e-06	3.987e-06	4.432e-06	4.576e-06	4.587e-06	4.583e-06	4.574e-06	4.534e-06	4.534e-06	4.519e-06	4.511e-06	4.502e-06	4.494e-06	4.487e-06	4.474e-06	4.46e-06	4.44e-06	4.436e-06	4.439e-06	4.442e-06	4.434e-06	4.737e-06	4.47e-06	4.296e-06	4.276e-06	4.288e-06	4.297e-06
1264.8	4.296e-06	4.341e-06	4.341e-06	4.349e-06	1.634e-06	1.648e-06	1.651e-06	1.648e-06	4.65e-06	4.68e-06	4.701e-06	4.677e-06	4.711e-06	4.697e-06	4.685e-06	4.679e-06	4.167e-06	4.153e-06	4.133e-06	4.133e-06	4.241e-06	4.23e-06	4.16e-06	4.027e-06	4.479e-06	4.629e-06	4.641e-06	4.635e-06	4.626e-06	4.582e-06	4.583e-06	4.567e-06	4.558e-06	4.55e-06	4.54e-06	4.531e-06	4.519e-06	4.504e-06	4.484e-06	4.479e-06	4.483e-06	4.484e-06	4.477e-06	4.785e-06	4.514e-06	4.334e-06	4.311e-06	4.326e-06	4.335e-06
1265	4.331e-06	4.378e-06	4.378e-06	4.384e-06	1.647e-06	1.661e-06	1.663e-06	1.661e-06	4.695e-06	4.723e-06	4.747e-06	4.72e-06	4.756e-06	4.743e-06	4.73e-06	4.722e-06	4.198e-06	4.184e-06	4.165e-06	4.166e-06	4.28e-06	4.27e-06	4.197e-06	4.065e-06	4.524e-06	4.68e-06	4.693e-06	4.687e-06	4.678e-06	4.63e-06	4.631e-06	4.614e-06	4.604e-06	4.597e-06	4.586e-06	4.576e-06	4.564e-06	4.548e-06	4.528e-06	4.521e-06	4.526e-06	4.525e-06	4.519e-06	4.832e-06	4.557e-06	4.372e-06	4.347e-06	4.364e-06	4.373e-06
1265.2	4.368e-06	4.415e-06	4.415e-06	4.42e-06	1.66e-06	1.674e-06	1.675e-06	1.674e-06	4.739e-06	4.766e-06	4.792e-06	4.763e-06	4.799e-06	4.789e-06	4.773e-06	4.766e-06	4.227e-06	4.212e-06	4.194e-06	4.198e-06	4.316e-06	4.306e-06	4.232e-06	4.1e-06	4.566e-06	4.729e-06	4.742e-06	4.737e-06	4.727e-06	4.676e-06	4.677e-06	4.658e-06	4.648e-06	4.642e-06	4.629e-06	4.617e-06	4.608e-06	4.592e-06	4.571e-06	4.563e-06	4.567e-06	4.565e-06	4.559e-06	4.877e-06	4.599e-06	4.407e-06	4.382e-06	4.399e-06	4.41e-06
1265.4	4.407e-06	4.454e-06	4.455e-06	4.459e-06	1.675e-06	1.687e-06	1.689e-06	1.688e-06	4.781e-06	4.809e-06	4.834e-06	4.804e-06	4.841e-06	4.831e-06	4.814e-06	4.807e-06	4.253e-06	4.238e-06	4.22e-06	4.226e-06	4.349e-06	4.339e-06	4.263e-06	4.132e-06	4.607e-06	4.773e-06	4.788e-06	4.783e-06	4.774e-06	4.719e-06	4.72e-06	4.701e-06	4.692e-06	4.684e-06	4.671e-06	4.658e-06	4.652e-06	4.635e-06	4.612e-06	4.604e-06	4.606e-06	4.603e-06	4.597e-06	4.919e-06	4.638e-06	4.44e-06	4.416e-06	4.431e-06	4.443e-06
1265.6	4.448e-06	4.495e-06	4.498e-06	4.5e-06	1.69e-06	1.702e-06	1.703e-06	1.703e-06	4.821e-06	4.851e-06	4.874e-06	4.845e-06	4.882e-06	4.872e-06	4.854e-06	4.846e-06	4.278e-06	4.261e-06	4.243e-06	4.25e-06	4.377e-06	4.368e-06	4.292e-06	4.16e-06	4.645e-06	4.815e-06	4.832e-06	4.827e-06	4.818e-06	4.761e-06	4.761e-06	4.742e-06	4.733e-06	4.723e-06	4.712e-06	4.697e-06	4.692e-06	4.675e-06	4.651e-06	4.642e-06	4.642e-06	4.639e-06	4.633e-06	4.96e-06	4.674e-06	4.47e-06	4.446e-06	4.461e-06	4.473e-06
1265.8	4.49e-06	4.537e-06	4.542e-06	4.544e-06	1.704e-06	1.716e-06	1.717e-06	1.718e-06	4.859e-06	4.891e-06	4.912e-06	4.883e-06	4.921e-06	4.911e-06	4.89e-06	4.881e-06	4.3e-06	4.281e-06	4.264e-06	4.27e-06	4.403e-06	4.394e-06	4.318e-06	4.184e-06	4.681e-06	4.855e-06	4.872e-06	4.869e-06	4.859e-06	4.8e-06	4.8e-06	4.779e-06	4.771e-06	4.759e-06	4.749e-06	4.733e-06	4.73e-06	4.713e-06	4.686e-06	4.678e-06	4.676e-06	4.672e-06	4.666e-06	4.997e-06	4.708e-06	4.497e-06	4.472e-06	4.488e-06	4.499e-06
1266	4.534e-06	4.581e-06	4.587e-06	4.587e-06	1.718e-06	1.73e-06	1.732e-06	1.731e-06	4.897e-06	4.929e-06	4.95e-06	4.921e-06	4.958e-06	4.947e-06	4.926e-06	4.914e-06	4.322e-06	4.3e-06	4.284e-06	4.29e-06	4.426e-06	4.419e-06	4.342e-06	4.206e-06	4.716e-06	4.893e-06	4.912e-06	4.91e-06	4.898e-06	4.837e-06	4.835e-06	4.813e-06	4.807e-06	4.793e-06	4.783e-06	4.766e-06	4.765e-06	4.749e-06	4.719e-06	4.711e-06	4.708e-06	4.702e-06	4.697e-06	5.033e-06	4.74e-06	4.522e-06	4.497e-06	4.512e-06	4.524e-06
1266.2	4.579e-06	4.626e-06	4.632e-06	4.631e-06	1.731e-06	1.743e-06	1.745e-06	1.745e-06	4.934e-06	4.968e-06	4.986e-06	4.96e-06	4.997e-06	4.984e-06	4.96e-06	4.947e-06	4.344e-06	4.32e-06	4.306e-06	4.311e-06	4.45e-06	4.444e-06	4.365e-06	4.227e-06	4.753e-06	4.932e-06	4.952e-06	4.949e-06	4.934e-06	4.873e-06	4.869e-06	4.847e-06	4.841e-06	4.825e-06	4.815e-06	4.798e-06	4.799e-06	4.783e-06	4.75e-06	4.743e-06	4.739e-06	4.733e-06	4.726e-06	5.068e-06	4.771e-06	4.546e-06	4.52e-06	4.536e-06	4.547e-06
1266.4	4.625e-06	4.671e-06	4.676e-06	4.675e-06	1.744e-06	1.756e-06	1.759e-06	1.759e-06	4.97e-06	5.008e-06	5.023e-06	4.998e-06	5.035e-06	5.022e-06	4.995e-06	4.98e-06	4.369e-06	4.342e-06	4.329e-06	4.333e-06	4.476e-06	4.472e-06	4.391e-06	4.252e-06	4.794e-06	4.971e-06	4.994e-06	4.988e-06	4.97e-06	4.909e-06	4.904e-06	4.88e-06	4.875e-06	4.858e-06	4.848e-06	4.831e-06	4.832e-06	4.816e-06	4.781e-06	4.775e-06	4.77e-06	4.764e-06	4.757e-06	5.104e-06	4.802e-06	4.571e-06	4.543e-06	4.561e-06	4.57e-06
1266.6	4.669e-06	4.716e-06	4.72e-06	4.719e-06	1.758e-06	1.769e-06	1.773e-06	1.773e-06	5.008e-06	5.049e-06	5.062e-06	5.037e-06	5.074e-06	5.061e-06	5.031e-06	5.015e-06	4.396e-06	4.366e-06	4.357e-06	4.359e-06	4.504e-06	4.503e-06	4.42e-06	4.279e-06	4.838e-06	5.014e-06	5.036e-06	5.029e-06	5.006e-06	4.947e-06	4.94e-06	4.915e-06	4.91e-06	4.89e-06	4.881e-06	4.864e-06	4.866e-06	4.851e-06	4.812e-06	4.808e-06	4.802e-06	4.796e-06	4.787e-06	5.141e-06	4.834e-06	4.597e-06	4.568e-06	4.586e-06	4.593e-06
1266.8	4.713e-06	4.761e-06	4.763e-06	4.762e-06	1.771e-06	1.782e-06	1.787e-06	1.788e-06	5.049e-06	5.094e-06	5.103e-06	5.079e-06	5.116e-06	5.103e-06	5.069e-06	5.054e-06	4.428e-06	4.396e-06	4.39e-06	4.389e-06	4.537e-06	4.54e-06	4.455e-06	4.311e-06	4.886e-06	5.061e-06	5.082e-06	5.071e-06	5.046e-06	4.988e-06	4.979e-06	4.953e-06	4.947e-06	4.925e-06	4.917e-06	4.9e-06	4.902e-06	4.887e-06	4.845e-06	4.843e-06	4.837e-06	4.831e-06	4.821e-06	5.182e-06	4.868e-06	4.627e-06	4.597e-06	4.614e-06	4.62e-06
1267	4.756e-06	4.805e-06	4.806e-06	4.806e-06	1.785e-06	1.797e-06	1.802e-06	1.802e-06	5.092e-06	5.141e-06	5.148e-06	5.125e-06	5.16e-06	5.146e-06	5.11e-06	5.098e-06	4.465e-06	4.431e-06	4.427e-06	4.425e-06	4.575e-06	4.582e-06	4.494e-06	4.348e-06	4.938e-06	5.112e-06	5.131e-06	5.118e-06	5.09e-06	5.032e-06	5.021e-06	4.995e-06	4.988e-06	4.963e-06	4.957e-06	4.94e-06	4.942e-06	4.925e-06	4.882e-06	4.881e-06	4.875e-06	4.871e-06	4.86e-06	5.226e-06	4.905e-06	4.661e-06	4.631e-06	4.647e-06	4.652e-06
1267.2	4.8e-06	4.849e-06	4.849e-06	4.849e-06	1.8e-06	1.813e-06	1.818e-06	1.818e-06	5.138e-06	5.189e-06	5.194e-06	5.173e-06	5.207e-06	5.192e-06	5.155e-06	5.144e-06	4.506e-06	4.471e-06	4.469e-06	4.465e-06	4.618e-06	4.629e-06	4.538e-06	4.391e-06	4.992e-06	5.168e-06	5.184e-06	5.168e-06	5.138e-06	5.08e-06	5.068e-06	5.042e-06	5.032e-06	5.006e-06	5.001e-06	4.984e-06	4.984e-06	4.967e-06	4.923e-06	4.923e-06	4.917e-06	4.915e-06	4.903e-06	5.272e-06	4.947e-06	4.699e-06	4.669e-06	4.685e-06	4.688e-06
1267.4	4.843e-06	4.893e-06	4.893e-06	4.893e-06	1.815e-06	1.829e-06	1.834e-06	1.835e-06	5.186e-06	5.238e-06	5.241e-06	5.223e-06	5.256e-06	5.239e-06	5.202e-06	5.192e-06	4.548e-06	4.513e-06	4.514e-06	4.509e-06	4.665e-06	4.68e-06	4.587e-06	4.437e-06	5.049e-06	5.226e-06	5.24e-06	5.222e-06	5.188e-06	5.131e-06	5.118e-06	5.09e-06	5.079e-06	5.053e-06	5.049e-06	5.031e-06	5.029e-06	5.011e-06	4.967e-06	4.968e-06	4.963e-06	4.962e-06	4.95e-06	5.32e-06	4.991e-06	4.741e-06	4.71e-06	4.726e-06	4.728e-06
1267.6	4.886e-06	4.937e-06	4.936e-06	4.937e-06	1.831e-06	1.846e-06	1.851e-06	1.851e-06	5.235e-06	5.288e-06	5.288e-06	5.273e-06	5.305e-06	5.287e-06	5.249e-06	5.242e-06	4.59e-06	4.556e-06	4.559e-06	4.555e-06	4.714e-06	4.733e-06	4.637e-06	4.486e-06	5.106e-06	5.286e-06	5.298e-06	5.276e-06	5.241e-06	5.184e-06	5.17e-06	5.141e-06	5.129e-06	5.103e-06	5.097e-06	5.08e-06	5.075e-06	5.057e-06	5.015e-06	5.015e-06	5.012e-06	5.01e-06	4.999e-06	5.369e-06	5.038e-06	4.786e-06	4.755e-06	4.769e-06	4.772e-06
1267.8	4.93e-06	4.981e-06	4.98e-06	4.98e-06	1.847e-06	1.863e-06	1.867e-06	1.868e-06	5.283e-06	5.336e-06	5.334e-06	5.323e-06	5.354e-06	5.336e-06	5.298e-06	5.292e-06	4.631e-06	4.599e-06	4.603e-06	4.602e-06	4.763e-06	4.785e-06	4.686e-06	4.536e-06	5.162e-06	5.345e-06	5.356e-06	5.331e-06	5.295e-06	5.238e-06	5.225e-06	5.194e-06	5.18e-06	5.155e-06	5.147e-06	5.13e-06	5.123e-06	5.106e-06	5.063e-06	5.064e-06	5.062e-06	5.06e-06	5.049e-06	5.42e-06	5.086e-06	4.83e-06	4.801e-06	4.814e-06	4.818e-06
1268	4.975e-06	5.026e-06	5.025e-06	5.025e-06	1.864e-06	1.88e-06	1.884e-06	1.886e-06	5.33e-06	5.383e-06	5.381e-06	5.371e-06	5.401e-06	5.383e-06	5.346e-06	5.34e-06	4.668e-06	4.64e-06	4.644e-06	4.646e-06	4.81e-06	4.836e-06	4.735e-06	4.584e-06	5.216e-06	5.403e-06	5.412e-06	5.385e-06	5.35e-06	5.292e-06	5.279e-06	5.248e-06	5.232e-06	5.207e-06	5.197e-06	5.179e-06	5.17e-06	5.154e-06	5.113e-06	5.113e-06	5.111e-06	5.109e-06	5.098e-06	5.47e-06	5.132e-06	4.875e-06	4.847e-06	4.859e-06	4.863e-06
1268.2	5.022e-06	5.073e-06	5.071e-06	5.072e-06	1.882e-06	1.898e-06	1.902e-06	1.904e-06	5.375e-06	5.427e-06	5.424e-06	5.417e-06	5.446e-06	5.428e-06	5.391e-06	5.386e-06	4.702e-06	4.677e-06	4.683e-06	4.686e-06	4.853e-06	4.882e-06	4.78e-06	4.629e-06	5.267e-06	5.458e-06	5.466e-06	5.437e-06	5.402e-06	5.344e-06	5.331e-06	5.301e-06	5.282e-06	5.257e-06	5.246e-06	5.227e-06	5.216e-06	5.2e-06	5.162e-06	5.16e-06	5.159e-06	5.155e-06	5.145e-06	5.517e-06	5.178e-06	4.918e-06	4.889e-06	4.902e-06	4.907e-06
1268.4	5.07e-06	5.122e-06	5.121e-06	5.121e-06	1.899e-06	1.916e-06	1.92e-06	1.922e-06	5.419e-06	5.47e-06	5.466e-06	5.463e-06	5.489e-06	5.469e-06	5.435e-06	5.432e-06	4.734e-06	4.712e-06	4.717e-06	4.722e-06	4.892e-06	4.924e-06	4.823e-06	4.669e-06	5.316e-06	5.51e-06	5.518e-06	5.487e-06	5.452e-06	5.394e-06	5.38e-06	5.351e-06	5.33e-06	5.305e-06	5.292e-06	5.273e-06	5.261e-06	5.244e-06	5.209e-06	5.206e-06	5.205e-06	5.198e-06	5.189e-06	5.562e-06	5.221e-06	4.958e-06	4.929e-06	4.941e-06	4.949e-06
1268.6	5.122e-06	5.174e-06	5.173e-06	5.172e-06	1.917e-06	1.934e-06	1.939e-06	1.94e-06	5.462e-06	5.511e-06	5.509e-06	5.507e-06	5.532e-06	5.51e-06	5.478e-06	5.476e-06	4.764e-06	4.743e-06	4.748e-06	4.756e-06	4.928e-06	4.963e-06	4.862e-06	4.705e-06	5.365e-06	5.56e-06	5.568e-06	5.534e-06	5.499e-06	5.442e-06	5.427e-06	5.399e-06	5.376e-06	5.35e-06	5.335e-06	5.316e-06	5.303e-06	5.287e-06	5.253e-06	5.249e-06	5.248e-06	5.239e-06	5.231e-06	5.605e-06	5.262e-06	4.995e-06	4.967e-06	4.978e-06	4.987e-06
1268.8	5.174e-06	5.227e-06	5.227e-06	5.227e-06	1.936e-06	1.953e-06	1.958e-06	1.959e-06	5.505e-06	5.551e-06	5.551e-06	5.551e-06	5.573e-06	5.55e-06	5.52e-06	5.518e-06	4.794e-06	4.772e-06	4.777e-06	4.788e-06	4.961e-06	5e-06	4.899e-06	4.74e-06	5.412e-06	5.608e-06	5.615e-06	5.579e-06	5.544e-06	5.487e-06	5.471e-06	5.443e-06	5.419e-06	5.391e-06	5.376e-06	5.355e-06	5.343e-06	5.329e-06	5.295e-06	5.289e-06	5.288e-06	5.277e-06	5.269e-06	5.644e-06	5.301e-06	5.029e-06	5.001e-06	5.014e-06	5.023e-06
1269	5.23e-06	5.283e-06	5.283e-06	5.283e-06	1.957e-06	1.974e-06	1.978e-06	1.979e-06	5.549e-06	5.592e-06	5.592e-06	5.595e-06	5.615e-06	5.592e-06	5.564e-06	5.56e-06	4.823e-06	4.8e-06	4.806e-06	4.818e-06	4.993e-06	5.037e-06	4.936e-06	4.773e-06	5.458e-06	5.654e-06	5.659e-06	5.621e-06	5.586e-06	5.53e-06	5.513e-06	5.485e-06	5.459e-06	5.431e-06	5.414e-06	5.392e-06	5.38e-06	5.367e-06	5.335e-06	5.327e-06	5.326e-06	5.313e-06	5.305e-06	5.682e-06	5.337e-06	5.06e-06	5.033e-06	5.047e-06	5.057e-06
1269.2	5.288e-06	5.341e-06	5.341e-06	5.341e-06	1.979e-06	1.995e-06	1.998e-06	2e-06	5.593e-06	5.636e-06	5.637e-06	5.64e-06	5.658e-06	5.635e-06	5.609e-06	5.602e-06	4.855e-06	4.83e-06	4.836e-06	4.849e-06	5.026e-06	5.075e-06	4.973e-06	4.807e-06	5.505e-06	5.7e-06	5.703e-06	5.663e-06	5.627e-06	5.571e-06	5.555e-06	5.527e-06	5.499e-06	5.468e-06	5.451e-06	5.428e-06	5.417e-06	5.405e-06	5.374e-06	5.363e-06	5.363e-06	5.349e-06	5.341e-06	5.72e-06	5.373e-06	5.093e-06	5.065e-06	5.079e-06	5.09e-06
1269.4	5.347e-06	5.401e-06	5.4e-06	5.401e-06	2.001e-06	2.017e-06	2.02e-06	2.023e-06	5.64e-06	5.681e-06	5.684e-06	5.688e-06	5.703e-06	5.681e-06	5.657e-06	5.646e-06	4.89e-06	4.864e-06	4.869e-06	4.883e-06	5.061e-06	5.116e-06	5.014e-06	4.845e-06	5.555e-06	5.747e-06	5.749e-06	5.705e-06	5.668e-06	5.612e-06	5.596e-06	5.569e-06	5.538e-06	5.506e-06	5.487e-06	5.465e-06	5.454e-06	5.443e-06	5.413e-06	5.4e-06	5.4e-06	5.386e-06	5.377e-06	5.759e-06	5.411e-06	5.127e-06	5.099e-06	5.114e-06	5.125e-06
1269.6	5.408e-06	5.461e-06	5.461e-06	5.462e-06	2.024e-06	2.04e-06	2.043e-06	2.046e-06	5.689e-06	5.729e-06	5.734e-06	5.737e-06	5.751e-06	5.729e-06	5.708e-06	5.694e-06	4.93e-06	4.905e-06	4.908e-06	4.921e-06	5.101e-06	5.162e-06	5.06e-06	4.889e-06	5.608e-06	5.798e-06	5.797e-06	5.749e-06	5.712e-06	5.656e-06	5.638e-06	5.613e-06	5.578e-06	5.546e-06	5.527e-06	5.503e-06	5.494e-06	5.483e-06	5.453e-06	5.44e-06	5.438e-06	5.425e-06	5.416e-06	5.799e-06	5.451e-06	5.166e-06	5.135e-06	5.151e-06	5.163e-06
1269.8	5.469e-06	5.522e-06	5.522e-06	5.524e-06	2.048e-06	2.065e-06	2.067e-06	2.07e-06	5.74e-06	5.78e-06	5.787e-06	5.789e-06	5.801e-06	5.781e-06	5.76e-06	5.745e-06	4.977e-06	4.952e-06	4.955e-06	4.965e-06	5.147e-06	5.215e-06	5.111e-06	4.94e-06	5.665e-06	5.853e-06	5.85e-06	5.797e-06	5.759e-06	5.703e-06	5.683e-06	5.658e-06	5.621e-06	5.588e-06	5.57e-06	5.546e-06	5.538e-06	5.526e-06	5.497e-06	5.481e-06	5.479e-06	5.467e-06	5.457e-06	5.843e-06	5.494e-06	5.208e-06	5.176e-06	5.192e-06	5.204e-06
1270	5.53e-06	5.584e-06	5.584e-06	5.586e-06	2.072e-06	2.09e-06	2.091e-06	2.094e-06	5.793e-06	5.833e-06	5.841e-06	5.841e-06	5.852e-06	5.835e-06	5.814e-06	5.8e-06	5.031e-06	5.005e-06	5.007e-06	5.014e-06	5.198e-06	5.274e-06	5.169e-06	4.997e-06	5.726e-06	5.911e-06	5.907e-06	5.848e-06	5.808e-06	5.753e-06	5.732e-06	5.707e-06	5.669e-06	5.634e-06	5.616e-06	5.592e-06	5.586e-06	5.572e-06	5.542e-06	5.525e-06	5.524e-06	5.512e-06	5.503e-06	5.891e-06	5.542e-06	5.255e-06	5.222e-06	5.238e-06	5.25e-06
1270.2	5.591e-06	5.645e-06	5.646e-06	5.647e-06	2.096e-06	2.115e-06	2.117e-06	2.119e-06	5.847e-06	5.888e-06	5.897e-06	5.895e-06	5.905e-06	5.891e-06	5.871e-06	5.856e-06	5.089e-06	5.063e-06	5.065e-06	5.069e-06	5.255e-06	5.338e-06	5.233e-06	5.061e-06	5.791e-06	5.973e-06	5.968e-06	5.904e-06	5.86e-06	5.807e-06	5.785e-06	5.758e-06	5.722e-06	5.683e-06	5.667e-06	5.643e-06	5.637e-06	5.622e-06	5.591e-06	5.573e-06	5.571e-06	5.561e-06	5.554e-06	5.944e-06	5.593e-06	5.307e-06	5.273e-06	5.288e-06	5.301e-06
1270.4	5.652e-06	5.706e-06	5.707e-06	5.71e-06	2.121e-06	2.14e-06	2.141e-06	2.144e-06	5.902e-06	5.943e-06	5.954e-06	5.949e-06	5.957e-06	5.947e-06	5.927e-06	5.912e-06	5.149e-06	5.124e-06	5.126e-06	5.129e-06	5.315e-06	5.406e-06	5.301e-06	5.13e-06	5.857e-06	6.039e-06	6.03e-06	5.964e-06	5.917e-06	5.864e-06	5.841e-06	5.813e-06	5.778e-06	5.736e-06	5.722e-06	5.697e-06	5.691e-06	5.676e-06	5.643e-06	5.626e-06	5.622e-06	5.615e-06	5.608e-06	5.998e-06	5.647e-06	5.362e-06	5.327e-06	5.343e-06	5.355e-06
1270.6	5.712e-06	5.768e-06	5.769e-06	5.772e-06	2.146e-06	2.166e-06	2.165e-06	2.169e-06	5.956e-06	5.997e-06	6.009e-06	6.001e-06	6.008e-06	6.003e-06	5.981e-06	5.968e-06	5.211e-06	5.188e-06	5.188e-06	5.191e-06	5.377e-06	5.475e-06	5.37e-06	5.201e-06	5.922e-06	6.105e-06	6.094e-06	6.025e-06	5.976e-06	5.922e-06	5.899e-06	5.869e-06	5.836e-06	5.793e-06	5.781e-06	5.754e-06	5.748e-06	5.732e-06	5.697e-06	5.68e-06	5.676e-06	5.671e-06	5.664e-06	6.053e-06	5.702e-06	5.418e-06	5.384e-06	5.399e-06	5.411e-06
1270.8	5.774e-06	5.829e-06	5.831e-06	5.834e-06	2.172e-06	2.191e-06	2.19e-06	2.194e-06	6.009e-06	6.05e-06	6.064e-06	6.051e-06	6.059e-06	6.057e-06	6.034e-06	6.023e-06	5.27e-06	5.249e-06	5.249e-06	5.251e-06	5.439e-06	5.542e-06	5.439e-06	5.272e-06	5.987e-06	6.172e-06	6.159e-06	6.087e-06	6.036e-06	5.981e-06	5.957e-06	5.927e-06	5.896e-06	5.851e-06	5.84e-06	5.814e-06	5.806e-06	5.789e-06	5.753e-06	5.736e-06	5.732e-06	5.727e-06	5.72e-06	6.107e-06	5.758e-06	5.475e-06	5.44e-06	5.456e-06	5.466e-06
1271	5.837e-06	5.892e-06	5.893e-06	5.896e-06	2.197e-06	2.217e-06	2.217e-06	2.22e-06	6.062e-06	6.102e-06	6.117e-06	6.099e-06	6.108e-06	6.107e-06	6.085e-06	6.075e-06	5.324e-06	5.308e-06	5.306e-06	5.308e-06	5.499e-06	5.605e-06	5.505e-06	5.34e-06	6.051e-06	6.238e-06	6.222e-06	6.147e-06	6.096e-06	6.04e-06	6.015e-06	5.985e-06	5.955e-06	5.909e-06	5.9e-06	5.874e-06	5.863e-06	5.844e-06	5.808e-06	5.792e-06	5.787e-06	5.782e-06	5.775e-06	6.16e-06	5.813e-06	5.531e-06	5.495e-06	5.511e-06	5.521e-06
1271.2	5.901e-06	5.955e-06	5.958e-06	5.96e-06	2.222e-06	2.242e-06	2.243e-06	2.245e-06	6.114e-06	6.153e-06	6.168e-06	6.146e-06	6.156e-06	6.157e-06	6.133e-06	6.125e-06	5.373e-06	5.362e-06	5.359e-06	5.362e-06	5.555e-06	5.665e-06	5.566e-06	5.405e-06	6.112e-06	6.302e-06	6.284e-06	6.204e-06	6.154e-06	6.097e-06	6.07e-06	6.041e-06	6.013e-06	5.966e-06	5.957e-06	5.931e-06	5.918e-06	5.899e-06	5.862e-06	5.847e-06	5.842e-06	5.835e-06	5.828e-06	6.209e-06	5.864e-06	5.583e-06	5.546e-06	5.563e-06	5.574e-06
1271.4	5.966e-06	6.021e-06	6.024e-06	6.025e-06	2.249e-06	2.269e-06	2.27e-06	2.271e-06	6.165e-06	6.203e-06	6.217e-06	6.191e-06	6.202e-06	6.205e-06	6.179e-06	6.175e-06	5.419e-06	5.413e-06	5.407e-06	5.411e-06	5.606e-06	5.72e-06	5.622e-06	5.466e-06	6.17e-06	6.361e-06	6.344e-06	6.259e-06	6.211e-06	6.152e-06	6.124e-06	6.095e-06	6.068e-06	6.02e-06	6.012e-06	5.986e-06	5.971e-06	5.951e-06	5.914e-06	5.899e-06	5.894e-06	5.885e-06	5.879e-06	6.255e-06	5.913e-06	5.632e-06	5.595e-06	5.612e-06	5.623e-06
1271.6	6.032e-06	6.088e-06	6.091e-06	6.092e-06	2.276e-06	2.297e-06	2.298e-06	2.299e-06	6.216e-06	6.253e-06	6.266e-06	6.238e-06	6.247e-06	6.252e-06	6.226e-06	6.224e-06	5.462e-06	5.459e-06	5.452e-06	5.457e-06	5.653e-06	5.771e-06	5.674e-06	5.523e-06	6.226e-06	6.418e-06	6.4e-06	6.312e-06	6.264e-06	6.203e-06	6.174e-06	6.145e-06	6.12e-06	6.071e-06	6.064e-06	6.037e-06	6.022e-06	6e-06	5.964e-06	5.949e-06	5.943e-06	5.934e-06	5.926e-06	6.297e-06	5.959e-06	5.678e-06	5.641e-06	5.659e-06	5.669e-06
1271.8	6.101e-06	6.158e-06	6.16e-06	6.161e-06	2.305e-06	2.326e-06	2.327e-06	2.328e-06	6.269e-06	6.304e-06	6.317e-06	6.285e-06	6.296e-06	6.301e-06	6.275e-06	6.275e-06	5.504e-06	5.503e-06	5.494e-06	5.5e-06	5.698e-06	5.819e-06	5.723e-06	5.578e-06	6.281e-06	6.472e-06	6.453e-06	6.362e-06	6.313e-06	6.252e-06	6.222e-06	6.192e-06	6.169e-06	6.119e-06	6.113e-06	6.086e-06	6.07e-06	6.049e-06	6.012e-06	5.998e-06	5.99e-06	5.98e-06	5.97e-06	6.337e-06	6.002e-06	5.722e-06	5.684e-06	5.703e-06	5.713e-06
1272	6.172e-06	6.231e-06	6.232e-06	6.235e-06	2.336e-06	2.356e-06	2.358e-06	2.358e-06	6.324e-06	6.358e-06	6.37e-06	6.337e-06	6.347e-06	6.352e-06	6.324e-06	6.327e-06	5.547e-06	5.547e-06	5.537e-06	5.543e-06	5.743e-06	5.867e-06	5.771e-06	5.631e-06	6.336e-06	6.526e-06	6.503e-06	6.411e-06	6.361e-06	6.298e-06	6.268e-06	6.236e-06	6.216e-06	6.164e-06	6.16e-06	6.132e-06	6.118e-06	6.097e-06	6.06e-06	6.047e-06	6.038e-06	6.026e-06	6.014e-06	6.376e-06	6.044e-06	5.765e-06	5.727e-06	5.748e-06	5.757e-06
1272.2	6.247e-06	6.307e-06	6.308e-06	6.31e-06	2.368e-06	2.389e-06	2.39e-06	2.391e-06	6.38e-06	6.415e-06	6.423e-06	6.39e-06	6.401e-06	6.404e-06	6.376e-06	6.382e-06	5.593e-06	5.594e-06	5.582e-06	5.588e-06	5.79e-06	5.916e-06	5.82e-06	5.685e-06	6.393e-06	6.581e-06	6.554e-06	6.46e-06	6.41e-06	6.344e-06	6.314e-06	6.28e-06	6.262e-06	6.21e-06	6.205e-06	6.179e-06	6.166e-06	6.145e-06	6.107e-06	6.096e-06	6.086e-06	6.073e-06	6.059e-06	6.414e-06	6.087e-06	5.809e-06	5.772e-06	5.794e-06	5.801e-06
1272.4	6.325e-06	6.386e-06	6.387e-06	6.389e-06	2.402e-06	2.423e-06	2.423e-06	2.424e-06	6.437e-06	6.473e-06	6.48e-06	6.447e-06	6.457e-06	6.459e-06	6.431e-06	6.439e-06	5.644e-06	5.645e-06	5.634e-06	5.638e-06	5.842e-06	5.971e-06	5.874e-06	5.745e-06	6.453e-06	6.637e-06	6.607e-06	6.51e-06	6.459e-06	6.391e-06	6.362e-06	6.326e-06	6.308e-06	6.256e-06	6.251e-06	6.228e-06	6.214e-06	6.194e-06	6.157e-06	6.147e-06	6.137e-06	6.122e-06	6.106e-06	6.456e-06	6.132e-06	5.857e-06	5.821e-06	5.844e-06	5.848e-06
1272.6	6.405e-06	6.469e-06	6.468e-06	6.47e-06	2.437e-06	2.459e-06	2.459e-06	2.459e-06	6.497e-06	6.532e-06	6.538e-06	6.508e-06	6.517e-06	6.516e-06	6.49e-06	6.5e-06	5.704e-06	5.705e-06	5.693e-06	5.695e-06	5.9e-06	6.033e-06	5.936e-06	5.811e-06	6.517e-06	6.696e-06	6.663e-06	6.564e-06	6.511e-06	6.441e-06	6.411e-06	6.374e-06	6.356e-06	6.304e-06	6.298e-06	6.278e-06	6.266e-06	6.246e-06	6.21e-06	6.201e-06	6.191e-06	6.175e-06	6.158e-06	6.501e-06	6.182e-06	5.911e-06	5.875e-06	5.898e-06	5.902e-06
1272.8	6.488e-06	6.553e-06	6.552e-06	6.553e-06	2.472e-06	2.495e-06	2.495e-06	2.495e-06	6.558e-06	6.594e-06	6.597e-06	6.571e-06	6.578e-06	6.575e-06	6.55e-06	6.562e-06	5.771e-06	5.772e-06	5.76e-06	5.762e-06	5.966e-06	6.103e-06	6.006e-06	5.886e-06	6.585e-06	6.76e-06	6.723e-06	6.621e-06	6.566e-06	6.494e-06	6.466e-06	6.426e-06	6.408e-06	6.357e-06	6.35e-06	6.332e-06	6.321e-06	6.303e-06	6.267e-06	6.258e-06	6.248e-06	6.233e-06	6.216e-06	6.55e-06	6.236e-06	5.969e-06	5.937e-06	5.957e-06	5.962e-06
1273	6.571e-06	6.638e-06	6.637e-06	6.638e-06	2.508e-06	2.532e-06	2.532e-06	2.532e-06	6.618e-06	6.654e-06	6.656e-06	6.634e-06	6.639e-06	6.635e-06	6.612e-06	6.625e-06	5.845e-06	5.847e-06	5.833e-06	5.835e-06	6.039e-06	6.182e-06	6.084e-06	5.969e-06	6.657e-06	6.827e-06	6.787e-06	6.684e-06	6.628e-06	6.552e-06	6.524e-06	6.483e-06	6.464e-06	6.413e-06	6.407e-06	6.39e-06	6.38e-06	6.363e-06	6.328e-06	6.32e-06	6.31e-06	6.296e-06	6.28e-06	6.605e-06	6.295e-06	6.034e-06	6.005e-06	6.023e-06	6.027e-06
1273.2	6.655e-06	6.725e-06	6.725e-06	6.725e-06	2.545e-06	2.57e-06	2.569e-06	2.57e-06	6.678e-06	6.715e-06	6.714e-06	6.697e-06	6.701e-06	6.694e-06	6.674e-06	6.688e-06	5.925e-06	5.927e-06	5.913e-06	5.915e-06	6.118e-06	6.266e-06	6.169e-06	6.059e-06	6.735e-06	6.899e-06	6.856e-06	6.751e-06	6.693e-06	6.615e-06	6.586e-06	6.543e-06	6.524e-06	6.474e-06	6.468e-06	6.451e-06	6.443e-06	6.428e-06	6.393e-06	6.386e-06	6.377e-06	6.362e-06	6.347e-06	6.665e-06	6.359e-06	6.105e-06	6.077e-06	6.094e-06	6.095e-06
1273.4	6.741e-06	6.812e-06	6.813e-06	6.813e-06	2.583e-06	2.608e-06	2.607e-06	2.608e-06	6.739e-06	6.775e-06	6.773e-06	6.76e-06	6.762e-06	6.754e-06	6.734e-06	6.75e-06	6.008e-06	6.011e-06	5.998e-06	5.999e-06	6.202e-06	6.354e-06	6.259e-06	6.154e-06	6.815e-06	6.973e-06	6.926e-06	6.821e-06	6.761e-06	6.681e-06	6.652e-06	6.608e-06	6.588e-06	6.539e-06	6.532e-06	6.517e-06	6.508e-06	6.495e-06	6.46e-06	6.455e-06	6.445e-06	6.431e-06	6.416e-06	6.727e-06	6.426e-06	6.178e-06	6.152e-06	6.166e-06	6.167e-06
1273.6	6.829e-06	6.9e-06	6.902e-06	6.902e-06	2.622e-06	2.646e-06	2.646e-06	2.647e-06	6.799e-06	6.834e-06	6.833e-06	6.821e-06	6.821e-06	6.812e-06	6.793e-06	6.81e-06	6.091e-06	6.093e-06	6.086e-06	6.085e-06	6.287e-06	6.444e-06	6.352e-06	6.251e-06	6.896e-06	7.048e-06	6.998e-06	6.893e-06	6.832e-06	6.749e-06	6.72e-06	6.675e-06	6.654e-06	6.606e-06	6.598e-06	6.584e-06	6.574e-06	6.564e-06	6.528e-06	6.523e-06	6.515e-06	6.502e-06	6.487e-06	6.792e-06	6.493e-06	6.252e-06	6.228e-06	6.24e-06	6.241e-06
1273.8	6.917e-06	6.989e-06	6.992e-06	6.991e-06	2.662e-06	2.684e-06	2.685e-06	2.688e-06	6.858e-06	6.892e-06	6.891e-06	6.881e-06	6.877e-06	6.868e-06	6.85e-06	6.869e-06	6.171e-06	6.174e-06	6.172e-06	6.17e-06	6.372e-06	6.533e-06	6.445e-06	6.347e-06	6.977e-06	7.124e-06	7.07e-06	6.965e-06	6.904e-06	6.818e-06	6.788e-06	6.743e-06	6.721e-06	6.674e-06	6.665e-06	6.651e-06	6.64e-06	6.631e-06	6.596e-06	6.59e-06	6.585e-06	6.571e-06	6.559e-06	6.854e-06	6.561e-06	6.324e-06	6.303e-06	6.313e-06	6.315e-06
1274	7.007e-06	7.079e-06	7.082e-06	7.081e-06	2.703e-06	2.724e-06	2.725e-06	2.728e-06	6.918e-06	6.949e-06	6.949e-06	6.939e-06	6.932e-06	6.923e-06	6.907e-06	6.925e-06	6.246e-06	6.251e-06	6.254e-06	6.251e-06	6.454e-06	6.62e-06	6.537e-06	6.442e-06	7.056e-06	7.197e-06	7.139e-06	7.035e-06	6.976e-06	6.886e-06	6.855e-06	6.812e-06	6.788e-06	6.741e-06	6.732e-06	6.717e-06	6.704e-06	6.696e-06	6.663e-06	6.655e-06	6.653e-06	6.639e-06	6.628e-06	6.913e-06	6.625e-06	6.394e-06	6.377e-06	6.384e-06	6.386e-06
1274.2	7.097e-06	7.169e-06	7.174e-06	7.172e-06	2.744e-06	2.765e-06	2.767e-06	2.769e-06	6.978e-06	7.008e-06	7.009e-06	6.999e-06	6.988e-06	6.979e-06	6.964e-06	6.98e-06	6.316e-06	6.324e-06	6.332e-06	6.33e-06	6.531e-06	6.704e-06	6.624e-06	6.533e-06	7.132e-06	7.268e-06	7.206e-06	7.102e-06	7.046e-06	6.952e-06	6.92e-06	6.88e-06	6.852e-06	6.806e-06	6.798e-06	6.781e-06	6.766e-06	6.758e-06	6.727e-06	6.716e-06	6.717e-06	6.703e-06	6.695e-06	6.967e-06	6.686e-06	6.461e-06	6.448e-06	6.451e-06	6.454e-06
1274.4	7.189e-06	7.26e-06	7.267e-06	7.265e-06	2.786e-06	2.806e-06	2.809e-06	2.811e-06	7.041e-06	7.068e-06	7.071e-06	7.06e-06	7.046e-06	7.037e-06	7.02e-06	7.036e-06	6.381e-06	6.392e-06	6.404e-06	6.405e-06	6.604e-06	6.782e-06	6.705e-06	6.622e-06	7.205e-06	7.335e-06	7.269e-06	7.165e-06	7.111e-06	7.015e-06	6.982e-06	6.944e-06	6.913e-06	6.869e-06	6.861e-06	6.842e-06	6.825e-06	6.818e-06	6.79e-06	6.775e-06	6.778e-06	6.765e-06	6.757e-06	7.015e-06	6.743e-06	6.525e-06	6.515e-06	6.514e-06	6.521e-06
1274.6	7.282e-06	7.352e-06	7.361e-06	7.359e-06	2.829e-06	2.849e-06	2.852e-06	2.854e-06	7.106e-06	7.132e-06	7.136e-06	7.123e-06	7.105e-06	7.096e-06	7.08e-06	7.093e-06	6.442e-06	6.457e-06	6.472e-06	6.476e-06	6.674e-06	6.857e-06	6.782e-06	6.708e-06	7.274e-06	7.398e-06	7.329e-06	7.224e-06	7.173e-06	7.074e-06	7.041e-06	7.005e-06	6.971e-06	6.93e-06	6.921e-06	6.899e-06	6.883e-06	6.876e-06	6.849e-06	6.831e-06	6.836e-06	6.824e-06	6.816e-06	7.057e-06	6.797e-06	6.588e-06	6.578e-06	6.575e-06	6.585e-06
1274.8	7.378e-06	7.447e-06	7.458e-06	7.457e-06	2.873e-06	2.893e-06	2.897e-06	2.898e-06	7.173e-06	7.198e-06	7.204e-06	7.189e-06	7.167e-06	7.159e-06	7.142e-06	7.154e-06	6.502e-06	6.521e-06	6.538e-06	6.544e-06	6.742e-06	6.93e-06	6.857e-06	6.794e-06	7.343e-06	7.459e-06	7.387e-06	7.28e-06	7.232e-06	7.133e-06	7.098e-06	7.064e-06	7.027e-06	6.99e-06	6.977e-06	6.957e-06	6.941e-06	6.933e-06	6.907e-06	6.887e-06	6.892e-06	6.88e-06	6.873e-06	7.097e-06	6.849e-06	6.65e-06	6.64e-06	6.635e-06	6.648e-06
1275	7.477e-06	7.546e-06	7.557e-06	7.556e-06	2.919e-06	2.939e-06	2.942e-06	2.944e-06	7.241e-06	7.268e-06	7.276e-06	7.26e-06	7.232e-06	7.226e-06	7.207e-06	7.217e-06	6.565e-06	6.589e-06	6.607e-06	6.614e-06	6.811e-06	7.004e-06	6.931e-06	6.88e-06	7.412e-06	7.517e-06	7.444e-06	7.335e-06	7.289e-06	7.192e-06	7.154e-06	7.121e-06	7.084e-06	7.048e-06	7.033e-06	7.014e-06	7e-06	6.991e-06	6.967e-06	6.944e-06	6.948e-06	6.936e-06	6.93e-06	7.137e-06	6.903e-06	6.713e-06	6.703e-06	6.697e-06	6.713e-06
1275.2	7.579e-06	7.648e-06	7.659e-06	7.657e-06	2.967e-06	2.987e-06	2.99e-06	2.991e-06	7.313e-06	7.341e-06	7.351e-06	7.334e-06	7.3e-06	7.296e-06	7.276e-06	7.284e-06	6.635e-06	6.661e-06	6.681e-06	6.688e-06	6.884e-06	7.081e-06	7.007e-06	6.969e-06	7.482e-06	7.577e-06	7.501e-06	7.39e-06	7.345e-06	7.251e-06	7.212e-06	7.179e-06	7.141e-06	7.107e-06	7.092e-06	7.072e-06	7.06e-06	7.052e-06	7.028e-06	7.003e-06	7.006e-06	6.995e-06	6.989e-06	7.178e-06	6.96e-06	6.781e-06	6.77e-06	6.763e-06	6.783e-06
1275.4	7.685e-06	7.754e-06	7.765e-06	7.763e-06	3.015e-06	3.037e-06	3.04e-06	3.04e-06	7.385e-06	7.416e-06	7.426e-06	7.411e-06	7.371e-06	7.369e-06	7.349e-06	7.354e-06	6.712e-06	6.741e-06	6.76e-06	6.769e-06	6.963e-06	7.163e-06	7.088e-06	7.063e-06	7.555e-06	7.638e-06	7.561e-06	7.449e-06	7.404e-06	7.313e-06	7.273e-06	7.239e-06	7.202e-06	7.169e-06	7.154e-06	7.134e-06	7.124e-06	7.117e-06	7.093e-06	7.068e-06	7.068e-06	7.059e-06	7.052e-06	7.223e-06	7.022e-06	6.854e-06	6.843e-06	6.836e-06	6.858e-06
1275.6	7.795e-06	7.865e-06	7.875e-06	7.872e-06	3.065e-06	3.089e-06	3.091e-06	3.092e-06	7.458e-06	7.492e-06	7.502e-06	7.489e-06	7.444e-06	7.444e-06	7.425e-06	7.425e-06	6.799e-06	6.831e-06	6.847e-06	6.858e-06	7.05e-06	7.253e-06	7.178e-06	7.166e-06	7.632e-06	7.703e-06	7.625e-06	7.511e-06	7.465e-06	7.38e-06	7.338e-06	7.302e-06	7.269e-06	7.235e-06	7.22e-06	7.201e-06	7.195e-06	7.188e-06	7.163e-06	7.139e-06	7.137e-06	7.128e-06	7.122e-06	7.274e-06	7.091e-06	6.934e-06	6.922e-06	6.916e-06	6.939e-06
1275.8	7.907e-06	7.979e-06	7.987e-06	7.985e-06	3.118e-06	3.142e-06	3.145e-06	3.145e-06	7.533e-06	7.568e-06	7.576e-06	7.57e-06	7.519e-06	7.521e-06	7.502e-06	7.499e-06	6.897e-06	6.93e-06	6.943e-06	6.957e-06	7.144e-06	7.35e-06	7.275e-06	7.276e-06	7.716e-06	7.774e-06	7.694e-06	7.576e-06	7.531e-06	7.452e-06	7.408e-06	7.37e-06	7.34e-06	7.306e-06	7.292e-06	7.274e-06	7.272e-06	7.266e-06	7.238e-06	7.216e-06	7.211e-06	7.203e-06	7.198e-06	7.331e-06	7.165e-06	7.02e-06	7.009e-06	7.005e-06	7.027e-06
1276	8.021e-06	8.096e-06	8.102e-06	8.101e-06	3.174e-06	3.198e-06	3.199e-06	3.2e-06	7.607e-06	7.642e-06	7.65e-06	7.649e-06	7.593e-06	7.597e-06	7.58e-06	7.574e-06	7.002e-06	7.037e-06	7.048e-06	7.063e-06	7.245e-06	7.455e-06	7.379e-06	7.395e-06	7.805e-06	7.85e-06	7.769e-06	7.646e-06	7.601e-06	7.529e-06	7.482e-06	7.444e-06	7.416e-06	7.383e-06	7.369e-06	7.351e-06	7.353e-06	7.348e-06	7.32e-06	7.3e-06	7.29e-06	7.284e-06	7.279e-06	7.395e-06	7.246e-06	7.113e-06	7.101e-06	7.099e-06	7.121e-06
1276.2	8.139e-06	8.216e-06	8.222e-06	8.221e-06	3.231e-06	3.255e-06	3.256e-06	3.257e-06	7.683e-06	7.715e-06	7.723e-06	7.725e-06	7.667e-06	7.673e-06	7.656e-06	7.65e-06	7.114e-06	7.15e-06	7.16e-06	7.175e-06	7.352e-06	7.566e-06	7.49e-06	7.52e-06	7.899e-06	7.929e-06	7.847e-06	7.721e-06	7.674e-06	7.61e-06	7.56e-06	7.521e-06	7.498e-06	7.465e-06	7.451e-06	7.433e-06	7.438e-06	7.434e-06	7.405e-06	7.389e-06	7.375e-06	7.369e-06	7.365e-06	7.465e-06	7.331e-06	7.21e-06	7.198e-06	7.198e-06	7.218e-06
1276.4	8.259e-06	8.338e-06	8.343e-06	8.344e-06	3.289e-06	3.315e-06	3.315e-06	3.316e-06	7.758e-06	7.787e-06	7.795e-06	7.8e-06	7.74e-06	7.748e-06	7.733e-06	7.727e-06	7.228e-06	7.266e-06	7.277e-06	7.29e-06	7.463e-06	7.681e-06	7.606e-06	7.647e-06	7.995e-06	8.013e-06	7.927e-06	7.799e-06	7.751e-06	7.693e-06	7.641e-06	7.601e-06	7.584e-06	7.549e-06	7.536e-06	7.519e-06	7.526e-06	7.523e-06	7.492e-06	7.48e-06	7.462e-06	7.457e-06	7.453e-06	7.538e-06	7.42e-06	7.309e-06	7.298e-06	7.301e-06	7.316e-06
1276.6	8.382e-06	8.463e-06	8.467e-06	8.467e-06	3.348e-06	3.375e-06	3.375e-06	3.376e-06	7.834e-06	7.858e-06	7.864e-06	7.875e-06	7.812e-06	7.822e-06	7.809e-06	7.803e-06	7.343e-06	7.382e-06	7.395e-06	7.406e-06	7.575e-06	7.796e-06	7.724e-06	7.775e-06	8.094e-06	8.097e-06	8.008e-06	7.878e-06	7.831e-06	7.777e-06	7.723e-06	7.683e-06	7.671e-06	7.634e-06	7.623e-06	7.606e-06	7.613e-06	7.611e-06	7.579e-06	7.572e-06	7.55e-06	7.547e-06	7.544e-06	7.613e-06	7.509e-06	7.408e-06	7.398e-06	7.405e-06	7.413e-06
1276.8	8.505e-06	8.589e-06	8.592e-06	8.592e-06	3.408e-06	3.437e-06	3.436e-06	3.436e-06	7.909e-06	7.93e-06	7.932e-06	7.949e-06	7.883e-06	7.897e-06	7.885e-06	7.879e-06	7.456e-06	7.496e-06	7.513e-06	7.521e-06	7.685e-06	7.91e-06	7.844e-06	7.9e-06	8.193e-06	8.182e-06	8.088e-06	7.958e-06	7.909e-06	7.859e-06	7.804e-06	7.765e-06	7.758e-06	7.719e-06	7.711e-06	7.691e-06	7.698e-06	7.699e-06	7.664e-06	7.663e-06	7.638e-06	7.637e-06	7.634e-06	7.688e-06	7.594e-06	7.505e-06	7.498e-06	7.507e-06	7.51e-06
1277	8.631e-06	8.716e-06	8.719e-06	8.72e-06	3.47e-06	3.499e-06	3.497e-06	3.498e-06	7.987e-06	8.001e-06	8.002e-06	8.023e-06	7.956e-06	7.972e-06	7.962e-06	7.959e-06	7.565e-06	7.605e-06	7.628e-06	7.633e-06	7.792e-06	8.021e-06	7.961e-06	8.023e-06	8.29e-06	8.266e-06	8.166e-06	8.036e-06	7.985e-06	7.937e-06	7.883e-06	7.845e-06	7.842e-06	7.802e-06	7.797e-06	7.775e-06	7.779e-06	7.783e-06	7.747e-06	7.752e-06	7.725e-06	7.726e-06	7.722e-06	7.759e-06	7.675e-06	7.597e-06	7.596e-06	7.608e-06	7.603e-06
1277.2	8.757e-06	8.844e-06	8.849e-06	8.849e-06	3.532e-06	3.562e-06	3.56e-06	3.56e-06	8.069e-06	8.075e-06	8.075e-06	8.098e-06	8.03e-06	8.048e-06	8.04e-06	8.04e-06	7.669e-06	7.71e-06	7.741e-06	7.742e-06	7.896e-06	8.13e-06	8.076e-06	8.143e-06	8.385e-06	8.347e-06	8.24e-06	8.112e-06	8.06e-06	8.011e-06	7.959e-06	7.925e-06	7.923e-06	7.882e-06	7.88e-06	7.858e-06	7.857e-06	7.861e-06	7.827e-06	7.835e-06	7.81e-06	7.811e-06	7.809e-06	7.824e-06	7.752e-06	7.687e-06	7.693e-06	7.706e-06	7.694e-06
1277.4	8.886e-06	8.974e-06	8.979e-06	8.979e-06	3.595e-06	3.625e-06	3.624e-06	3.622e-06	8.153e-06	8.152e-06	8.15e-06	8.175e-06	8.105e-06	8.125e-06	8.12e-06	8.122e-06	7.769e-06	7.812e-06	7.85e-06	7.848e-06	7.997e-06	8.236e-06	8.189e-06	8.261e-06	8.477e-06	8.426e-06	8.311e-06	8.185e-06	8.133e-06	8.08e-06	8.032e-06	8.002e-06	8.001e-06	7.96e-06	7.962e-06	7.938e-06	7.931e-06	7.936e-06	7.905e-06	7.915e-06	7.893e-06	7.895e-06	7.895e-06	7.886e-06	7.824e-06	7.777e-06	7.79e-06	7.802e-06	7.784e-06
1277.6	9.017e-06	9.105e-06	9.111e-06	9.112e-06	3.659e-06	3.69e-06	3.688e-06	3.686e-06	8.241e-06	8.232e-06	8.228e-06	8.254e-06	8.181e-06	8.203e-06	8.2e-06	8.207e-06	7.868e-06	7.914e-06	7.958e-06	7.954e-06	8.097e-06	8.342e-06	8.301e-06	8.379e-06	8.564e-06	8.504e-06	8.379e-06	8.255e-06	8.204e-06	8.145e-06	8.104e-06	8.079e-06	8.075e-06	8.036e-06	8.041e-06	8.017e-06	8.002e-06	8.009e-06	7.983e-06	7.993e-06	7.976e-06	7.979e-06	7.98e-06	7.945e-06	7.896e-06	7.868e-06	7.887e-06	7.896e-06	7.875e-06
1277.8	9.15e-06	9.239e-06	9.247e-06	9.247e-06	3.724e-06	3.757e-06	3.753e-06	3.752e-06	8.33e-06	8.316e-06	8.31e-06	8.335e-06	8.26e-06	8.283e-06	8.283e-06	8.295e-06	7.969e-06	8.017e-06	8.066e-06	8.063e-06	8.2e-06	8.45e-06	8.413e-06	8.499e-06	8.65e-06	8.579e-06	8.446e-06	8.325e-06	8.276e-06	8.21e-06	8.177e-06	8.157e-06	8.147e-06	8.113e-06	8.119e-06	8.096e-06	8.073e-06	8.08e-06	8.062e-06	8.072e-06	8.06e-06	8.065e-06	8.066e-06	8e-06	7.969e-06	7.963e-06	7.988e-06	7.993e-06	7.97e-06
1278	9.288e-06	9.377e-06	9.386e-06	9.385e-06	3.79e-06	3.824e-06	3.819e-06	3.819e-06	8.421e-06	8.402e-06	8.393e-06	8.419e-06	8.34e-06	8.365e-06	8.367e-06	8.384e-06	8.074e-06	8.126e-06	8.178e-06	8.177e-06	8.306e-06	8.562e-06	8.528e-06	8.624e-06	8.736e-06	8.654e-06	8.514e-06	8.397e-06	8.35e-06	8.274e-06	8.252e-06	8.236e-06	8.22e-06	8.193e-06	8.198e-06	8.178e-06	8.145e-06	8.155e-06	8.145e-06	8.152e-06	8.147e-06	8.153e-06	8.155e-06	8.055e-06	8.047e-06	8.065e-06	8.092e-06	8.094e-06	8.071e-06
1278.2	9.429e-06	9.519e-06	9.528e-06	9.528e-06	3.858e-06	3.893e-06	3.889e-06	3.888e-06	8.514e-06	8.491e-06	8.479e-06	8.507e-06	8.422e-06	8.448e-06	8.453e-06	8.474e-06	8.188e-06	8.243e-06	8.296e-06	8.299e-06	8.419e-06	8.679e-06	8.649e-06	8.756e-06	8.824e-06	8.732e-06	8.588e-06	8.472e-06	8.428e-06	8.342e-06	8.331e-06	8.318e-06	8.296e-06	8.275e-06	8.281e-06	8.262e-06	8.223e-06	8.234e-06	8.233e-06	8.235e-06	8.238e-06	8.246e-06	8.248e-06	8.113e-06	8.131e-06	8.175e-06	8.203e-06	8.2e-06	8.182e-06
1278.4	9.575e-06	9.664e-06	9.675e-06	9.674e-06	3.929e-06	3.965e-06	3.962e-06	3.961e-06	8.609e-06	8.581e-06	8.566e-06	8.596e-06	8.504e-06	8.531e-06	8.541e-06	8.563e-06	8.31e-06	8.37e-06	8.422e-06	8.431e-06	8.54e-06	8.805e-06	8.777e-06	8.897e-06	8.917e-06	8.813e-06	8.668e-06	8.552e-06	8.511e-06	8.417e-06	8.416e-06	8.406e-06	8.377e-06	8.364e-06	8.367e-06	8.352e-06	8.308e-06	8.32e-06	8.327e-06	8.324e-06	8.334e-06	8.343e-06	8.347e-06	8.176e-06	8.224e-06	8.293e-06	8.322e-06	8.312e-06	8.302e-06
1278.6	9.726e-06	9.815e-06	9.826e-06	9.826e-06	4.004e-06	4.04e-06	4.037e-06	4.037e-06	8.705e-06	8.673e-06	8.655e-06	8.685e-06	8.587e-06	8.615e-06	8.629e-06	8.652e-06	8.442e-06	8.507e-06	8.557e-06	8.572e-06	8.67e-06	8.939e-06	8.911e-06	9.048e-06	9.016e-06	8.898e-06	8.754e-06	8.637e-06	8.6e-06	8.499e-06	8.507e-06	8.501e-06	8.465e-06	8.459e-06	8.461e-06	8.447e-06	8.402e-06	8.413e-06	8.429e-06	8.421e-06	8.437e-06	8.445e-06	8.45e-06	8.245e-06	8.325e-06	8.419e-06	8.448e-06	8.433e-06	8.43e-06
1278.8	9.881e-06	9.972e-06	9.982e-06	9.983e-06	4.083e-06	4.118e-06	4.116e-06	4.115e-06	8.805e-06	8.765e-06	8.745e-06	8.776e-06	8.669e-06	8.699e-06	8.718e-06	8.741e-06	8.581e-06	8.653e-06	8.702e-06	8.723e-06	8.808e-06	9.081e-06	9.051e-06	9.208e-06	9.119e-06	8.987e-06	8.848e-06	8.729e-06	8.696e-06	8.589e-06	8.604e-06	8.601e-06	8.562e-06	8.561e-06	8.56e-06	8.549e-06	8.505e-06	8.514e-06	8.538e-06	8.524e-06	8.545e-06	8.55e-06	8.559e-06	8.319e-06	8.434e-06	8.552e-06	8.58e-06	8.56e-06	8.566e-06
1279	1.004e-05	1.013e-05	1.014e-05	1.014e-05	4.164e-06	4.2e-06	4.198e-06	4.198e-06	8.904e-06	8.859e-06	8.835e-06	8.868e-06	8.751e-06	8.784e-06	8.807e-06	8.829e-06	8.726e-06	8.806e-06	8.852e-06	8.881e-06	8.954e-06	9.231e-06	9.197e-06	9.375e-06	9.228e-06	9.078e-06	8.947e-06	8.825e-06	8.796e-06	8.686e-06	8.706e-06	8.706e-06	8.665e-06	8.669e-06	8.665e-06	8.655e-06	8.615e-06	8.622e-06	8.653e-06	8.633e-06	8.656e-06	8.659e-06	8.671e-06	8.397e-06	8.551e-06	8.691e-06	8.714e-06	8.692e-06	8.707e-06
1279.2	1.021e-05	1.03e-05	1.031e-05	1.031e-05	4.248e-06	4.284e-06	4.283e-06	4.284e-06	9.004e-06	8.952e-06	8.926e-06	8.96e-06	8.834e-06	8.87e-06	8.897e-06	8.919e-06	8.875e-06	8.964e-06	9.006e-06	9.044e-06	9.104e-06	9.385e-06	9.348e-06	9.548e-06	9.341e-06	9.17e-06	9.051e-06	8.925e-06	8.9e-06	8.788e-06	8.81e-06	8.813e-06	8.772e-06	8.781e-06	8.773e-06	8.766e-06	8.731e-06	8.736e-06	8.772e-06	8.747e-06	8.769e-06	8.77e-06	8.783e-06	8.478e-06	8.672e-06	8.832e-06	8.849e-06	8.826e-06	8.851e-06
1279.4	1.038e-05	1.047e-05	1.048e-05	1.048e-05	4.334e-06	4.37e-06	4.37e-06	4.372e-06	9.104e-06	9.046e-06	9.019e-06	9.054e-06	8.919e-06	8.96e-06	8.99e-06	9.01e-06	9.026e-06	9.124e-06	9.162e-06	9.208e-06	9.255e-06	9.54e-06	9.499e-06	9.723e-06	9.457e-06	9.262e-06	9.156e-06	9.025e-06	9.003e-06	8.893e-06	8.913e-06	8.92e-06	8.883e-06	8.895e-06	8.882e-06	8.879e-06	8.851e-06	8.854e-06	8.892e-06	8.864e-06	8.881e-06	8.881e-06	8.895e-06	8.56e-06	8.793e-06	8.972e-06	8.983e-06	8.962e-06	8.996e-06
1279.6	1.055e-05	1.065e-05	1.066e-05	1.066e-05	4.421e-06	4.458e-06	4.458e-06	4.46e-06	9.205e-06	9.142e-06	9.115e-06	9.15e-06	9.006e-06	9.052e-06	9.086e-06	9.103e-06	9.174e-06	9.282e-06	9.318e-06	9.37e-06	9.405e-06	9.692e-06	9.649e-06	9.9e-06	9.574e-06	9.352e-06	9.261e-06	9.125e-06	9.105e-06	9e-06	9.015e-06	9.023e-06	8.994e-06	9.008e-06	8.992e-06	8.992e-06	8.973e-06	8.974e-06	9.012e-06	8.983e-06	8.992e-06	8.989e-06	9.005e-06	8.64e-06	8.913e-06	9.109e-06	9.115e-06	9.098e-06	9.137e-06
1279.8	1.073e-05	1.082e-05	1.083e-05	1.084e-05	4.509e-06	4.547e-06	4.549e-06	4.549e-06	9.308e-06	9.238e-06	9.214e-06	9.248e-06	9.095e-06	9.147e-06	9.184e-06	9.198e-06	9.318e-06	9.435e-06	9.471e-06	9.527e-06	9.549e-06	9.84e-06	9.796e-06	1.007e-05	9.689e-06	9.439e-06	9.363e-06	9.222e-06	9.201e-06	9.104e-06	9.111e-06	9.121e-06	9.105e-06	9.117e-06	9.101e-06	9.102e-06	9.094e-06	9.092e-06	9.127e-06	9.1e-06	9.1e-06	9.093e-06	9.11e-06	8.718e-06	9.028e-06	9.241e-06	9.243e-06	9.231e-06	9.271e-06
1280	1.091e-05	1.101e-05	1.101e-05	1.101e-05	4.598e-06	4.637e-06	4.639e-06	4.639e-06	9.409e-06	9.333e-06	9.315e-06	9.348e-06	9.186e-06	9.244e-06	9.284e-06	9.295e-06	9.458e-06	9.582e-06	9.621e-06	9.677e-06	9.691e-06	9.981e-06	9.94e-06	1.024e-05	9.801e-06	9.522e-06	9.46e-06	9.316e-06	9.291e-06	9.206e-06	9.201e-06	9.213e-06	9.213e-06	9.221e-06	9.208e-06	9.209e-06	9.213e-06	9.209e-06	9.236e-06	9.216e-06	9.204e-06	9.195e-06	9.212e-06	8.794e-06	9.138e-06	9.368e-06	9.367e-06	9.361e-06	9.4e-06
1280.2	1.109e-05	1.119e-05	1.119e-05	1.12e-05	4.689e-06	4.728e-06	4.729e-06	4.73e-06	9.512e-06	9.431e-06	9.418e-06	9.45e-06	9.282e-06	9.345e-06	9.389e-06	9.397e-06	9.598e-06	9.725e-06	9.769e-06	9.824e-06	9.83e-06	1.012e-05	1.008e-05	1.041e-05	9.912e-06	9.603e-06	9.553e-06	9.409e-06	9.378e-06	9.305e-06	9.287e-06	9.3e-06	9.318e-06	9.321e-06	9.314e-06	9.315e-06	9.329e-06	9.324e-06	9.344e-06	9.332e-06	9.309e-06	9.297e-06	9.314e-06	8.869e-06	9.245e-06	9.49e-06	9.491e-06	9.492e-06	9.525e-06
1280.4	1.127e-05	1.137e-05	1.138e-05	1.138e-05	4.78e-06	4.82e-06	4.821e-06	4.822e-06	9.615e-06	9.529e-06	9.52e-06	9.554e-06	9.38e-06	9.451e-06	9.495e-06	9.501e-06	9.738e-06	9.865e-06	9.917e-06	9.967e-06	9.966e-06	1.025e-05	1.023e-05	1.057e-05	1.002e-05	9.682e-06	9.64e-06	9.5e-06	9.461e-06	9.399e-06	9.37e-06	9.383e-06	9.42e-06	9.418e-06	9.418e-06	9.42e-06	9.443e-06	9.436e-06	9.449e-06	9.447e-06	9.413e-06	9.4e-06	9.416e-06	8.943e-06	9.347e-06	9.611e-06	9.615e-06	9.626e-06	9.647e-06
1280.6	1.145e-05	1.156e-05	1.156e-05	1.156e-05	4.872e-06	4.913e-06	4.913e-06	4.916e-06	9.718e-06	9.628e-06	9.623e-06	9.658e-06	9.479e-06	9.56e-06	9.603e-06	9.606e-06	9.883e-06	1.001e-05	1.007e-05	1.011e-05	1.01e-05	1.039e-05	1.037e-05	1.073e-05	1.013e-05	9.762e-06	9.723e-06	9.591e-06	9.544e-06	9.492e-06	9.454e-06	9.466e-06	9.52e-06	9.512e-06	9.523e-06	9.527e-06	9.554e-06	9.547e-06	9.555e-06	9.562e-06	9.52e-06	9.506e-06	9.521e-06	9.018e-06	9.447e-06	9.733e-06	9.744e-06	9.761e-06	9.769e-06
1280.8	1.164e-05	1.174e-05	1.175e-05	1.175e-05	4.967e-06	5.007e-06	5.009e-06	5.011e-06	9.821e-06	9.727e-06	9.728e-06	9.763e-06	9.582e-06	9.67e-06	9.712e-06	9.714e-06	1.003e-05	1.015e-05	1.022e-05	1.026e-05	1.024e-05	1.052e-05	1.052e-05	1.089e-05	1.024e-05	9.848e-06	9.806e-06	9.685e-06	9.631e-06	9.587e-06	9.541e-06	9.553e-06	9.62e-06	9.608e-06	9.631e-06	9.639e-06	9.665e-06	9.66e-06	9.663e-06	9.68e-06	9.632e-06	9.621e-06	9.633e-06	9.096e-06	9.551e-06	9.861e-06	9.88e-06	9.901e-06	9.894e-06
1281	1.182e-05	1.194e-05	1.194e-05	1.194e-05	5.063e-06	5.103e-06	5.106e-06	5.109e-06	9.927e-06	9.828e-06	9.833e-06	9.87e-06	9.686e-06	9.782e-06	9.822e-06	9.822e-06	1.02e-05	1.031e-05	1.038e-05	1.041e-05	1.039e-05	1.066e-05	1.068e-05	1.106e-05	1.036e-05	9.941e-06	9.891e-06	9.784e-06	9.726e-06	9.686e-06	9.637e-06	9.647e-06	9.723e-06	9.709e-06	9.744e-06	9.756e-06	9.78e-06	9.778e-06	9.777e-06	9.801e-06	9.753e-06	9.746e-06	9.755e-06	9.18e-06	9.658e-06	9.997e-06	1.003e-05	1.005e-05	1.003e-05
1281.2	1.202e-05	1.213e-05	1.214e-05	1.214e-05	5.164e-06	5.204e-06	5.207e-06	5.21e-06	1.003e-05	9.931e-06	9.939e-06	9.978e-06	9.792e-06	9.894e-06	9.932e-06	9.931e-06	1.037e-05	1.047e-05	1.055e-05	1.058e-05	1.055e-05	1.081e-05	1.084e-05	1.124e-05	1.048e-05	1.004e-05	9.982e-06	9.89e-06	9.828e-06	9.791e-06	9.742e-06	9.752e-06	9.831e-06	9.818e-06	9.864e-06	9.879e-06	9.9e-06	9.9e-06	9.898e-06	9.928e-06	9.883e-06	9.881e-06	9.887e-06	9.271e-06	9.772e-06	1.014e-05	1.018e-05	1.02e-05	1.017e-05
1281.4	1.221e-05	1.233e-05	1.234e-05	1.234e-05	5.267e-06	5.308e-06	5.311e-06	5.314e-06	1.014e-05	1.004e-05	1.004e-05	1.009e-05	9.896e-06	1e-05	1.004e-05	1.004e-05	1.055e-05	1.064e-05	1.073e-05	1.075e-05	1.072e-05	1.097e-05	1.102e-05	1.142e-05	1.06e-05	1.015e-05	1.008e-05	1e-05	9.941e-06	9.901e-06	9.857e-06	9.866e-06	9.945e-06	9.934e-06	9.99e-06	1.001e-05	1.002e-05	1.003e-05	1.003e-05	1.006e-05	1.002e-05	1.002e-05	1.003e-05	9.366e-06	9.892e-06	1.03e-05	1.035e-05	1.036e-05	1.032e-05
1281.6	1.241e-05	1.254e-05	1.254e-05	1.254e-05	5.373e-06	5.416e-06	5.418e-06	5.422e-06	1.026e-05	1.014e-05	1.015e-05	1.019e-05	1e-05	1.011e-05	1.015e-05	1.015e-05	1.074e-05	1.083e-05	1.092e-05	1.094e-05	1.089e-05	1.114e-05	1.12e-05	1.16e-05	1.073e-05	1.026e-05	1.018e-05	1.012e-05	1.006e-05	1.002e-05	9.982e-06	9.99e-06	1.006e-05	1.006e-05	1.012e-05	1.014e-05	1.015e-05	1.016e-05	1.016e-05	1.019e-05	1.017e-05	1.017e-05	1.018e-05	9.465e-06	1.002e-05	1.046e-05	1.052e-05	1.052e-05	1.047e-05
1281.8	1.262e-05	1.275e-05	1.275e-05	1.276e-05	5.483e-06	5.527e-06	5.528e-06	5.533e-06	1.037e-05	1.025e-05	1.026e-05	1.03e-05	1.011e-05	1.022e-05	1.026e-05	1.025e-05	1.094e-05	1.102e-05	1.112e-05	1.113e-05	1.108e-05	1.132e-05	1.139e-05	1.18e-05	1.087e-05	1.038e-05	1.029e-05	1.025e-05	1.02e-05	1.014e-05	1.012e-05	1.013e-05	1.019e-05	1.019e-05	1.026e-05	1.029e-05	1.028e-05	1.029e-05	1.031e-05	1.033e-05	1.033e-05	1.033e-05	1.034e-05	9.568e-06	1.015e-05	1.063e-05	1.07e-05	1.069e-05	1.064e-05
1282	1.284e-05	1.297e-05	1.297e-05	1.298e-05	5.597e-06	5.642e-06	5.642e-06	5.648e-06	1.049e-05	1.037e-05	1.037e-05	1.042e-05	1.021e-05	1.034e-05	1.037e-05	1.036e-05	1.114e-05	1.122e-05	1.132e-05	1.134e-05	1.128e-05	1.152e-05	1.159e-05	1.2e-05	1.101e-05	1.051e-05	1.04e-05	1.038e-05	1.034e-05	1.027e-05	1.026e-05	1.027e-05	1.032e-05	1.033e-05	1.04e-05	1.043e-05	1.042e-05	1.043e-05	1.046e-05	1.048e-05	1.049e-05	1.05e-05	1.05e-05	9.673e-06	1.029e-05	1.081e-05	1.088e-05	1.086e-05	1.081e-05
1282.2	1.306e-05	1.319e-05	1.32e-05	1.32e-05	5.714e-06	5.759e-06	5.759e-06	5.766e-06	1.062e-05	1.049e-05	1.048e-05	1.054e-05	1.032e-05	1.045e-05	1.049e-05	1.047e-05	1.134e-05	1.142e-05	1.153e-05	1.155e-05	1.148e-05	1.171e-05	1.179e-05	1.221e-05	1.115e-05	1.063e-05	1.051e-05	1.05e-05	1.048e-05	1.04e-05	1.041e-05	1.042e-05	1.045e-05	1.048e-05	1.054e-05	1.058e-05	1.055e-05	1.057e-05	1.062e-05	1.063e-05	1.066e-05	1.066e-05	1.066e-05	9.777e-06	1.042e-05	1.099e-05	1.107e-05	1.103e-05	1.098e-05
1282.4	1.329e-05	1.343e-05	1.343e-05	1.344e-05	5.833e-06	5.88e-06	5.879e-06	5.885e-06	1.075e-05	1.061e-05	1.06e-05	1.066e-05	1.044e-05	1.057e-05	1.06e-05	1.059e-05	1.153e-05	1.163e-05	1.173e-05	1.176e-05	1.168e-05	1.191e-05	1.199e-05	1.242e-05	1.129e-05	1.075e-05	1.063e-05	1.063e-05	1.062e-05	1.053e-05	1.055e-05	1.058e-05	1.058e-05	1.063e-05	1.068e-05	1.073e-05	1.069e-05	1.071e-05	1.078e-05	1.078e-05	1.082e-05	1.083e-05	1.083e-05	9.877e-06	1.056e-05	1.117e-05	1.125e-05	1.12e-05	1.116e-05
1282.6	1.353e-05	1.366e-05	1.367e-05	1.368e-05	5.955e-06	6.004e-06	6.002e-06	6.007e-06	1.089e-05	1.074e-05	1.073e-05	1.079e-05	1.055e-05	1.069e-05	1.072e-05	1.071e-05	1.172e-05	1.183e-05	1.193e-05	1.198e-05	1.188e-05	1.211e-05	1.219e-05	1.264e-05	1.142e-05	1.086e-05	1.074e-05	1.074e-05	1.076e-05	1.065e-05	1.07e-05	1.073e-05	1.072e-05	1.078e-05	1.082e-05	1.087e-05	1.083e-05	1.085e-05	1.095e-05	1.093e-05	1.099e-05	1.099e-05	1.1e-05	9.974e-06	1.071e-05	1.135e-05	1.143e-05	1.136e-05	1.134e-05
1282.8	1.377e-05	1.391e-05	1.391e-05	1.392e-05	6.079e-06	6.13e-06	6.127e-06	6.131e-06	1.102e-05	1.087e-05	1.086e-05	1.091e-05	1.067e-05	1.081e-05	1.084e-05	1.083e-05	1.191e-05	1.204e-05	1.213e-05	1.219e-05	1.208e-05	1.231e-05	1.238e-05	1.286e-05	1.155e-05	1.097e-05	1.085e-05	1.085e-05	1.09e-05	1.078e-05	1.083e-05	1.087e-05	1.085e-05	1.093e-05	1.095e-05	1.101e-05	1.097e-05	1.099e-05	1.111e-05	1.108e-05	1.115e-05	1.115e-05	1.116e-05	1.007e-05	1.085e-05	1.154e-05	1.161e-05	1.153e-05	1.152e-05
1283	1.402e-05	1.416e-05	1.415e-05	1.417e-05	6.205e-06	6.257e-06	6.252e-06	6.257e-06	1.116e-05	1.1e-05	1.099e-05	1.105e-05	1.079e-05	1.094e-05	1.097e-05	1.095e-05	1.209e-05	1.224e-05	1.232e-05	1.24e-05	1.227e-05	1.251e-05	1.257e-05	1.307e-05	1.167e-05	1.107e-05	1.096e-05	1.095e-05	1.102e-05	1.09e-05	1.096e-05	1.101e-05	1.098e-05	1.107e-05	1.108e-05	1.114e-05	1.111e-05	1.114e-05	1.127e-05	1.123e-05	1.131e-05	1.131e-05	1.132e-05	1.016e-05	1.099e-05	1.172e-05	1.178e-05	1.169e-05	1.17e-05
1283.2	1.426e-05	1.441e-05	1.441e-05	1.442e-05	6.334e-06	6.385e-06	6.381e-06	6.386e-06	1.13e-05	1.113e-05	1.112e-05	1.118e-05	1.092e-05	1.107e-05	1.11e-05	1.108e-05	1.227e-05	1.244e-05	1.251e-05	1.261e-05	1.246e-05	1.271e-05	1.275e-05	1.329e-05	1.179e-05	1.116e-05	1.107e-05	1.106e-05	1.115e-05	1.103e-05	1.109e-05	1.114e-05	1.111e-05	1.121e-05	1.121e-05	1.127e-05	1.125e-05	1.128e-05	1.143e-05	1.14e-05	1.147e-05	1.146e-05	1.147e-05	1.025e-05	1.114e-05	1.19e-05	1.196e-05	1.186e-05	1.188e-05
1283.4	1.452e-05	1.466e-05	1.466e-05	1.468e-05	6.465e-06	6.517e-06	6.512e-06	6.518e-06	1.145e-05	1.126e-05	1.125e-05	1.132e-05	1.105e-05	1.12e-05	1.123e-05	1.122e-05	1.246e-05	1.265e-05	1.271e-05	1.281e-05	1.266e-05	1.29e-05	1.294e-05	1.351e-05	1.191e-05	1.126e-05	1.118e-05	1.116e-05	1.127e-05	1.116e-05	1.122e-05	1.128e-05	1.125e-05	1.136e-05	1.134e-05	1.14e-05	1.139e-05	1.144e-05	1.16e-05	1.156e-05	1.163e-05	1.162e-05	1.164e-05	1.035e-05	1.13e-05	1.209e-05	1.213e-05	1.204e-05	1.207e-05
1283.6	1.477e-05	1.492e-05	1.492e-05	1.493e-05	6.598e-06	6.651e-06	6.645e-06	6.652e-06	1.16e-05	1.14e-05	1.139e-05	1.147e-05	1.118e-05	1.134e-05	1.137e-05	1.136e-05	1.267e-05	1.286e-05	1.292e-05	1.302e-05	1.285e-05	1.31e-05	1.313e-05	1.374e-05	1.204e-05	1.136e-05	1.13e-05	1.127e-05	1.138e-05	1.129e-05	1.135e-05	1.141e-05	1.14e-05	1.15e-05	1.148e-05	1.154e-05	1.155e-05	1.16e-05	1.176e-05	1.174e-05	1.179e-05	1.178e-05	1.18e-05	1.046e-05	1.146e-05	1.228e-05	1.232e-05	1.223e-05	1.226e-05
1283.8	1.503e-05	1.518e-05	1.518e-05	1.519e-05	6.733e-06	6.787e-06	6.781e-06	6.788e-06	1.175e-05	1.153e-05	1.152e-05	1.161e-05	1.132e-05	1.148e-05	1.152e-05	1.15e-05	1.288e-05	1.308e-05	1.313e-05	1.324e-05	1.305e-05	1.33e-05	1.333e-05	1.398e-05	1.217e-05	1.148e-05	1.142e-05	1.139e-05	1.151e-05	1.144e-05	1.148e-05	1.155e-05	1.155e-05	1.165e-05	1.162e-05	1.168e-05	1.171e-05	1.176e-05	1.193e-05	1.192e-05	1.195e-05	1.194e-05	1.197e-05	1.058e-05	1.164e-05	1.248e-05	1.251e-05	1.243e-05	1.246e-05
1284	1.529e-05	1.544e-05	1.545e-05	1.546e-05	6.87e-06	6.927e-06	6.921e-06	6.927e-06	1.191e-05	1.167e-05	1.166e-05	1.176e-05	1.145e-05	1.163e-05	1.167e-05	1.165e-05	1.311e-05	1.331e-05	1.335e-05	1.346e-05	1.325e-05	1.35e-05	1.353e-05	1.422e-05	1.232e-05	1.16e-05	1.156e-05	1.152e-05	1.163e-05	1.159e-05	1.163e-05	1.169e-05	1.172e-05	1.181e-05	1.177e-05	1.183e-05	1.188e-05	1.194e-05	1.211e-05	1.211e-05	1.212e-05	1.212e-05	1.215e-05	1.071e-05	1.182e-05	1.268e-05	1.271e-05	1.264e-05	1.267e-05
1284.2	1.556e-05	1.571e-05	1.572e-05	1.573e-05	7.01e-06	7.069e-06	7.062e-06	7.069e-06	1.207e-05	1.18e-05	1.18e-05	1.191e-05	1.159e-05	1.178e-05	1.182e-05	1.18e-05	1.335e-05	1.354e-05	1.359e-05	1.369e-05	1.346e-05	1.371e-05	1.375e-05	1.447e-05	1.247e-05	1.174e-05	1.17e-05	1.166e-05	1.177e-05	1.175e-05	1.178e-05	1.185e-05	1.189e-05	1.197e-05	1.194e-05	1.199e-05	1.206e-05	1.213e-05	1.228e-05	1.231e-05	1.23e-05	1.23e-05	1.233e-05	1.085e-05	1.2e-05	1.289e-05	1.292e-05	1.286e-05	1.288e-05
1284.4	1.583e-05	1.599e-05	1.6e-05	1.601e-05	7.153e-06	7.213e-06	7.205e-06	7.214e-06	1.223e-05	1.194e-05	1.193e-05	1.206e-05	1.173e-05	1.193e-05	1.198e-05	1.195e-05	1.361e-05	1.379e-05	1.384e-05	1.392e-05	1.368e-05	1.392e-05	1.398e-05	1.472e-05	1.264e-05	1.188e-05	1.186e-05	1.182e-05	1.191e-05	1.192e-05	1.194e-05	1.201e-05	1.207e-05	1.213e-05	1.211e-05	1.216e-05	1.224e-05	1.232e-05	1.246e-05	1.251e-05	1.248e-05	1.248e-05	1.252e-05	1.1e-05	1.219e-05	1.31e-05	1.313e-05	1.31e-05	1.309e-05
1284.6	1.611e-05	1.627e-05	1.628e-05	1.629e-05	7.298e-06	7.358e-06	7.351e-06	7.361e-06	1.24e-05	1.208e-05	1.207e-05	1.221e-05	1.188e-05	1.209e-05	1.214e-05	1.211e-05	1.388e-05	1.403e-05	1.41e-05	1.416e-05	1.391e-05	1.414e-05	1.421e-05	1.497e-05	1.281e-05	1.204e-05	1.202e-05	1.199e-05	1.206e-05	1.21e-05	1.212e-05	1.218e-05	1.227e-05	1.23e-05	1.229e-05	1.234e-05	1.243e-05	1.252e-05	1.264e-05	1.271e-05	1.267e-05	1.268e-05	1.272e-05	1.116e-05	1.239e-05	1.331e-05	1.335e-05	1.333e-05	1.331e-05
1284.8	1.64e-05	1.656e-05	1.657e-05	1.658e-05	7.446e-06	7.507e-06	7.5e-06	7.511e-06	1.257e-05	1.224e-05	1.222e-05	1.236e-05	1.202e-05	1.224e-05	1.23e-05	1.227e-05	1.415e-05	1.429e-05	1.437e-05	1.441e-05	1.414e-05	1.437e-05	1.446e-05	1.523e-05	1.3e-05	1.221e-05	1.218e-05	1.217e-05	1.221e-05	1.228e-05	1.23e-05	1.237e-05	1.246e-05	1.248e-05	1.249e-05	1.254e-05	1.263e-05	1.272e-05	1.283e-05	1.291e-05	1.286e-05	1.288e-05	1.292e-05	1.131e-05	1.258e-05	1.353e-05	1.358e-05	1.357e-05	1.353e-05
1285	1.67e-05	1.686e-05	1.688e-05	1.688e-05	7.598e-06	7.661e-06	7.654e-06	7.664e-06	1.275e-05	1.239e-05	1.237e-05	1.252e-05	1.217e-05	1.24e-05	1.247e-05	1.243e-05	1.443e-05	1.454e-05	1.464e-05	1.466e-05	1.437e-05	1.459e-05	1.471e-05	1.548e-05	1.319e-05	1.238e-05	1.235e-05	1.236e-05	1.237e-05	1.246e-05	1.249e-05	1.256e-05	1.266e-05	1.266e-05	1.269e-05	1.274e-05	1.283e-05	1.291e-05	1.301e-05	1.311e-05	1.305e-05	1.308e-05	1.312e-05	1.147e-05	1.277e-05	1.375e-05	1.382e-05	1.382e-05	1.375e-05
1285.2	1.701e-05	1.717e-05	1.719e-05	1.719e-05	7.753e-06	7.819e-06	7.813e-06	7.821e-06	1.293e-05	1.256e-05	1.252e-05	1.268e-05	1.233e-05	1.257e-05	1.264e-05	1.26e-05	1.471e-05	1.48e-05	1.491e-05	1.491e-05	1.461e-05	1.482e-05	1.497e-05	1.574e-05	1.337e-05	1.255e-05	1.252e-05	1.254e-05	1.254e-05	1.264e-05	1.268e-05	1.276e-05	1.286e-05	1.285e-05	1.29e-05	1.295e-05	1.302e-05	1.311e-05	1.32e-05	1.33e-05	1.326e-05	1.329e-05	1.333e-05	1.163e-05	1.295e-05	1.396e-05	1.406e-05	1.406e-05	1.397e-05
1285.4	1.732e-05	1.749e-05	1.751e-05	1.752e-05	7.914e-06	7.98e-06	7.975e-06	7.981e-06	1.311e-05	1.273e-05	1.269e-05	1.284e-05	1.248e-05	1.273e-05	1.281e-05	1.277e-05	1.498e-05	1.506e-05	1.518e-05	1.517e-05	1.486e-05	1.505e-05	1.523e-05	1.599e-05	1.356e-05	1.272e-05	1.267e-05	1.273e-05	1.271e-05	1.281e-05	1.288e-05	1.296e-05	1.305e-05	1.304e-05	1.311e-05	1.316e-05	1.322e-05	1.331e-05	1.34e-05	1.35e-05	1.346e-05	1.35e-05	1.353e-05	1.178e-05	1.313e-05	1.418e-05	1.43e-05	1.43e-05	1.419e-05
1285.6	1.765e-05	1.782e-05	1.784e-05	1.785e-05	8.079e-06	8.146e-06	8.142e-06	8.147e-06	1.329e-05	1.291e-05	1.286e-05	1.301e-05	1.264e-05	1.29e-05	1.299e-05	1.294e-05	1.525e-05	1.531e-05	1.545e-05	1.543e-05	1.511e-05	1.528e-05	1.548e-05	1.623e-05	1.374e-05	1.288e-05	1.282e-05	1.291e-05	1.288e-05	1.298e-05	1.307e-05	1.317e-05	1.324e-05	1.324e-05	1.333e-05	1.338e-05	1.341e-05	1.35e-05	1.36e-05	1.369e-05	1.367e-05	1.371e-05	1.374e-05	1.193e-05	1.331e-05	1.441e-05	1.455e-05	1.454e-05	1.442e-05
1285.8	1.799e-05	1.816e-05	1.817e-05	1.818e-05	8.25e-06	8.316e-06	8.313e-06	8.317e-06	1.347e-05	1.309e-05	1.303e-05	1.318e-05	1.28e-05	1.307e-05	1.316e-05	1.311e-05	1.552e-05	1.557e-05	1.571e-05	1.569e-05	1.536e-05	1.551e-05	1.573e-05	1.648e-05	1.391e-05	1.304e-05	1.297e-05	1.308e-05	1.305e-05	1.315e-05	1.327e-05	1.337e-05	1.342e-05	1.344e-05	1.354e-05	1.36e-05	1.36e-05	1.37e-05	1.381e-05	1.388e-05	1.389e-05	1.393e-05	1.396e-05	1.207e-05	1.349e-05	1.464e-05	1.48e-05	1.477e-05	1.465e-05
1286	1.833e-05	1.85e-05	1.852e-05	1.852e-05	8.424e-06	8.491e-06	8.487e-06	8.491e-06	1.366e-05	1.328e-05	1.321e-05	1.335e-05	1.296e-05	1.324e-05	1.333e-05	1.328e-05	1.578e-05	1.584e-05	1.596e-05	1.596e-05	1.561e-05	1.575e-05	1.598e-05	1.673e-05	1.407e-05	1.319e-05	1.312e-05	1.324e-05	1.323e-05	1.332e-05	1.347e-05	1.357e-05	1.36e-05	1.365e-05	1.375e-05	1.382e-05	1.38e-05	1.389e-05	1.402e-05	1.408e-05	1.411e-05	1.415e-05	1.418e-05	1.222e-05	1.368e-05	1.488e-05	1.505e-05	1.5e-05	1.489e-05
1286.2	1.867e-05	1.885e-05	1.887e-05	1.887e-05	8.602e-06	8.67e-06	8.667e-06	8.668e-06	1.385e-05	1.347e-05	1.34e-05	1.353e-05	1.313e-05	1.342e-05	1.351e-05	1.345e-05	1.605e-05	1.611e-05	1.622e-05	1.624e-05	1.588e-05	1.599e-05	1.623e-05	1.699e-05	1.423e-05	1.334e-05	1.326e-05	1.34e-05	1.342e-05	1.349e-05	1.366e-05	1.377e-05	1.378e-05	1.386e-05	1.396e-05	1.404e-05	1.4e-05	1.409e-05	1.425e-05	1.428e-05	1.434e-05	1.438e-05	1.441e-05	1.237e-05	1.388e-05	1.513e-05	1.531e-05	1.524e-05	1.515e-05
1286.4	1.903e-05	1.921e-05	1.922e-05	1.923e-05	8.782e-06	8.852e-06	8.851e-06	8.849e-06	1.404e-05	1.367e-05	1.36e-05	1.371e-05	1.331e-05	1.36e-05	1.369e-05	1.363e-05	1.632e-05	1.639e-05	1.649e-05	1.653e-05	1.615e-05	1.625e-05	1.648e-05	1.726e-05	1.439e-05	1.349e-05	1.342e-05	1.357e-05	1.362e-05	1.367e-05	1.387e-05	1.398e-05	1.396e-05	1.408e-05	1.418e-05	1.426e-05	1.421e-05	1.43e-05	1.45e-05	1.45e-05	1.458e-05	1.461e-05	1.465e-05	1.252e-05	1.409e-05	1.54e-05	1.557e-05	1.549e-05	1.541e-05
1286.6	1.938e-05	1.957e-05	1.958e-05	1.959e-05	8.966e-06	9.036e-06	9.036e-06	9.033e-06	1.424e-05	1.387e-05	1.38e-05	1.391e-05	1.349e-05	1.379e-05	1.388e-05	1.382e-05	1.66e-05	1.669e-05	1.676e-05	1.684e-05	1.643e-05	1.651e-05	1.674e-05	1.754e-05	1.455e-05	1.364e-05	1.36e-05	1.374e-05	1.383e-05	1.386e-05	1.407e-05	1.419e-05	1.416e-05	1.432e-05	1.44e-05	1.449e-05	1.443e-05	1.453e-05	1.475e-05	1.474e-05	1.484e-05	1.486e-05	1.489e-05	1.268e-05	1.432e-05	1.567e-05	1.584e-05	1.574e-05	1.569e-05
1286.8	1.975e-05	1.994e-05	1.995e-05	1.996e-05	9.151e-06	9.223e-06	9.223e-06	9.22e-06	1.445e-05	1.408e-05	1.4e-05	1.411e-05	1.367e-05	1.399e-05	1.408e-05	1.401e-05	1.689e-05	1.701e-05	1.704e-05	1.715e-05	1.672e-05	1.679e-05	1.7e-05	1.783e-05	1.473e-05	1.381e-05	1.378e-05	1.392e-05	1.405e-05	1.407e-05	1.429e-05	1.44e-05	1.436e-05	1.456e-05	1.462e-05	1.472e-05	1.466e-05	1.476e-05	1.501e-05	1.499e-05	1.51e-05	1.51e-05	1.515e-05	1.286e-05	1.456e-05	1.596e-05	1.611e-05	1.6e-05	1.598e-05
1287	2.012e-05	2.031e-05	2.032e-05	2.033e-05	9.339e-06	9.411e-06	9.41e-06	9.408e-06	1.467e-05	1.428e-05	1.421e-05	1.431e-05	1.387e-05	1.419e-05	1.428e-05	1.421e-05	1.719e-05	1.733e-05	1.734e-05	1.748e-05	1.702e-05	1.707e-05	1.727e-05	1.815e-05	1.491e-05	1.397e-05	1.398e-05	1.411e-05	1.428e-05	1.429e-05	1.451e-05	1.462e-05	1.458e-05	1.48e-05	1.485e-05	1.495e-05	1.491e-05	1.501e-05	1.528e-05	1.525e-05	1.536e-05	1.536e-05	1.541e-05	1.304e-05	1.481e-05	1.626e-05	1.639e-05	1.627e-05	1.627e-05
1287.2	2.05e-05	2.069e-05	2.07e-05	2.071e-05	9.527e-06	9.599e-06	9.599e-06	9.597e-06	1.489e-05	1.449e-05	1.442e-05	1.452e-05	1.407e-05	1.44e-05	1.449e-05	1.442e-05	1.75e-05	1.767e-05	1.765e-05	1.782e-05	1.732e-05	1.737e-05	1.755e-05	1.847e-05	1.511e-05	1.415e-05	1.42e-05	1.431e-05	1.451e-05	1.452e-05	1.473e-05	1.484e-05	1.481e-05	1.506e-05	1.508e-05	1.519e-05	1.516e-05	1.527e-05	1.556e-05	1.552e-05	1.563e-05	1.562e-05	1.567e-05	1.324e-05	1.508e-05	1.656e-05	1.667e-05	1.654e-05	1.658e-05
1287.4	2.088e-05	2.108e-05	2.109e-05	2.11e-05	9.716e-06	9.789e-06	9.79e-06	9.789e-06	1.512e-05	1.47e-05	1.464e-05	1.474e-05	1.428e-05	1.462e-05	1.47e-05	1.463e-05	1.782e-05	1.801e-05	1.797e-05	1.816e-05	1.762e-05	1.767e-05	1.784e-05	1.88e-05	1.531e-05	1.434e-05	1.442e-05	1.452e-05	1.476e-05	1.476e-05	1.496e-05	1.507e-05	1.506e-05	1.532e-05	1.532e-05	1.543e-05	1.543e-05	1.553e-05	1.584e-05	1.58e-05	1.589e-05	1.588e-05	1.593e-05	1.344e-05	1.535e-05	1.686e-05	1.695e-05	1.683e-05	1.688e-05
1287.6	2.127e-05	2.147e-05	2.148e-05	2.149e-05	9.908e-06	9.983e-06	9.984e-06	9.982e-06	1.536e-05	1.491e-05	1.486e-05	1.496e-05	1.45e-05	1.484e-05	1.492e-05	1.486e-05	1.814e-05	1.836e-05	1.83e-05	1.85e-05	1.793e-05	1.797e-05	1.813e-05	1.914e-05	1.552e-05	1.453e-05	1.466e-05	1.475e-05	1.5e-05	1.502e-05	1.519e-05	1.53e-05	1.531e-05	1.557e-05	1.557e-05	1.567e-05	1.57e-05	1.581e-05	1.611e-05	1.608e-05	1.616e-05	1.613e-05	1.619e-05	1.364e-05	1.563e-05	1.716e-05	1.723e-05	1.712e-05	1.719e-05
1287.8	2.167e-05	2.188e-05	2.189e-05	2.19e-05	1.01e-05	1.018e-05	1.018e-05	1.018e-05	1.561e-05	1.513e-05	1.508e-05	1.519e-05	1.472e-05	1.507e-05	1.515e-05	1.509e-05	1.847e-05	1.871e-05	1.865e-05	1.884e-05	1.823e-05	1.827e-05	1.843e-05	1.949e-05	1.574e-05	1.473e-05	1.491e-05	1.498e-05	1.525e-05	1.528e-05	1.542e-05	1.554e-05	1.558e-05	1.584e-05	1.582e-05	1.592e-05	1.599e-05	1.609e-05	1.638e-05	1.637e-05	1.642e-05	1.639e-05	1.645e-05	1.386e-05	1.591e-05	1.746e-05	1.751e-05	1.742e-05	1.749e-05
1288	2.209e-05	2.23e-05	2.231e-05	2.232e-05	1.031e-05	1.039e-05	1.039e-05	1.039e-05	1.586e-05	1.535e-05	1.531e-05	1.543e-05	1.495e-05	1.53e-05	1.539e-05	1.533e-05	1.881e-05	1.905e-05	1.9e-05	1.918e-05	1.852e-05	1.856e-05	1.873e-05	1.982e-05	1.597e-05	1.494e-05	1.515e-05	1.523e-05	1.549e-05	1.555e-05	1.566e-05	1.578e-05	1.586e-05	1.61e-05	1.608e-05	1.618e-05	1.628e-05	1.638e-05	1.665e-05	1.667e-05	1.668e-05	1.665e-05	1.672e-05	1.409e-05	1.619e-05	1.775e-05	1.78e-05	1.773e-05	1.779e-05
1288.2	2.252e-05	2.274e-05	2.274e-05	2.275e-05	1.052e-05	1.06e-05	1.06e-05	1.06e-05	1.611e-05	1.557e-05	1.554e-05	1.567e-05	1.518e-05	1.554e-05	1.563e-05	1.558e-05	1.915e-05	1.938e-05	1.935e-05	1.951e-05	1.881e-05	1.884e-05	1.903e-05	2.015e-05	1.621e-05	1.515e-05	1.539e-05	1.548e-05	1.574e-05	1.582e-05	1.591e-05	1.603e-05	1.614e-05	1.636e-05	1.635e-05	1.646e-05	1.658e-05	1.668e-05	1.692e-05	1.696e-05	1.694e-05	1.692e-05	1.698e-05	1.432e-05	1.647e-05	1.804e-05	1.809e-05	1.804e-05	1.808e-05
1288.4	2.296e-05	2.318e-05	2.319e-05	2.32e-05	1.074e-05	1.082e-05	1.082e-05	1.082e-05	1.637e-05	1.58e-05	1.577e-05	1.592e-05	1.542e-05	1.578e-05	1.588e-05	1.583e-05	1.949e-05	1.971e-05	1.971e-05	1.983e-05	1.91e-05	1.912e-05	1.934e-05	2.047e-05	1.644e-05	1.537e-05	1.563e-05	1.574e-05	1.598e-05	1.609e-05	1.616e-05	1.628e-05	1.643e-05	1.662e-05	1.664e-05	1.674e-05	1.688e-05	1.698e-05	1.718e-05	1.725e-05	1.72e-05	1.719e-05	1.725e-05	1.456e-05	1.674e-05	1.833e-05	1.839e-05	1.836e-05	1.838e-05
1288.6	2.341e-05	2.364e-05	2.365e-05	2.365e-05	1.096e-05	1.104e-05	1.105e-05	1.105e-05	1.663e-05	1.603e-05	1.601e-05	1.617e-05	1.566e-05	1.603e-05	1.613e-05	1.609e-05	1.984e-05	2.003e-05	2.007e-05	2.015e-05	1.939e-05	1.939e-05	1.965e-05	2.078e-05	1.668e-05	1.559e-05	1.586e-05	1.601e-05	1.622e-05	1.636e-05	1.641e-05	1.655e-05	1.672e-05	1.688e-05	1.693e-05	1.703e-05	1.719e-05	1.728e-05	1.745e-05	1.755e-05	1.748e-05	1.748e-05	1.753e-05	1.481e-05	1.701e-05	1.862e-05	1.869e-05	1.869e-05	1.867e-05
1288.8	2.388e-05	2.411e-05	2.412e-05	2.412e-05	1.119e-05	1.128e-05	1.128e-05	1.128e-05	1.689e-05	1.627e-05	1.625e-05	1.643e-05	1.591e-05	1.628e-05	1.638e-05	1.635e-05	2.019e-05	2.034e-05	2.043e-05	2.047e-05	1.968e-05	1.966e-05	1.996e-05	2.109e-05	1.692e-05	1.582e-05	1.608e-05	1.629e-05	1.646e-05	1.663e-05	1.668e-05	1.682e-05	1.701e-05	1.715e-05	1.723e-05	1.734e-05	1.749e-05	1.759e-05	1.772e-05	1.784e-05	1.776e-05	1.778e-05	1.783e-05	1.507e-05	1.729e-05	1.891e-05	1.901e-05	1.902e-05	1.896e-05
1289	2.435e-05	2.458e-05	2.459e-05	2.46e-05	1.142e-05	1.151e-05	1.151e-05	1.151e-05	1.714e-05	1.651e-05	1.65e-05	1.67e-05	1.616e-05	1.653e-05	1.663e-05	1.66e-05	2.055e-05	2.066e-05	2.079e-05	2.079e-05	1.997e-05	1.993e-05	2.028e-05	2.138e-05	1.717e-05	1.606e-05	1.631e-05	1.656e-05	1.672e-05	1.69e-05	1.696e-05	1.71e-05	1.73e-05	1.743e-05	1.754e-05	1.766e-05	1.78e-05	1.789e-05	1.801e-05	1.814e-05	1.805e-05	1.809e-05	1.813e-05	1.534e-05	1.757e-05	1.921e-05	1.934e-05	1.936e-05	1.926e-05
1289.2	2.483e-05	2.507e-05	2.508e-05	2.509e-05	1.166e-05	1.175e-05	1.175e-05	1.175e-05	1.741e-05	1.676e-05	1.676e-05	1.697e-05	1.642e-05	1.679e-05	1.689e-05	1.687e-05	2.092e-05	2.099e-05	2.116e-05	2.112e-05	2.028e-05	2.021e-05	2.061e-05	2.168e-05	1.742e-05	1.631e-05	1.654e-05	1.685e-05	1.699e-05	1.717e-05	1.726e-05	1.739e-05	1.76e-05	1.771e-05	1.786e-05	1.799e-05	1.812e-05	1.821e-05	1.83e-05	1.844e-05	1.837e-05	1.841e-05	1.846e-05	1.562e-05	1.786e-05	1.953e-05	1.968e-05	1.97e-05	1.958e-05
1289.4	2.532e-05	2.557e-05	2.558e-05	2.558e-05	1.19e-05	1.199e-05	1.199e-05	1.2e-05	1.768e-05	1.702e-05	1.702e-05	1.725e-05	1.669e-05	1.705e-05	1.716e-05	1.714e-05	2.13e-05	2.134e-05	2.154e-05	2.147e-05	2.061e-05	2.051e-05	2.095e-05	2.198e-05	1.768e-05	1.657e-05	1.678e-05	1.714e-05	1.727e-05	1.746e-05	1.756e-05	1.77e-05	1.79e-05	1.802e-05	1.819e-05	1.833e-05	1.844e-05	1.853e-05	1.862e-05	1.875e-05	1.87e-05	1.876e-05	1.881e-05	1.591e-05	1.816e-05	1.986e-05	2.004e-05	2.005e-05	1.99e-05
1289.6	2.582e-05	2.607e-05	2.608e-05	2.609e-05	1.214e-05	1.223e-05	1.223e-05	1.224e-05	1.796e-05	1.729e-05	1.729e-05	1.754e-05	1.696e-05	1.732e-05	1.743e-05	1.741e-05	2.169e-05	2.17e-05	2.192e-05	2.184e-05	2.096e-05	2.082e-05	2.13e-05	2.228e-05	1.795e-05	1.684e-05	1.703e-05	1.744e-05	1.756e-05	1.775e-05	1.788e-05	1.803e-05	1.82e-05	1.833e-05	1.853e-05	1.868e-05	1.876e-05	1.886e-05	1.895e-05	1.907e-05	1.905e-05	1.912e-05	1.916e-05	1.621e-05	1.847e-05	2.021e-05	2.041e-05	2.04e-05	2.024e-05
1289.8	2.632e-05	2.658e-05	2.659e-05	2.66e-05	1.238e-05	1.248e-05	1.247e-05	1.248e-05	1.824e-05	1.757e-05	1.758e-05	1.784e-05	1.724e-05	1.759e-05	1.771e-05	1.769e-05	2.209e-05	2.209e-05	2.23e-05	2.222e-05	2.133e-05	2.116e-05	2.166e-05	2.26e-05	1.823e-05	1.712e-05	1.729e-05	1.774e-05	1.788e-05	1.804e-05	1.821e-05	1.836e-05	1.851e-05	1.866e-05	1.887e-05	1.903e-05	1.909e-05	1.919e-05	1.93e-05	1.94e-05	1.941e-05	1.949e-05	1.953e-05	1.651e-05	1.878e-05	2.057e-05	2.079e-05	2.075e-05	2.06e-05
1290	2.684e-05	2.709e-05	2.711e-05	2.712e-05	1.262e-05	1.272e-05	1.271e-05	1.272e-05	1.854e-05	1.786e-05	1.787e-05	1.814e-05	1.753e-05	1.788e-05	1.801e-05	1.798e-05	2.249e-05	2.249e-05	2.27e-05	2.263e-05	2.171e-05	2.151e-05	2.202e-05	2.294e-05	1.852e-05	1.74e-05	1.756e-05	1.805e-05	1.821e-05	1.835e-05	1.855e-05	1.871e-05	1.883e-05	1.9e-05	1.921e-05	1.939e-05	1.941e-05	1.952e-05	1.966e-05	1.973e-05	1.979e-05	1.986e-05	1.991e-05	1.681e-05	1.911e-05	2.094e-05	2.117e-05	2.111e-05	2.096e-05
1290.2	2.736e-05	2.762e-05	2.764e-05	2.765e-05	1.285e-05	1.296e-05	1.296e-05	1.296e-05	1.884e-05	1.816e-05	1.817e-05	1.845e-05	1.782e-05	1.818e-05	1.831e-05	1.827e-05	2.289e-05	2.29e-05	2.309e-05	2.305e-05	2.211e-05	2.188e-05	2.239e-05	2.329e-05	1.88e-05	1.769e-05	1.785e-05	1.836e-05	1.856e-05	1.867e-05	1.889e-05	1.906e-05	1.914e-05	1.936e-05	1.956e-05	1.974e-05	1.974e-05	1.986e-05	2.004e-05	2.008e-05	2.018e-05	2.024e-05	2.03e-05	1.712e-05	1.945e-05	2.133e-05	2.155e-05	2.146e-05	2.134e-05
1290.4	2.789e-05	2.815e-05	2.818e-05	2.819e-05	1.31e-05	1.32e-05	1.32e-05	1.321e-05	1.915e-05	1.847e-05	1.848e-05	1.877e-05	1.812e-05	1.849e-05	1.863e-05	1.858e-05	2.33e-05	2.333e-05	2.348e-05	2.349e-05	2.252e-05	2.227e-05	2.276e-05	2.365e-05	1.909e-05	1.798e-05	1.815e-05	1.867e-05	1.891e-05	1.899e-05	1.924e-05	1.942e-05	1.947e-05	1.972e-05	1.99e-05	2.009e-05	2.007e-05	2.02e-05	2.043e-05	2.043e-05	2.057e-05	2.062e-05	2.068e-05	1.742e-05	1.98e-05	2.172e-05	2.194e-05	2.182e-05	2.173e-05
1290.6	2.843e-05	2.871e-05	2.873e-05	2.874e-05	1.334e-05	1.345e-05	1.345e-05	1.346e-05	1.948e-05	1.878e-05	1.88e-05	1.909e-05	1.842e-05	1.88e-05	1.895e-05	1.889e-05	2.37e-05	2.377e-05	2.388e-05	2.393e-05	2.294e-05	2.266e-05	2.312e-05	2.403e-05	1.937e-05	1.828e-05	1.846e-05	1.898e-05	1.928e-05	1.933e-05	1.96e-05	1.978e-05	1.981e-05	2.009e-05	2.024e-05	2.044e-05	2.041e-05	2.055e-05	2.083e-05	2.079e-05	2.096e-05	2.1e-05	2.106e-05	1.773e-05	2.016e-05	2.212e-05	2.232e-05	2.217e-05	2.213e-05
1290.8	2.899e-05	2.927e-05	2.929e-05	2.93e-05	1.36e-05	1.371e-05	1.371e-05	1.371e-05	1.982e-05	1.911e-05	1.913e-05	1.941e-05	1.874e-05	1.913e-05	1.929e-05	1.922e-05	2.409e-05	2.422e-05	2.428e-05	2.437e-05	2.335e-05	2.306e-05	2.348e-05	2.441e-05	1.966e-05	1.857e-05	1.879e-05	1.93e-05	1.966e-05	1.968e-05	1.996e-05	2.015e-05	2.016e-05	2.047e-05	2.058e-05	2.078e-05	2.077e-05	2.09e-05	2.123e-05	2.117e-05	2.135e-05	2.138e-05	2.145e-05	1.804e-05	2.053e-05	2.252e-05	2.27e-05	2.253e-05	2.253e-05
1291	2.957e-05	2.985e-05	2.987e-05	2.988e-05	1.387e-05	1.398e-05	1.397e-05	1.398e-05	2.016e-05	1.944e-05	1.946e-05	1.974e-05	1.906e-05	1.948e-05	1.964e-05	1.955e-05	2.449e-05	2.467e-05	2.467e-05	2.482e-05	2.376e-05	2.346e-05	2.383e-05	2.48e-05	1.994e-05	1.886e-05	1.912e-05	1.963e-05	2.003e-05	2.004e-05	2.032e-05	2.051e-05	2.052e-05	2.085e-05	2.092e-05	2.113e-05	2.113e-05	2.127e-05	2.164e-05	2.156e-05	2.174e-05	2.176e-05	2.183e-05	1.837e-05	2.091e-05	2.293e-05	2.307e-05	2.289e-05	2.294e-05
1291.2	3.016e-05	3.045e-05	3.047e-05	3.048e-05	1.414e-05	1.425e-05	1.425e-05	1.426e-05	2.052e-05	1.978e-05	1.981e-05	2.008e-05	1.939e-05	1.983e-05	1.999e-05	1.99e-05	2.488e-05	2.512e-05	2.507e-05	2.526e-05	2.416e-05	2.386e-05	2.418e-05	2.52e-05	2.022e-05	1.916e-05	1.947e-05	1.996e-05	2.041e-05	2.042e-05	2.069e-05	2.088e-05	2.09e-05	2.124e-05	2.127e-05	2.148e-05	2.151e-05	2.165e-05	2.204e-05	2.196e-05	2.214e-05	2.213e-05	2.221e-05	1.871e-05	2.13e-05	2.333e-05	2.345e-05	2.326e-05	2.334e-05
1291.4	3.077e-05	3.106e-05	3.109e-05	3.109e-05	1.442e-05	1.453e-05	1.453e-05	1.454e-05	2.088e-05	2.013e-05	2.016e-05	2.042e-05	1.973e-05	2.019e-05	2.035e-05	2.025e-05	2.529e-05	2.556e-05	2.548e-05	2.569e-05	2.455e-05	2.424e-05	2.452e-05	2.559e-05	2.051e-05	1.947e-05	1.982e-05	2.03e-05	2.079e-05	2.082e-05	2.106e-05	2.125e-05	2.129e-05	2.163e-05	2.163e-05	2.184e-05	2.191e-05	2.205e-05	2.245e-05	2.238e-05	2.253e-05	2.251e-05	2.259e-05	1.906e-05	2.171e-05	2.374e-05	2.383e-05	2.365e-05	2.375e-05
1291.6	3.14e-05	3.169e-05	3.172e-05	3.173e-05	1.471e-05	1.482e-05	1.483e-05	1.483e-05	2.125e-05	2.049e-05	2.052e-05	2.076e-05	2.008e-05	2.056e-05	2.073e-05	2.061e-05	2.57e-05	2.601e-05	2.589e-05	2.612e-05	2.494e-05	2.462e-05	2.487e-05	2.598e-05	2.08e-05	1.979e-05	2.019e-05	2.066e-05	2.118e-05	2.123e-05	2.144e-05	2.163e-05	2.17e-05	2.202e-05	2.2e-05	2.221e-05	2.233e-05	2.246e-05	2.286e-05	2.281e-05	2.292e-05	2.29e-05	2.298e-05	1.943e-05	2.212e-05	2.414e-05	2.421e-05	2.405e-05	2.416e-05
1291.8	3.204e-05	3.234e-05	3.237e-05	3.238e-05	1.501e-05	1.512e-05	1.512e-05	1.513e-05	2.163e-05	2.086e-05	2.09e-05	2.112e-05	2.044e-05	2.095e-05	2.111e-05	2.099e-05	2.613e-05	2.645e-05	2.632e-05	2.654e-05	2.532e-05	2.499e-05	2.522e-05	2.637e-05	2.112e-05	2.012e-05	2.057e-05	2.104e-05	2.157e-05	2.165e-05	2.183e-05	2.202e-05	2.212e-05	2.242e-05	2.239e-05	2.261e-05	2.276e-05	2.289e-05	2.327e-05	2.325e-05	2.332e-05	2.329e-05	2.338e-05	1.983e-05	2.255e-05	2.456e-05	2.46e-05	2.447e-05	2.458e-05
1292	3.271e-05	3.301e-05	3.304e-05	3.305e-05	1.531e-05	1.543e-05	1.543e-05	1.543e-05	2.202e-05	2.125e-05	2.129e-05	2.149e-05	2.082e-05	2.134e-05	2.15e-05	2.138e-05	2.658e-05	2.69e-05	2.677e-05	2.697e-05	2.571e-05	2.536e-05	2.559e-05	2.677e-05	2.145e-05	2.048e-05	2.096e-05	2.144e-05	2.196e-05	2.21e-05	2.224e-05	2.242e-05	2.257e-05	2.282e-05	2.281e-05	2.302e-05	2.321e-05	2.334e-05	2.369e-05	2.371e-05	2.373e-05	2.37e-05	2.379e-05	2.025e-05	2.299e-05	2.498e-05	2.501e-05	2.491e-05	2.5e-05
1292.2	3.338e-05	3.369e-05	3.372e-05	3.374e-05	1.561e-05	1.573e-05	1.573e-05	1.574e-05	2.242e-05	2.166e-05	2.17e-05	2.187e-05	2.121e-05	2.175e-05	2.19e-05	2.178e-05	2.705e-05	2.735e-05	2.725e-05	2.741e-05	2.61e-05	2.574e-05	2.598e-05	2.716e-05	2.181e-05	2.086e-05	2.136e-05	2.186e-05	2.236e-05	2.255e-05	2.267e-05	2.285e-05	2.303e-05	2.324e-05	2.324e-05	2.346e-05	2.368e-05	2.38e-05	2.412e-05	2.418e-05	2.415e-05	2.413e-05	2.421e-05	2.069e-05	2.344e-05	2.54e-05	2.543e-05	2.537e-05	2.543e-05
1292.4	3.408e-05	3.439e-05	3.442e-05	3.444e-05	1.592e-05	1.604e-05	1.604e-05	1.605e-05	2.284e-05	2.208e-05	2.212e-05	2.227e-05	2.162e-05	2.217e-05	2.231e-05	2.219e-05	2.755e-05	2.781e-05	2.774e-05	2.785e-05	2.651e-05	2.613e-05	2.64e-05	2.757e-05	2.22e-05	2.127e-05	2.178e-05	2.23e-05	2.277e-05	2.302e-05	2.311e-05	2.329e-05	2.351e-05	2.367e-05	2.37e-05	2.391e-05	2.416e-05	2.428e-05	2.455e-05	2.465e-05	2.459e-05	2.457e-05	2.466e-05	2.115e-05	2.39e-05	2.583e-05	2.588e-05	2.585e-05	2.588e-05
1292.6	3.479e-05	3.511e-05	3.513e-05	3.516e-05	1.622e-05	1.635e-05	1.635e-05	1.636e-05	2.327e-05	2.252e-05	2.256e-05	2.268e-05	2.204e-05	2.26e-05	2.274e-05	2.262e-05	2.807e-05	2.828e-05	2.825e-05	2.83e-05	2.693e-05	2.652e-05	2.684e-05	2.798e-05	2.261e-05	2.169e-05	2.221e-05	2.276e-05	2.319e-05	2.349e-05	2.357e-05	2.375e-05	2.4e-05	2.411e-05	2.418e-05	2.439e-05	2.465e-05	2.477e-05	2.499e-05	2.513e-05	2.503e-05	2.504e-05	2.511e-05	2.164e-05	2.437e-05	2.628e-05	2.634e-05	2.634e-05	2.632e-05
1292.8	3.551e-05	3.583e-05	3.586e-05	3.588e-05	1.653e-05	1.666e-05	1.666e-05	1.667e-05	2.371e-05	2.296e-05	2.301e-05	2.311e-05	2.248e-05	2.303e-05	2.317e-05	2.306e-05	2.861e-05	2.876e-05	2.878e-05	2.876e-05	2.737e-05	2.693e-05	2.731e-05	2.839e-05	2.304e-05	2.214e-05	2.265e-05	2.323e-05	2.362e-05	2.397e-05	2.404e-05	2.422e-05	2.45e-05	2.457e-05	2.468e-05	2.489e-05	2.515e-05	2.527e-05	2.544e-05	2.562e-05	2.55e-05	2.551e-05	2.559e-05	2.213e-05	2.483e-05	2.672e-05	2.681e-05	2.684e-05	2.677e-05
1293	3.624e-05	3.657e-05	3.66e-05	3.663e-05	1.683e-05	1.697e-05	1.698e-05	1.698e-05	2.417e-05	2.342e-05	2.347e-05	2.355e-05	2.293e-05	2.348e-05	2.361e-05	2.351e-05	2.916e-05	2.924e-05	2.932e-05	2.924e-05	2.782e-05	2.734e-05	2.779e-05	2.88e-05	2.349e-05	2.26e-05	2.31e-05	2.372e-05	2.406e-05	2.445e-05	2.453e-05	2.472e-05	2.5e-05	2.503e-05	2.519e-05	2.54e-05	2.564e-05	2.577e-05	2.59e-05	2.61e-05	2.597e-05	2.601e-05	2.608e-05	2.263e-05	2.53e-05	2.718e-05	2.73e-05	2.735e-05	2.723e-05
1293.2	3.699e-05	3.732e-05	3.735e-05	3.738e-05	1.714e-05	1.728e-05	1.729e-05	1.73e-05	2.464e-05	2.389e-05	2.394e-05	2.4e-05	2.339e-05	2.393e-05	2.405e-05	2.396e-05	2.971e-05	2.972e-05	2.986e-05	2.972e-05	2.829e-05	2.777e-05	2.829e-05	2.922e-05	2.394e-05	2.307e-05	2.355e-05	2.422e-05	2.451e-05	2.493e-05	2.503e-05	2.523e-05	2.549e-05	2.552e-05	2.572e-05	2.592e-05	2.614e-05	2.626e-05	2.637e-05	2.658e-05	2.647e-05	2.651e-05	2.658e-05	2.314e-05	2.576e-05	2.764e-05	2.781e-05	2.786e-05	2.769e-05
1293.4	3.774e-05	3.808e-05	3.811e-05	3.814e-05	1.746e-05	1.76e-05	1.761e-05	1.762e-05	2.512e-05	2.436e-05	2.443e-05	2.448e-05	2.387e-05	2.44e-05	2.451e-05	2.443e-05	3.027e-05	3.021e-05	3.04e-05	3.022e-05	2.878e-05	2.82e-05	2.879e-05	2.965e-05	2.44e-05	2.355e-05	2.401e-05	2.473e-05	2.499e-05	2.541e-05	2.555e-05	2.575e-05	2.599e-05	2.602e-05	2.625e-05	2.645e-05	2.663e-05	2.676e-05	2.686e-05	2.706e-05	2.698e-05	2.704e-05	2.71e-05	2.366e-05	2.623e-05	2.812e-05	2.832e-05	2.836e-05	2.817e-05
1293.6	3.851e-05	3.886e-05	3.889e-05	3.892e-05	1.778e-05	1.793e-05	1.794e-05	1.795e-05	2.562e-05	2.484e-05	2.492e-05	2.497e-05	2.436e-05	2.488e-05	2.499e-05	2.491e-05	3.082e-05	3.072e-05	3.092e-05	3.073e-05	2.927e-05	2.865e-05	2.93e-05	3.007e-05	2.486e-05	2.404e-05	2.448e-05	2.524e-05	2.549e-05	2.589e-05	2.608e-05	2.629e-05	2.649e-05	2.654e-05	2.68e-05	2.699e-05	2.712e-05	2.726e-05	2.736e-05	2.754e-05	2.751e-05	2.758e-05	2.764e-05	2.418e-05	2.67e-05	2.861e-05	2.885e-05	2.886e-05	2.866e-05
1293.8	3.93e-05	3.965e-05	3.968e-05	3.971e-05	1.811e-05	1.826e-05	1.827e-05	1.828e-05	2.612e-05	2.533e-05	2.542e-05	2.547e-05	2.486e-05	2.537e-05	2.547e-05	2.54e-05	3.136e-05	3.122e-05	3.144e-05	3.125e-05	2.978e-05	2.91e-05	2.979e-05	3.05e-05	2.532e-05	2.454e-05	2.496e-05	2.575e-05	2.601e-05	2.637e-05	2.662e-05	2.684e-05	2.699e-05	2.708e-05	2.734e-05	2.754e-05	2.761e-05	2.776e-05	2.789e-05	2.803e-05	2.805e-05	2.812e-05	2.818e-05	2.47e-05	2.719e-05	2.911e-05	2.937e-05	2.936e-05	2.915e-05
1294	4.011e-05	4.046e-05	4.049e-05	4.052e-05	1.844e-05	1.86e-05	1.861e-05	1.862e-05	2.663e-05	2.582e-05	2.592e-05	2.599e-05	2.538e-05	2.587e-05	2.597e-05	2.59e-05	3.189e-05	3.174e-05	3.195e-05	3.177e-05	3.029e-05	2.955e-05	3.027e-05	3.093e-05	2.577e-05	2.503e-05	2.545e-05	2.627e-05	2.656e-05	2.687e-05	2.718e-05	2.74e-05	2.75e-05	2.764e-05	2.789e-05	2.808e-05	2.811e-05	2.827e-05	2.844e-05	2.853e-05	2.861e-05	2.868e-05	2.874e-05	2.524e-05	2.77e-05	2.963e-05	2.99e-05	2.985e-05	2.967e-05
1294.2	4.093e-05	4.129e-05	4.132e-05	4.135e-05	1.878e-05	1.894e-05	1.896e-05	1.897e-05	2.715e-05	2.632e-05	2.644e-05	2.653e-05	2.592e-05	2.639e-05	2.648e-05	2.641e-05	3.241e-05	3.227e-05	3.244e-05	3.231e-05	3.081e-05	3.002e-05	3.074e-05	3.137e-05	2.621e-05	2.553e-05	2.596e-05	2.679e-05	2.712e-05	2.738e-05	2.774e-05	2.797e-05	2.801e-05	2.822e-05	2.844e-05	2.864e-05	2.862e-05	2.878e-05	2.9e-05	2.905e-05	2.919e-05	2.925e-05	2.93e-05	2.579e-05	2.822e-05	3.016e-05	3.044e-05	3.035e-05	3.019e-05
1294.4	4.177e-05	4.214e-05	4.217e-05	4.219e-05	1.913e-05	1.929e-05	1.931e-05	1.932e-05	2.767e-05	2.683e-05	2.696e-05	2.707e-05	2.646e-05	2.692e-05	2.701e-05	2.694e-05	3.294e-05	3.281e-05	3.293e-05	3.286e-05	3.133e-05	3.049e-05	3.119e-05	3.18e-05	2.665e-05	2.603e-05	2.649e-05	2.732e-05	2.771e-05	2.79e-05	2.832e-05	2.854e-05	2.854e-05	2.881e-05	2.899e-05	2.919e-05	2.914e-05	2.93e-05	2.958e-05	2.958e-05	2.977e-05	2.981e-05	2.987e-05	2.635e-05	2.877e-05	3.071e-05	3.097e-05	3.084e-05	3.073e-05
1294.6	4.263e-05	4.301e-05	4.303e-05	4.306e-05	1.948e-05	1.964e-05	1.966e-05	1.967e-05	2.821e-05	2.736e-05	2.75e-05	2.763e-05	2.702e-05	2.746e-05	2.756e-05	2.748e-05	3.346e-05	3.338e-05	3.343e-05	3.342e-05	3.186e-05	3.096e-05	3.163e-05	3.224e-05	2.71e-05	2.654e-05	2.703e-05	2.785e-05	2.832e-05	2.844e-05	2.891e-05	2.912e-05	2.908e-05	2.941e-05	2.955e-05	2.975e-05	2.968e-05	2.984e-05	3.018e-05	3.013e-05	3.035e-05	3.039e-05	3.045e-05	2.694e-05	2.934e-05	3.128e-05	3.151e-05	3.134e-05	3.128e-05
1294.8	4.352e-05	4.39e-05	4.392e-05	4.395e-05	1.984e-05	2e-05	2.001e-05	2.003e-05	2.876e-05	2.791e-05	2.805e-05	2.821e-05	2.76e-05	2.802e-05	2.813e-05	2.805e-05	3.398e-05	3.396e-05	3.393e-05	3.399e-05	3.239e-05	3.146e-05	3.207e-05	3.269e-05	2.756e-05	2.707e-05	2.761e-05	2.84e-05	2.894e-05	2.901e-05	2.951e-05	2.971e-05	2.964e-05	3.002e-05	3.011e-05	3.031e-05	3.025e-05	3.039e-05	3.079e-05	3.071e-05	3.095e-05	3.097e-05	3.104e-05	2.754e-05	2.993e-05	3.186e-05	3.205e-05	3.185e-05	3.185e-05
1295	4.442e-05	4.482e-05	4.484e-05	4.486e-05	2.019e-05	2.036e-05	2.037e-05	2.039e-05	2.932e-05	2.848e-05	2.862e-05	2.88e-05	2.82e-05	2.86e-05	2.872e-05	2.863e-05	3.452e-05	3.457e-05	3.446e-05	3.459e-05	3.294e-05	3.197e-05	3.252e-05	3.317e-05	2.803e-05	2.761e-05	2.821e-05	2.897e-05	2.957e-05	2.96e-05	3.011e-05	3.031e-05	3.023e-05	3.065e-05	3.069e-05	3.089e-05	3.083e-05	3.097e-05	3.142e-05	3.131e-05	3.155e-05	3.155e-05	3.163e-05	2.818e-05	3.056e-05	3.246e-05	3.259e-05	3.238e-05	3.243e-05
1295.2	4.536e-05	4.576e-05	4.578e-05	4.58e-05	2.055e-05	2.072e-05	2.074e-05	2.076e-05	2.99e-05	2.907e-05	2.922e-05	2.94e-05	2.882e-05	2.921e-05	2.933e-05	2.924e-05	3.508e-05	3.519e-05	3.502e-05	3.52e-05	3.35e-05	3.249e-05	3.297e-05	3.365e-05	2.853e-05	2.816e-05	2.883e-05	2.956e-05	3.022e-05	3.023e-05	3.072e-05	3.092e-05	3.084e-05	3.129e-05	3.128e-05	3.147e-05	3.145e-05	3.158e-05	3.205e-05	3.193e-05	3.216e-05	3.214e-05	3.222e-05	2.884e-05	3.121e-05	3.307e-05	3.314e-05	3.293e-05	3.303e-05
1295.4	4.631e-05	4.672e-05	4.674e-05	4.676e-05	2.092e-05	2.109e-05	2.111e-05	2.112e-05	3.049e-05	2.97e-05	2.984e-05	3.002e-05	2.945e-05	2.982e-05	2.997e-05	2.986e-05	3.566e-05	3.583e-05	3.56e-05	3.582e-05	3.406e-05	3.303e-05	3.344e-05	3.415e-05	2.904e-05	2.874e-05	2.948e-05	3.017e-05	3.088e-05	3.087e-05	3.134e-05	3.154e-05	3.148e-05	3.193e-05	3.188e-05	3.207e-05	3.208e-05	3.22e-05	3.269e-05	3.258e-05	3.277e-05	3.272e-05	3.282e-05	2.953e-05	3.187e-05	3.368e-05	3.37e-05	3.35e-05	3.364e-05
1295.6	4.728e-05	4.77e-05	4.773e-05	4.774e-05	2.129e-05	2.146e-05	2.148e-05	2.149e-05	3.111e-05	3.034e-05	3.048e-05	3.064e-05	3.009e-05	3.046e-05	3.062e-05	3.05e-05	3.625e-05	3.648e-05	3.621e-05	3.645e-05	3.463e-05	3.358e-05	3.392e-05	3.466e-05	2.959e-05	2.934e-05	3.014e-05	3.079e-05	3.153e-05	3.154e-05	3.196e-05	3.217e-05	3.215e-05	3.257e-05	3.25e-05	3.268e-05	3.274e-05	3.285e-05	3.332e-05	3.324e-05	3.337e-05	3.332e-05	3.342e-05	3.024e-05	3.255e-05	3.429e-05	3.426e-05	3.409e-05	3.424e-05
1295.8	4.827e-05	4.871e-05	4.873e-05	4.875e-05	2.166e-05	2.184e-05	2.185e-05	2.187e-05	3.174e-05	3.101e-05	3.114e-05	3.128e-05	3.075e-05	3.111e-05	3.128e-05	3.115e-05	3.686e-05	3.712e-05	3.684e-05	3.707e-05	3.519e-05	3.414e-05	3.442e-05	3.518e-05	3.016e-05	2.996e-05	3.082e-05	3.145e-05	3.218e-05	3.224e-05	3.259e-05	3.28e-05	3.284e-05	3.322e-05	3.313e-05	3.33e-05	3.341e-05	3.352e-05	3.396e-05	3.391e-05	3.397e-05	3.391e-05	3.402e-05	3.098e-05	3.323e-05	3.49e-05	3.482e-05	3.469e-05	3.485e-05
1296	4.927e-05	4.972e-05	4.974e-05	4.976e-05	2.203e-05	2.222e-05	2.223e-05	2.225e-05	3.239e-05	3.17e-05	3.183e-05	3.192e-05	3.142e-05	3.178e-05	3.195e-05	3.182e-05	3.748e-05	3.775e-05	3.748e-05	3.768e-05	3.576e-05	3.469e-05	3.494e-05	3.569e-05	3.075e-05	3.061e-05	3.152e-05	3.213e-05	3.283e-05	3.295e-05	3.322e-05	3.345e-05	3.355e-05	3.386e-05	3.378e-05	3.394e-05	3.41e-05	3.42e-05	3.458e-05	3.459e-05	3.458e-05	3.452e-05	3.462e-05	3.173e-05	3.391e-05	3.549e-05	3.539e-05	3.531e-05	3.545e-05
1296.2	5.03e-05	5.075e-05	5.077e-05	5.079e-05	2.241e-05	2.26e-05	2.262e-05	2.263e-05	3.307e-05	3.24e-05	3.253e-05	3.259e-05	3.211e-05	3.246e-05	3.264e-05	3.25e-05	3.811e-05	3.837e-05	3.814e-05	3.828e-05	3.631e-05	3.523e-05	3.547e-05	3.619e-05	3.136e-05	3.128e-05	3.222e-05	3.284e-05	3.348e-05	3.366e-05	3.387e-05	3.411e-05	3.427e-05	3.451e-05	3.446e-05	3.459e-05	3.481e-05	3.49e-05	3.521e-05	3.527e-05	3.519e-05	3.514e-05	3.524e-05	3.25e-05	3.459e-05	3.608e-05	3.596e-05	3.594e-05	3.604e-05
1296.4	5.134e-05	5.18e-05	5.183e-05	5.185e-05	2.279e-05	2.299e-05	2.301e-05	2.302e-05	3.376e-05	3.313e-05	3.326e-05	3.326e-05	3.281e-05	3.316e-05	3.334e-05	3.32e-05	3.873e-05	3.898e-05	3.879e-05	3.888e-05	3.687e-05	3.577e-05	3.603e-05	3.668e-05	3.201e-05	3.198e-05	3.294e-05	3.358e-05	3.414e-05	3.44e-05	3.454e-05	3.478e-05	3.501e-05	3.517e-05	3.515e-05	3.527e-05	3.552e-05	3.561e-05	3.584e-05	3.595e-05	3.582e-05	3.578e-05	3.587e-05	3.329e-05	3.526e-05	3.666e-05	3.655e-05	3.658e-05	3.662e-05
1296.6	5.24e-05	5.288e-05	5.291e-05	5.292e-05	2.318e-05	2.338e-05	2.34e-05	2.341e-05	3.448e-05	3.388e-05	3.4e-05	3.396e-05	3.354e-05	3.388e-05	3.405e-05	3.391e-05	3.935e-05	3.96e-05	3.942e-05	3.948e-05	3.743e-05	3.631e-05	3.661e-05	3.717e-05	3.267e-05	3.27e-05	3.367e-05	3.434e-05	3.482e-05	3.514e-05	3.523e-05	3.549e-05	3.577e-05	3.584e-05	3.588e-05	3.598e-05	3.625e-05	3.633e-05	3.648e-05	3.664e-05	3.646e-05	3.644e-05	3.652e-05	3.41e-05	3.594e-05	3.724e-05	3.716e-05	3.722e-05	3.72e-05
1296.8	5.349e-05	5.398e-05	5.401e-05	5.402e-05	2.357e-05	2.377e-05	2.379e-05	2.381e-05	3.521e-05	3.464e-05	3.477e-05	3.468e-05	3.429e-05	3.463e-05	3.478e-05	3.463e-05	3.997e-05	4.021e-05	4.005e-05	4.006e-05	3.799e-05	3.685e-05	3.72e-05	3.763e-05	3.336e-05	3.345e-05	3.441e-05	3.513e-05	3.552e-05	3.589e-05	3.595e-05	3.621e-05	3.653e-05	3.653e-05	3.663e-05	3.671e-05	3.698e-05	3.706e-05	3.713e-05	3.733e-05	3.713e-05	3.712e-05	3.719e-05	3.493e-05	3.661e-05	3.782e-05	3.777e-05	3.787e-05	3.778e-05
1297	5.461e-05	5.51e-05	5.514e-05	5.515e-05	2.396e-05	2.416e-05	2.419e-05	2.42e-05	3.596e-05	3.542e-05	3.556e-05	3.542e-05	3.507e-05	3.54e-05	3.554e-05	3.538e-05	4.061e-05	4.08e-05	4.069e-05	4.063e-05	3.855e-05	3.738e-05	3.781e-05	3.809e-05	3.407e-05	3.423e-05	3.516e-05	3.593e-05	3.624e-05	3.664e-05	3.67e-05	3.696e-05	3.731e-05	3.725e-05	3.739e-05	3.745e-05	3.771e-05	3.78e-05	3.78e-05	3.804e-05	3.781e-05	3.782e-05	3.787e-05	3.578e-05	3.729e-05	3.84e-05	3.839e-05	3.852e-05	3.837e-05
1297.2	5.576e-05	5.626e-05	5.63e-05	5.631e-05	2.436e-05	2.456e-05	2.458e-05	2.46e-05	3.674e-05	3.623e-05	3.637e-05	3.62e-05	3.588e-05	3.619e-05	3.631e-05	3.615e-05	4.127e-05	4.14e-05	4.133e-05	4.12e-05	3.911e-05	3.793e-05	3.842e-05	3.856e-05	3.48e-05	3.502e-05	3.592e-05	3.675e-05	3.7e-05	3.741e-05	3.746e-05	3.772e-05	3.809e-05	3.798e-05	3.817e-05	3.819e-05	3.846e-05	3.856e-05	3.849e-05	3.876e-05	3.851e-05	3.852e-05	3.857e-05	3.666e-05	3.799e-05	3.901e-05	3.901e-05	3.917e-05	3.898e-05
1297.4	5.693e-05	5.744e-05	5.748e-05	5.749e-05	2.475e-05	2.496e-05	2.498e-05	2.5e-05	3.752e-05	3.705e-05	3.719e-05	3.7e-05	3.671e-05	3.7e-05	3.71e-05	3.694e-05	4.195e-05	4.2e-05	4.197e-05	4.178e-05	3.967e-05	3.849e-05	3.902e-05	3.903e-05	3.555e-05	3.584e-05	3.67e-05	3.759e-05	3.777e-05	3.819e-05	3.823e-05	3.849e-05	3.889e-05	3.872e-05	3.894e-05	3.896e-05	3.924e-05	3.933e-05	3.92e-05	3.949e-05	3.922e-05	3.924e-05	3.929e-05	3.755e-05	3.87e-05	3.961e-05	3.965e-05	3.983e-05	3.959e-05
1297.6	5.813e-05	5.865e-05	5.87e-05	5.87e-05	2.515e-05	2.536e-05	2.538e-05	2.54e-05	3.83e-05	3.788e-05	3.803e-05	3.782e-05	3.757e-05	3.782e-05	3.791e-05	3.775e-05	4.265e-05	4.26e-05	4.263e-05	4.237e-05	4.026e-05	3.905e-05	3.964e-05	3.952e-05	3.631e-05	3.666e-05	3.749e-05	3.844e-05	3.855e-05	3.899e-05	3.903e-05	3.929e-05	3.97e-05	3.947e-05	3.973e-05	3.974e-05	4.001e-05	4.011e-05	3.993e-05	4.023e-05	3.996e-05	3.999e-05	4.003e-05	3.846e-05	3.944e-05	4.024e-05	4.031e-05	4.051e-05	4.022e-05
1297.8	5.937e-05	5.99e-05	5.994e-05	5.995e-05	2.556e-05	2.576e-05	2.579e-05	2.581e-05	3.911e-05	3.872e-05	3.888e-05	3.867e-05	3.845e-05	3.866e-05	3.874e-05	3.858e-05	4.336e-05	4.322e-05	4.329e-05	4.298e-05	4.087e-05	3.963e-05	4.029e-05	4.002e-05	3.708e-05	3.751e-05	3.831e-05	3.93e-05	3.937e-05	3.98e-05	3.985e-05	4.011e-05	4.051e-05	4.025e-05	4.054e-05	4.055e-05	4.08e-05	4.09e-05	4.068e-05	4.099e-05	4.073e-05	4.077e-05	4.08e-05	3.94e-05	4.019e-05	4.089e-05	4.101e-05	4.12e-05	4.088e-05
1298	6.063e-05	6.118e-05	6.122e-05	6.122e-05	2.597e-05	2.618e-05	2.621e-05	2.623e-05	3.994e-05	3.959e-05	3.976e-05	3.953e-05	3.935e-05	3.952e-05	3.959e-05	3.943e-05	4.409e-05	4.387e-05	4.397e-05	4.362e-05	4.151e-05	4.023e-05	4.095e-05	4.053e-05	3.788e-05	3.837e-05	3.914e-05	4.018e-05	4.022e-05	4.062e-05	4.07e-05	4.095e-05	4.133e-05	4.106e-05	4.138e-05	4.138e-05	4.159e-05	4.171e-05	4.146e-05	4.175e-05	4.153e-05	4.157e-05	4.158e-05	4.036e-05	4.096e-05	4.157e-05	4.173e-05	4.19e-05	4.156e-05
1298.2	6.192e-05	6.248e-05	6.253e-05	6.252e-05	2.639e-05	2.66e-05	2.663e-05	2.665e-05	4.078e-05	4.047e-05	4.064e-05	4.042e-05	4.027e-05	4.04e-05	4.045e-05	4.03e-05	4.483e-05	4.454e-05	4.465e-05	4.429e-05	4.218e-05	4.085e-05	4.163e-05	4.107e-05	3.869e-05	3.925e-05	3.997e-05	4.106e-05	4.11e-05	4.144e-05	4.157e-05	4.182e-05	4.216e-05	4.189e-05	4.222e-05	4.222e-05	4.239e-05	4.252e-05	4.227e-05	4.252e-05	4.235e-05	4.238e-05	4.239e-05	4.135e-05	4.175e-05	4.228e-05	4.247e-05	4.262e-05	4.227e-05
1298.4	6.324e-05	6.381e-05	6.385e-05	6.385e-05	2.682e-05	2.703e-05	2.706e-05	2.708e-05	4.163e-05	4.136e-05	4.155e-05	4.133e-05	4.122e-05	4.13e-05	4.134e-05	4.12e-05	4.559e-05	4.521e-05	4.535e-05	4.497e-05	4.287e-05	4.151e-05	4.231e-05	4.162e-05	3.951e-05	4.014e-05	4.082e-05	4.195e-05	4.2e-05	4.228e-05	4.246e-05	4.271e-05	4.299e-05	4.274e-05	4.307e-05	4.307e-05	4.319e-05	4.333e-05	4.309e-05	4.331e-05	4.319e-05	4.321e-05	4.322e-05	4.235e-05	4.256e-05	4.302e-05	4.323e-05	4.336e-05	4.301e-05
1298.6	6.457e-05	6.516e-05	6.52e-05	6.52e-05	2.725e-05	2.747e-05	2.75e-05	2.752e-05	4.251e-05	4.227e-05	4.247e-05	4.225e-05	4.219e-05	4.222e-05	4.224e-05	4.211e-05	4.636e-05	4.589e-05	4.608e-05	4.566e-05	4.357e-05	4.218e-05	4.299e-05	4.218e-05	4.034e-05	4.104e-05	4.169e-05	4.284e-05	4.293e-05	4.313e-05	4.336e-05	4.361e-05	4.382e-05	4.36e-05	4.392e-05	4.393e-05	4.4e-05	4.414e-05	4.394e-05	4.41e-05	4.403e-05	4.405e-05	4.406e-05	4.337e-05	4.339e-05	4.378e-05	4.399e-05	4.409e-05	4.377e-05
1298.8	6.592e-05	6.651e-05	6.655e-05	6.657e-05	2.769e-05	2.791e-05	2.794e-05	2.796e-05	4.34e-05	4.32e-05	4.34e-05	4.319e-05	4.318e-05	4.315e-05	4.315e-05	4.304e-05	4.712e-05	4.658e-05	4.679e-05	4.638e-05	4.428e-05	4.286e-05	4.365e-05	4.275e-05	4.117e-05	4.195e-05	4.257e-05	4.374e-05	4.387e-05	4.4e-05	4.427e-05	4.451e-05	4.466e-05	4.448e-05	4.478e-05	4.479e-05	4.481e-05	4.495e-05	4.479e-05	4.49e-05	4.488e-05	4.489e-05	4.49e-05	4.439e-05	4.424e-05	4.455e-05	4.476e-05	4.482e-05	4.455e-05
1299	6.729e-05	6.789e-05	6.793e-05	6.795e-05	2.812e-05	2.834e-05	2.838e-05	2.839e-05	4.431e-05	4.414e-05	4.436e-05	4.415e-05	4.418e-05	4.41e-05	4.409e-05	4.398e-05	4.785e-05	4.728e-05	4.747e-05	4.711e-05	4.501e-05	4.354e-05	4.43e-05	4.332e-05	4.199e-05	4.287e-05	4.348e-05	4.464e-05	4.483e-05	4.487e-05	4.519e-05	4.543e-05	4.55e-05	4.538e-05	4.564e-05	4.567e-05	4.564e-05	4.576e-05	4.566e-05	4.57e-05	4.575e-05	4.575e-05	4.577e-05	4.543e-05	4.51e-05	4.534e-05	4.555e-05	4.556e-05	4.534e-05
1299.2	6.866e-05	6.928e-05	6.932e-05	6.935e-05	2.854e-05	2.877e-05	2.881e-05	2.882e-05	4.525e-05	4.511e-05	4.533e-05	4.512e-05	4.52e-05	4.507e-05	4.504e-05	4.495e-05	4.857e-05	4.8e-05	4.814e-05	4.785e-05	4.574e-05	4.423e-05	4.494e-05	4.389e-05	4.281e-05	4.382e-05	4.442e-05	4.557e-05	4.58e-05	4.577e-05	4.614e-05	4.636e-05	4.635e-05	4.629e-05	4.651e-05	4.657e-05	4.647e-05	4.657e-05	4.653e-05	4.65e-05	4.664e-05	4.663e-05	4.664e-05	4.648e-05	4.597e-05	4.613e-05	4.634e-05	4.629e-05	4.613e-05
1299.4	7.007e-05	7.069e-05	7.074e-05	7.077e-05	2.896e-05	2.92e-05	2.923e-05	2.925e-05	4.622e-05	4.61e-05	4.632e-05	4.612e-05	4.626e-05	4.608e-05	4.602e-05	4.594e-05	4.926e-05	4.873e-05	4.88e-05	4.86e-05	4.649e-05	4.494e-05	4.558e-05	4.445e-05	4.365e-05	4.478e-05	4.54e-05	4.651e-05	4.68e-05	4.669e-05	4.713e-05	4.732e-05	4.722e-05	4.724e-05	4.741e-05	4.747e-05	4.73e-05	4.74e-05	4.743e-05	4.732e-05	4.754e-05	4.752e-05	4.753e-05	4.755e-05	4.684e-05	4.693e-05	4.712e-05	4.702e-05	4.694e-05
1299.6	7.15e-05	7.214e-05	7.219e-05	7.222e-05	2.937e-05	2.962e-05	2.965e-05	2.967e-05	4.722e-05	4.713e-05	4.735e-05	4.715e-05	4.736e-05	4.712e-05	4.705e-05	4.697e-05	4.995e-05	4.949e-05	4.946e-05	4.937e-05	4.724e-05	4.567e-05	4.621e-05	4.502e-05	4.45e-05	4.577e-05	4.642e-05	4.747e-05	4.785e-05	4.763e-05	4.813e-05	4.83e-05	4.811e-05	4.822e-05	4.832e-05	4.838e-05	4.817e-05	4.824e-05	4.835e-05	4.817e-05	4.844e-05	4.842e-05	4.842e-05	4.865e-05	4.775e-05	4.776e-05	4.789e-05	4.775e-05	4.777e-05
1299.8	7.297e-05	7.362e-05	7.367e-05	7.369e-05	2.977e-05	3.003e-05	3.007e-05	3.008e-05	4.825e-05	4.819e-05	4.842e-05	4.822e-05	4.849e-05	4.821e-05	4.811e-05	4.804e-05	5.064e-05	5.028e-05	5.012e-05	5.015e-05	4.799e-05	4.642e-05	4.682e-05	4.56e-05	4.539e-05	4.679e-05	4.747e-05	4.846e-05	4.891e-05	4.862e-05	4.914e-05	4.929e-05	4.903e-05	4.921e-05	4.924e-05	4.929e-05	4.907e-05	4.911e-05	4.929e-05	4.905e-05	4.935e-05	4.931e-05	4.932e-05	4.977e-05	4.868e-05	4.859e-05	4.864e-05	4.848e-05	4.861e-05
1300	7.447e-05	7.513e-05	7.518e-05	7.52e-05	3.018e-05	3.044e-05	3.048e-05	3.049e-05	4.93e-05	4.929e-05	4.952e-05	4.931e-05	4.966e-05	4.933e-05	4.921e-05	4.914e-05	5.134e-05	5.108e-05	5.08e-05	5.093e-05	4.875e-05	4.719e-05	4.744e-05	4.62e-05	4.629e-05	4.783e-05	4.857e-05	4.947e-05	4.999e-05	4.964e-05	5.016e-05	5.028e-05	4.999e-05	5.022e-05	5.017e-05	5.021e-05	5e-05	5.002e-05	5.025e-05	4.997e-05	5.027e-05	5.02e-05	5.022e-05	5.094e-05	4.964e-05	4.943e-05	4.939e-05	4.922e-05	4.946e-05
1300.2	7.601e-05	7.668e-05	7.673e-05	7.676e-05	3.059e-05	3.086e-05	3.09e-05	3.091e-05	5.039e-05	5.043e-05	5.065e-05	5.044e-05	5.086e-05	5.049e-05	5.034e-05	5.028e-05	5.206e-05	5.19e-05	5.151e-05	5.172e-05	4.952e-05	4.798e-05	4.806e-05	4.682e-05	4.723e-05	4.89e-05	4.972e-05	5.052e-05	5.107e-05	5.07e-05	5.12e-05	5.128e-05	5.099e-05	5.125e-05	5.112e-05	5.115e-05	5.097e-05	5.096e-05	5.122e-05	5.092e-05	5.119e-05	5.111e-05	5.112e-05	5.214e-05	5.064e-05	5.028e-05	5.015e-05	4.998e-05	5.032e-05
1300.4	7.757e-05	7.826e-05	7.832e-05	7.834e-05	3.101e-05	3.128e-05	3.132e-05	3.133e-05	5.15e-05	5.161e-05	5.181e-05	5.159e-05	5.208e-05	5.167e-05	5.15e-05	5.145e-05	5.28e-05	5.274e-05	5.225e-05	5.251e-05	5.029e-05	4.877e-05	4.87e-05	4.747e-05	4.82e-05	4.999e-05	5.091e-05	5.16e-05	5.216e-05	5.18e-05	5.223e-05	5.229e-05	5.203e-05	5.229e-05	5.208e-05	5.21e-05	5.198e-05	5.194e-05	5.22e-05	5.19e-05	5.212e-05	5.201e-05	5.203e-05	5.339e-05	5.167e-05	5.113e-05	5.091e-05	5.078e-05	5.119e-05
1300.6	7.917e-05	7.987e-05	7.993e-05	7.996e-05	3.143e-05	3.17e-05	3.175e-05	3.176e-05	5.262e-05	5.28e-05	5.3e-05	5.275e-05	5.332e-05	5.287e-05	5.267e-05	5.265e-05	5.356e-05	5.358e-05	5.302e-05	5.329e-05	5.106e-05	4.957e-05	4.936e-05	4.813e-05	4.921e-05	5.112e-05	5.212e-05	5.271e-05	5.326e-05	5.292e-05	5.327e-05	5.329e-05	5.309e-05	5.333e-05	5.306e-05	5.306e-05	5.302e-05	5.296e-05	5.318e-05	5.291e-05	5.305e-05	5.293e-05	5.294e-05	5.468e-05	5.272e-05	5.2e-05	5.169e-05	5.16e-05	5.206e-05
1300.8	8.082e-05	8.153e-05	8.159e-05	8.162e-05	3.186e-05	3.214e-05	3.219e-05	3.22e-05	5.377e-05	5.403e-05	5.421e-05	5.394e-05	5.458e-05	5.409e-05	5.388e-05	5.388e-05	5.436e-05	5.442e-05	5.383e-05	5.407e-05	5.184e-05	5.038e-05	5.006e-05	4.882e-05	5.027e-05	5.228e-05	5.337e-05	5.385e-05	5.435e-05	5.408e-05	5.43e-05	5.431e-05	5.419e-05	5.437e-05	5.407e-05	5.404e-05	5.409e-05	5.403e-05	5.418e-05	5.395e-05	5.4e-05	5.386e-05	5.386e-05	5.603e-05	5.38e-05	5.287e-05	5.249e-05	5.247e-05	5.294e-05
1301	8.25e-05	8.323e-05	8.329e-05	8.331e-05	3.23e-05	3.258e-05	3.264e-05	3.265e-05	5.494e-05	5.529e-05	5.546e-05	5.515e-05	5.587e-05	5.533e-05	5.511e-05	5.513e-05	5.518e-05	5.525e-05	5.467e-05	5.484e-05	5.261e-05	5.119e-05	5.08e-05	4.952e-05	5.139e-05	5.349e-05	5.463e-05	5.503e-05	5.546e-05	5.526e-05	5.535e-05	5.535e-05	5.533e-05	5.541e-05	5.511e-05	5.505e-05	5.519e-05	5.512e-05	5.518e-05	5.502e-05	5.496e-05	5.481e-05	5.48e-05	5.744e-05	5.49e-05	5.374e-05	5.331e-05	5.337e-05	5.382e-05
1301.2	8.422e-05	8.496e-05	8.502e-05	8.504e-05	3.275e-05	3.304e-05	3.31e-05	3.311e-05	5.614e-05	5.658e-05	5.674e-05	5.639e-05	5.719e-05	5.659e-05	5.636e-05	5.64e-05	5.603e-05	5.607e-05	5.554e-05	5.562e-05	5.339e-05	5.199e-05	5.157e-05	5.022e-05	5.257e-05	5.473e-05	5.59e-05	5.625e-05	5.658e-05	5.646e-05	5.641e-05	5.64e-05	5.649e-05	5.645e-05	5.618e-05	5.608e-05	5.631e-05	5.623e-05	5.617e-05	5.61e-05	5.592e-05	5.578e-05	5.576e-05	5.889e-05	5.602e-05	5.463e-05	5.417e-05	5.432e-05	5.471e-05
1301.4	8.597e-05	8.673e-05	8.679e-05	8.68e-05	3.32e-05	3.349e-05	3.356e-05	3.357e-05	5.735e-05	5.79e-05	5.806e-05	5.765e-05	5.853e-05	5.786e-05	5.762e-05	5.769e-05	5.69e-05	5.687e-05	5.643e-05	5.638e-05	5.417e-05	5.278e-05	5.238e-05	5.092e-05	5.38e-05	5.602e-05	5.717e-05	5.751e-05	5.771e-05	5.767e-05	5.749e-05	5.748e-05	5.766e-05	5.75e-05	5.728e-05	5.714e-05	5.743e-05	5.736e-05	5.717e-05	5.718e-05	5.689e-05	5.676e-05	5.673e-05	6.037e-05	5.714e-05	5.552e-05	5.505e-05	5.53e-05	5.56e-05
1301.6	8.774e-05	8.852e-05	8.858e-05	8.859e-05	3.365e-05	3.394e-05	3.401e-05	3.402e-05	5.86e-05	5.925e-05	5.94e-05	5.894e-05	5.989e-05	5.916e-05	5.89e-05	5.9e-05	5.778e-05	5.765e-05	5.733e-05	5.712e-05	5.494e-05	5.356e-05	5.321e-05	5.161e-05	5.507e-05	5.736e-05	5.845e-05	5.879e-05	5.885e-05	5.889e-05	5.859e-05	5.857e-05	5.884e-05	5.855e-05	5.84e-05	5.823e-05	5.855e-05	5.848e-05	5.816e-05	5.825e-05	5.789e-05	5.778e-05	5.772e-05	6.188e-05	5.825e-05	5.641e-05	5.597e-05	5.63e-05	5.648e-05
1301.8	8.954e-05	9.033e-05	9.04e-05	9.041e-05	3.409e-05	3.438e-05	3.446e-05	3.447e-05	5.987e-05	6.063e-05	6.076e-05	6.026e-05	6.129e-05	6.048e-05	6.02e-05	6.033e-05	5.868e-05	5.84e-05	5.822e-05	5.786e-05	5.571e-05	5.433e-05	5.408e-05	5.228e-05	5.638e-05	5.874e-05	5.972e-05	6.011e-05	6.002e-05	6.01e-05	5.972e-05	5.971e-05	6.002e-05	5.961e-05	5.954e-05	5.935e-05	5.967e-05	5.96e-05	5.916e-05	5.931e-05	5.89e-05	5.881e-05	5.874e-05	6.34e-05	5.935e-05	5.73e-05	5.691e-05	5.731e-05	5.736e-05
1302	9.136e-05	9.217e-05	9.223e-05	9.226e-05	3.452e-05	3.48e-05	3.489e-05	3.49e-05	6.117e-05	6.204e-05	6.215e-05	6.161e-05	6.271e-05	6.182e-05	6.153e-05	6.17e-05	5.957e-05	5.914e-05	5.909e-05	5.86e-05	5.649e-05	5.51e-05	5.496e-05	5.294e-05	5.771e-05	6.015e-05	6.1e-05	6.146e-05	6.122e-05	6.133e-05	6.089e-05	6.087e-05	6.12e-05	6.069e-05	6.071e-05	6.049e-05	6.078e-05	6.072e-05	6.016e-05	6.035e-05	5.994e-05	5.987e-05	5.978e-05	6.493e-05	6.045e-05	5.82e-05	5.788e-05	5.832e-05	5.824e-05
1302.2	9.321e-05	9.403e-05	9.409e-05	9.413e-05	3.494e-05	3.522e-05	3.531e-05	3.532e-05	6.25e-05	6.348e-05	6.358e-05	6.3e-05	6.418e-05	6.32e-05	6.289e-05	6.309e-05	6.047e-05	5.989e-05	5.996e-05	5.936e-05	5.729e-05	5.588e-05	5.586e-05	5.358e-05	5.908e-05	6.16e-05	6.229e-05	6.282e-05	6.247e-05	6.255e-05	6.211e-05	6.208e-05	6.237e-05	6.179e-05	6.191e-05	6.166e-05	6.187e-05	6.182e-05	6.118e-05	6.138e-05	6.101e-05	6.096e-05	6.085e-05	6.647e-05	6.154e-05	5.91e-05	5.886e-05	5.932e-05	5.914e-05
1302.4	9.51e-05	9.593e-05	9.6e-05	9.603e-05	3.535e-05	3.563e-05	3.572e-05	3.574e-05	6.386e-05	6.496e-05	6.504e-05	6.444e-05	6.569e-05	6.462e-05	6.429e-05	6.452e-05	6.137e-05	6.065e-05	6.082e-05	6.015e-05	5.812e-05	5.669e-05	5.678e-05	5.424e-05	6.047e-05	6.308e-05	6.36e-05	6.419e-05	6.376e-05	6.379e-05	6.338e-05	6.334e-05	6.355e-05	6.293e-05	6.312e-05	6.287e-05	6.297e-05	6.291e-05	6.223e-05	6.241e-05	6.211e-05	6.208e-05	6.195e-05	6.802e-05	6.264e-05	6.004e-05	5.987e-05	6.031e-05	6.007e-05
1302.6	9.703e-05	9.787e-05	9.794e-05	9.798e-05	3.576e-05	3.605e-05	3.613e-05	3.615e-05	6.526e-05	6.648e-05	6.654e-05	6.591e-05	6.725e-05	6.609e-05	6.573e-05	6.6e-05	6.228e-05	6.145e-05	6.168e-05	6.098e-05	5.899e-05	5.754e-05	5.77e-05	5.492e-05	6.189e-05	6.458e-05	6.494e-05	6.558e-05	6.511e-05	6.505e-05	6.47e-05	6.464e-05	6.475e-05	6.412e-05	6.436e-05	6.41e-05	6.408e-05	6.401e-05	6.332e-05	6.346e-05	6.325e-05	6.324e-05	6.309e-05	6.958e-05	6.376e-05	6.1e-05	6.09e-05	6.131e-05	6.102e-05
1302.8	9.9e-05	9.986e-05	9.993e-05	9.996e-05	3.618e-05	3.646e-05	3.655e-05	3.657e-05	6.669e-05	6.803e-05	6.807e-05	6.743e-05	6.886e-05	6.759e-05	6.721e-05	6.751e-05	6.32e-05	6.229e-05	6.253e-05	6.185e-05	5.991e-05	5.843e-05	5.864e-05	5.563e-05	6.33e-05	6.61e-05	6.63e-05	6.698e-05	6.651e-05	6.632e-05	6.606e-05	6.598e-05	6.595e-05	6.535e-05	6.562e-05	6.535e-05	6.519e-05	6.511e-05	6.445e-05	6.451e-05	6.442e-05	6.442e-05	6.426e-05	7.116e-05	6.49e-05	6.199e-05	6.194e-05	6.23e-05	6.202e-05
1303	0.000101	0.0001019	0.000102	0.000102	3.66e-05	3.689e-05	3.697e-05	3.7e-05	6.814e-05	6.96e-05	6.963e-05	6.898e-05	7.051e-05	6.912e-05	6.872e-05	6.906e-05	6.411e-05	6.317e-05	6.339e-05	6.277e-05	6.086e-05	5.937e-05	5.958e-05	5.638e-05	6.472e-05	6.762e-05	6.769e-05	6.839e-05	6.794e-05	6.76e-05	6.747e-05	6.735e-05	6.717e-05	6.664e-05	6.689e-05	6.662e-05	6.633e-05	6.622e-05	6.563e-05	6.558e-05	6.563e-05	6.562e-05	6.545e-05	7.275e-05	6.607e-05	6.303e-05	6.3e-05	6.329e-05	6.305e-05
1303.2	0.0001031	0.000104	0.000104	0.0001041	3.703e-05	3.732e-05	3.74e-05	3.743e-05	6.963e-05	7.119e-05	7.121e-05	7.056e-05	7.218e-05	7.069e-05	7.026e-05	7.064e-05	6.502e-05	6.41e-05	6.425e-05	6.374e-05	6.185e-05	6.037e-05	6.053e-05	5.717e-05	6.614e-05	6.915e-05	6.912e-05	6.979e-05	6.942e-05	6.891e-05	6.89e-05	6.874e-05	6.841e-05	6.796e-05	6.817e-05	6.791e-05	6.749e-05	6.736e-05	6.686e-05	6.669e-05	6.687e-05	6.684e-05	6.666e-05	7.437e-05	6.729e-05	6.411e-05	6.407e-05	6.428e-05	6.414e-05
1303.4	0.0001052	0.0001061	0.0001061	0.0001062	3.747e-05	3.776e-05	3.784e-05	3.787e-05	7.114e-05	7.281e-05	7.281e-05	7.216e-05	7.389e-05	7.228e-05	7.183e-05	7.225e-05	6.592e-05	6.508e-05	6.511e-05	6.474e-05	6.287e-05	6.141e-05	6.148e-05	5.801e-05	6.755e-05	7.068e-05	7.061e-05	7.12e-05	7.092e-05	7.024e-05	7.034e-05	7.015e-05	6.967e-05	6.933e-05	6.946e-05	6.921e-05	6.869e-05	6.852e-05	6.813e-05	6.784e-05	6.814e-05	6.808e-05	6.79e-05	7.601e-05	6.855e-05	6.523e-05	6.516e-05	6.528e-05	6.526e-05
1303.6	0.0001073	0.0001083	0.0001083	0.0001084	3.791e-05	3.82e-05	3.828e-05	3.831e-05	7.269e-05	7.446e-05	7.444e-05	7.378e-05	7.562e-05	7.389e-05	7.343e-05	7.387e-05	6.681e-05	6.61e-05	6.598e-05	6.578e-05	6.391e-05	6.247e-05	6.242e-05	5.889e-05	6.896e-05	7.221e-05	7.213e-05	7.26e-05	7.245e-05	7.16e-05	7.179e-05	7.155e-05	7.095e-05	7.072e-05	7.075e-05	7.05e-05	6.993e-05	6.973e-05	6.945e-05	6.904e-05	6.942e-05	6.933e-05	6.915e-05	7.768e-05	6.987e-05	6.64e-05	6.625e-05	6.629e-05	6.642e-05
1303.8	0.0001095	0.0001105	0.0001105	0.0001106	3.834e-05	3.864e-05	3.872e-05	3.875e-05	7.425e-05	7.614e-05	7.609e-05	7.543e-05	7.739e-05	7.553e-05	7.506e-05	7.552e-05	6.77e-05	6.714e-05	6.686e-05	6.683e-05	6.497e-05	6.355e-05	6.335e-05	5.981e-05	7.038e-05	7.374e-05	7.37e-05	7.4e-05	7.399e-05	7.299e-05	7.322e-05	7.295e-05	7.226e-05	7.211e-05	7.203e-05	7.178e-05	7.12e-05	7.097e-05	7.079e-05	7.028e-05	7.071e-05	7.058e-05	7.04e-05	7.94e-05	7.124e-05	6.759e-05	6.734e-05	6.732e-05	6.762e-05
1304	0.0001117	0.0001127	0.0001127	0.0001128	3.877e-05	3.907e-05	3.915e-05	3.918e-05	7.585e-05	7.784e-05	7.778e-05	7.71e-05	7.918e-05	7.719e-05	7.672e-05	7.718e-05	6.857e-05	6.818e-05	6.775e-05	6.787e-05	6.602e-05	6.464e-05	6.427e-05	6.076e-05	7.182e-05	7.528e-05	7.532e-05	7.541e-05	7.552e-05	7.44e-05	7.463e-05	7.432e-05	7.36e-05	7.351e-05	7.33e-05	7.306e-05	7.25e-05	7.224e-05	7.214e-05	7.157e-05	7.199e-05	7.182e-05	7.164e-05	8.116e-05	7.265e-05	6.881e-05	6.843e-05	6.836e-05	6.883e-05
1304.2	0.000114	0.000115	0.000115	0.0001151	3.919e-05	3.949e-05	3.958e-05	3.961e-05	7.746e-05	7.956e-05	7.95e-05	7.88e-05	8.1e-05	7.887e-05	7.842e-05	7.888e-05	6.944e-05	6.922e-05	6.865e-05	6.891e-05	6.705e-05	6.573e-05	6.518e-05	6.172e-05	7.328e-05	7.685e-05	7.698e-05	7.685e-05	7.705e-05	7.585e-05	7.603e-05	7.568e-05	7.496e-05	7.489e-05	7.457e-05	7.431e-05	7.384e-05	7.354e-05	7.349e-05	7.289e-05	7.325e-05	7.305e-05	7.288e-05	8.297e-05	7.41e-05	7.002e-05	6.95e-05	6.943e-05	7.005e-05
1304.4	0.0001163	0.0001173	0.0001173	0.0001174	3.959e-05	3.99e-05	3.999e-05	4.002e-05	7.911e-05	8.132e-05	8.126e-05	8.055e-05	8.285e-05	8.06e-05	8.016e-05	8.06e-05	7.032e-05	7.025e-05	6.957e-05	6.992e-05	6.806e-05	6.681e-05	6.608e-05	6.268e-05	7.479e-05	7.845e-05	7.868e-05	7.833e-05	7.856e-05	7.734e-05	7.741e-05	7.702e-05	7.636e-05	7.627e-05	7.583e-05	7.556e-05	7.521e-05	7.488e-05	7.484e-05	7.424e-05	7.45e-05	7.427e-05	7.41e-05	8.482e-05	7.558e-05	7.123e-05	7.056e-05	7.054e-05	7.126e-05
1304.6	0.0001186	0.0001196	0.0001197	0.0001197	3.998e-05	4.029e-05	4.038e-05	4.041e-05	8.079e-05	8.312e-05	8.307e-05	8.232e-05	8.473e-05	8.236e-05	8.193e-05	8.234e-05	7.121e-05	7.126e-05	7.051e-05	7.089e-05	6.905e-05	6.787e-05	6.7e-05	6.364e-05	7.636e-05	8.011e-05	8.042e-05	7.985e-05	8.005e-05	7.886e-05	7.878e-05	7.835e-05	7.779e-05	7.762e-05	7.711e-05	7.682e-05	7.661e-05	7.626e-05	7.617e-05	7.561e-05	7.573e-05	7.547e-05	7.53e-05	8.671e-05	7.708e-05	7.242e-05	7.162e-05	7.167e-05	7.246e-05
1304.8	0.0001209	0.000122	0.000122	0.0001221	4.035e-05	4.067e-05	4.077e-05	4.08e-05	8.25e-05	8.495e-05	8.492e-05	8.412e-05	8.664e-05	8.417e-05	8.374e-05	8.413e-05	7.214e-05	7.225e-05	7.149e-05	7.184e-05	7.001e-05	6.892e-05	6.793e-05	6.459e-05	7.799e-05	8.182e-05	8.22e-05	8.143e-05	8.154e-05	8.041e-05	8.015e-05	7.968e-05	7.926e-05	7.895e-05	7.84e-05	7.808e-05	7.803e-05	7.767e-05	7.748e-05	7.7e-05	7.695e-05	7.667e-05	7.65e-05	8.865e-05	7.858e-05	7.36e-05	7.269e-05	7.284e-05	7.364e-05
1305	0.0001233	0.0001244	0.0001244	0.0001245	4.073e-05	4.105e-05	4.115e-05	4.118e-05	8.424e-05	8.681e-05	8.681e-05	8.595e-05	8.857e-05	8.6e-05	8.559e-05	8.596e-05	7.31e-05	7.321e-05	7.25e-05	7.277e-05	7.097e-05	6.995e-05	6.89e-05	6.553e-05	7.97e-05	8.361e-05	8.4e-05	8.307e-05	8.303e-05	8.201e-05	8.152e-05	8.103e-05	8.075e-05	8.028e-05	7.972e-05	7.937e-05	7.947e-05	7.91e-05	7.877e-05	7.84e-05	7.816e-05	7.788e-05	7.77e-05	9.062e-05	8.007e-05	7.476e-05	7.377e-05	7.405e-05	7.481e-05
1305.2	0.0001257	0.0001268	0.0001268	0.0001269	4.11e-05	4.142e-05	4.153e-05	4.156e-05	8.601e-05	8.869e-05	8.875e-05	8.781e-05	9.054e-05	8.787e-05	8.746e-05	8.781e-05	7.411e-05	7.416e-05	7.355e-05	7.368e-05	7.194e-05	7.1e-05	6.991e-05	6.646e-05	8.148e-05	8.545e-05	8.582e-05	8.477e-05	8.452e-05	8.364e-05	8.293e-05	8.241e-05	8.227e-05	8.16e-05	8.108e-05	8.069e-05	8.093e-05	8.055e-05	8.005e-05	7.979e-05	7.938e-05	7.911e-05	7.891e-05	9.263e-05	8.155e-05	7.59e-05	7.488e-05	7.53e-05	7.597e-05
1305.4	0.0001281	0.0001292	0.0001293	0.0001294	4.147e-05	4.18e-05	4.191e-05	4.194e-05	8.781e-05	9.06e-05	9.071e-05	8.97e-05	9.253e-05	8.977e-05	8.935e-05	8.97e-05	7.517e-05	7.51e-05	7.464e-05	7.459e-05	7.292e-05	7.205e-05	7.097e-05	6.739e-05	8.334e-05	8.735e-05	8.764e-05	8.652e-05	8.602e-05	8.529e-05	8.438e-05	8.384e-05	8.382e-05	8.293e-05	8.248e-05	8.207e-05	8.24e-05	8.202e-05	8.133e-05	8.119e-05	8.063e-05	8.037e-05	8.014e-05	9.467e-05	8.304e-05	7.704e-05	7.604e-05	7.659e-05	7.713e-05
1305.6	0.0001306	0.0001317	0.0001318	0.0001319	4.186e-05	4.219e-05	4.23e-05	4.234e-05	8.962e-05	9.252e-05	9.27e-05	9.16e-05	9.454e-05	9.171e-05	9.127e-05	9.161e-05	7.627e-05	7.603e-05	7.577e-05	7.552e-05	7.394e-05	7.313e-05	7.208e-05	6.833e-05	8.527e-05	8.931e-05	8.947e-05	8.833e-05	8.755e-05	8.696e-05	8.588e-05	8.533e-05	8.539e-05	8.43e-05	8.395e-05	8.35e-05	8.387e-05	8.351e-05	8.261e-05	8.258e-05	8.191e-05	8.167e-05	8.141e-05	9.676e-05	8.451e-05	7.819e-05	7.724e-05	7.793e-05	7.83e-05
1305.8	0.0001332	0.0001343	0.0001344	0.0001344	4.224e-05	4.258e-05	4.269e-05	4.274e-05	9.145e-05	9.446e-05	9.471e-05	9.352e-05	9.658e-05	9.368e-05	9.321e-05	9.353e-05	7.74e-05	7.696e-05	7.692e-05	7.648e-05	7.5e-05	7.426e-05	7.326e-05	6.928e-05	8.726e-05	9.133e-05	9.129e-05	9.018e-05	8.91e-05	8.865e-05	8.744e-05	8.688e-05	8.697e-05	8.57e-05	8.548e-05	8.499e-05	8.535e-05	8.5e-05	8.391e-05	8.397e-05	8.323e-05	8.302e-05	8.272e-05	9.888e-05	8.598e-05	7.935e-05	7.852e-05	7.931e-05	7.949e-05
1306	0.0001357	0.0001368	0.000137	0.000137	4.263e-05	4.297e-05	4.31e-05	4.313e-05	9.33e-05	9.642e-05	9.674e-05	9.545e-05	9.864e-05	9.567e-05	9.515e-05	9.548e-05	7.856e-05	7.792e-05	7.808e-05	7.745e-05	7.612e-05	7.543e-05	7.448e-05	7.025e-05	8.93e-05	9.34e-05	9.31e-05	9.205e-05	9.07e-05	9.033e-05	8.907e-05	8.849e-05	8.856e-05	8.714e-05	8.706e-05	8.654e-05	8.684e-05	8.649e-05	8.524e-05	8.536e-05	8.462e-05	8.443e-05	8.41e-05	0.000101	8.745e-05	8.055e-05	7.985e-05	8.071e-05	8.07e-05
1306.2	0.0001384	0.0001395	0.0001396	0.0001396	4.302e-05	4.336e-05	4.349e-05	4.353e-05	9.519e-05	9.839e-05	9.878e-05	9.74e-05	0.0001007	9.769e-05	9.71e-05	9.744e-05	7.972e-05	7.889e-05	7.924e-05	7.846e-05	7.729e-05	7.664e-05	7.575e-05	7.125e-05	9.136e-05	9.548e-05	9.491e-05	9.393e-05	9.235e-05	9.199e-05	9.075e-05	9.015e-05	9.015e-05	8.863e-05	8.868e-05	8.813e-05	8.833e-05	8.798e-05	8.661e-05	8.675e-05	8.605e-05	8.59e-05	8.553e-05	0.0001032	8.894e-05	8.18e-05	8.124e-05	8.213e-05	8.194e-05
1306.4	0.000141	0.0001422	0.0001423	0.0001423	4.34e-05	4.374e-05	4.388e-05	4.392e-05	9.711e-05	0.0001004	0.0001008	9.936e-05	0.0001028	9.972e-05	9.906e-05	9.943e-05	8.088e-05	7.988e-05	8.037e-05	7.95e-05	7.851e-05	7.789e-05	7.705e-05	7.228e-05	9.342e-05	9.759e-05	9.67e-05	9.581e-05	9.404e-05	9.365e-05	9.247e-05	9.185e-05	9.173e-05	9.016e-05	9.033e-05	8.976e-05	8.98e-05	8.945e-05	8.801e-05	8.813e-05	8.755e-05	8.742e-05	8.702e-05	0.0001053	9.043e-05	8.311e-05	8.268e-05	8.354e-05	8.323e-05
1306.6	0.0001438	0.000145	0.000145	0.0001451	4.377e-05	4.411e-05	4.426e-05	4.43e-05	9.905e-05	0.0001024	0.0001029	0.0001014	0.000105	0.0001018	0.000101	0.0001015	8.202e-05	8.09e-05	8.146e-05	8.059e-05	7.978e-05	7.919e-05	7.836e-05	7.335e-05	9.548e-05	9.968e-05	9.85e-05	9.767e-05	9.579e-05	9.528e-05	9.423e-05	9.36e-05	9.328e-05	9.175e-05	9.199e-05	9.142e-05	9.126e-05	9.09e-05	8.944e-05	8.95e-05	8.91e-05	8.898e-05	8.855e-05	0.0001075	9.194e-05	8.447e-05	8.416e-05	8.495e-05	8.455e-05
1306.8	0.0001466	0.0001478	0.0001478	0.0001479	4.413e-05	4.447e-05	4.463e-05	4.467e-05	0.000101	0.0001045	0.000105	0.0001034	0.0001071	0.0001039	0.000103	0.0001035	8.313e-05	8.196e-05	8.25e-05	8.173e-05	8.108e-05	8.053e-05	7.969e-05	7.446e-05	9.754e-05	0.0001018	0.0001003	9.949e-05	9.759e-05	9.69e-05	9.603e-05	9.536e-05	9.481e-05	9.339e-05	9.366e-05	9.309e-05	9.272e-05	9.232e-05	9.093e-05	9.088e-05	9.069e-05	9.057e-05	9.012e-05	0.0001096	9.348e-05	8.589e-05	8.566e-05	8.633e-05	8.593e-05
1307	0.0001494	0.0001506	0.0001507	0.0001507	4.448e-05	4.482e-05	4.498e-05	4.503e-05	0.000103	0.0001066	0.0001071	0.0001054	0.0001094	0.000106	0.0001051	0.0001056	8.42e-05	8.306e-05	8.351e-05	8.29e-05	8.243e-05	8.192e-05	8.101e-05	7.561e-05	9.957e-05	0.0001038	0.0001021	0.0001013	9.944e-05	9.851e-05	9.784e-05	9.713e-05	9.632e-05	9.507e-05	9.531e-05	9.475e-05	9.416e-05	9.373e-05	9.246e-05	9.227e-05	9.231e-05	9.218e-05	9.171e-05	0.0001118	9.505e-05	8.737e-05	8.717e-05	8.768e-05	8.736e-05
1307.2	0.0001523	0.0001535	0.0001536	0.0001536	4.482e-05	4.516e-05	4.533e-05	4.538e-05	0.0001051	0.0001088	0.0001092	0.0001075	0.0001116	0.0001081	0.0001072	0.0001077	8.523e-05	8.421e-05	8.448e-05	8.411e-05	8.38e-05	8.333e-05	8.234e-05	7.682e-05	0.0001016	0.0001059	0.000104	0.000103	0.0001013	0.0001001	9.965e-05	9.89e-05	9.783e-05	9.678e-05	9.693e-05	9.638e-05	9.56e-05	9.514e-05	9.403e-05	9.368e-05	9.394e-05	9.378e-05	9.332e-05	0.0001139	9.667e-05	8.889e-05	8.868e-05	8.902e-05	8.884e-05
1307.4	0.0001551	0.0001564	0.0001565	0.0001566	4.514e-05	4.548e-05	4.567e-05	4.571e-05	0.0001071	0.0001109	0.0001113	0.0001097	0.0001139	0.0001103	0.0001093	0.0001099	8.623e-05	8.538e-05	8.542e-05	8.534e-05	8.518e-05	8.476e-05	8.364e-05	7.809e-05	0.0001036	0.0001079	0.0001059	0.0001048	0.0001032	0.0001017	0.0001014	0.0001006	9.933e-05	9.85e-05	9.851e-05	9.797e-05	9.705e-05	9.655e-05	9.563e-05	9.512e-05	9.557e-05	9.537e-05	9.492e-05	0.000116	9.833e-05	9.044e-05	9.015e-05	9.033e-05	9.034e-05
1307.6	0.000158	0.0001593	0.0001594	0.0001595	4.546e-05	4.579e-05	4.599e-05	4.603e-05	0.0001092	0.0001132	0.0001135	0.0001118	0.0001162	0.0001125	0.0001115	0.0001121	8.721e-05	8.659e-05	8.635e-05	8.658e-05	8.656e-05	8.621e-05	8.491e-05	7.94e-05	0.0001055	0.0001098	0.0001079	0.0001065	0.0001051	0.0001034	0.0001032	0.0001023	0.0001009	0.0001002	0.0001	9.951e-05	9.852e-05	9.796e-05	9.724e-05	9.658e-05	9.716e-05	9.691e-05	9.649e-05	0.0001181	0.0001	9.202e-05	9.159e-05	9.163e-05	9.188e-05
1307.8	0.000161	0.0001623	0.0001624	0.0001624	4.578e-05	4.61e-05	4.63e-05	4.635e-05	0.0001113	0.0001154	0.0001157	0.000114	0.0001186	0.0001148	0.0001137	0.0001143	8.82e-05	8.784e-05	8.729e-05	8.783e-05	8.795e-05	8.768e-05	8.619e-05	8.078e-05	0.0001075	0.0001118	0.0001099	0.0001082	0.000107	0.0001051	0.0001049	0.000104	0.0001024	0.000102	0.0001015	0.000101	0.0001	9.942e-05	9.887e-05	9.81e-05	9.872e-05	9.843e-05	9.804e-05	0.0001202	0.0001018	9.362e-05	9.301e-05	9.296e-05	9.346e-05
1308	0.0001639	0.0001653	0.0001654	0.0001654	4.608e-05	4.641e-05	4.66e-05	4.667e-05	0.0001134	0.0001177	0.0001179	0.0001162	0.0001209	0.000117	0.0001159	0.0001166	8.921e-05	8.911e-05	8.827e-05	8.91e-05	8.933e-05	8.916e-05	8.746e-05	8.222e-05	0.0001095	0.0001138	0.0001121	0.0001099	0.000109	0.0001068	0.0001067	0.0001057	0.000104	0.0001037	0.0001031	0.0001025	0.0001016	0.0001009	0.0001005	9.966e-05	0.0001003	9.992e-05	9.957e-05	0.0001224	0.0001036	9.524e-05	9.442e-05	9.432e-05	9.508e-05
1308.2	0.0001669	0.0001683	0.0001684	0.0001685	4.638e-05	4.671e-05	4.69e-05	4.698e-05	0.0001156	0.0001201	0.0001201	0.0001185	0.0001233	0.0001192	0.0001181	0.0001189	9.025e-05	9.04e-05	8.931e-05	9.036e-05	9.069e-05	9.065e-05	8.876e-05	8.37e-05	0.0001115	0.0001159	0.0001142	0.0001117	0.0001109	0.0001087	0.0001084	0.0001073	0.0001057	0.0001054	0.0001046	0.000104	0.0001032	0.0001025	0.0001022	0.0001013	0.0001018	0.0001014	0.0001011	0.0001246	0.0001055	9.687e-05	9.582e-05	9.573e-05	9.671e-05
1308.4	0.00017	0.0001714	0.0001715	0.0001715	4.667e-05	4.7e-05	4.719e-05	4.728e-05	0.0001177	0.0001224	0.0001224	0.0001207	0.0001257	0.0001215	0.0001204	0.0001212	9.135e-05	9.17e-05	9.042e-05	9.161e-05	9.204e-05	9.214e-05	9.008e-05	8.521e-05	0.0001136	0.0001179	0.0001164	0.0001136	0.0001128	0.0001105	0.0001101	0.000109	0.0001075	0.0001071	0.0001061	0.0001055	0.0001049	0.0001042	0.0001038	0.000103	0.0001033	0.0001029	0.0001025	0.0001269	0.0001074	9.85e-05	9.724e-05	9.721e-05	9.836e-05
1308.6	0.0001731	0.0001745	0.0001746	0.0001747	4.694e-05	4.728e-05	4.748e-05	4.756e-05	0.0001199	0.0001247	0.0001246	0.000123	0.0001281	0.0001238	0.0001227	0.0001235	9.249e-05	9.298e-05	9.162e-05	9.283e-05	9.338e-05	9.362e-05	9.143e-05	8.672e-05	0.0001158	0.00012	0.0001187	0.0001155	0.0001147	0.0001125	0.0001117	0.0001106	0.0001093	0.0001088	0.0001077	0.000107	0.0001066	0.0001059	0.0001055	0.0001047	0.0001048	0.0001043	0.000104	0.0001292	0.0001093	0.0001001	9.866e-05	9.876e-05	0.0001
1308.8	0.0001762	0.0001776	0.0001778	0.0001778	4.721e-05	4.754e-05	4.775e-05	4.783e-05	0.000122	0.0001271	0.0001269	0.0001253	0.0001306	0.000126	0.000125	0.0001259	9.37e-05	9.424e-05	9.289e-05	9.402e-05	9.47e-05	9.509e-05	9.281e-05	8.825e-05	0.0001181	0.0001222	0.000121	0.0001175	0.0001165	0.0001145	0.0001134	0.0001122	0.0001112	0.0001105	0.0001093	0.0001086	0.0001084	0.0001077	0.0001071	0.0001065	0.0001063	0.0001058	0.0001055	0.0001317	0.0001112	0.0001017	0.0001001	0.0001004	0.0001016
1309	0.0001794	0.0001808	0.000181	0.0001811	4.747e-05	4.78e-05	4.801e-05	4.81e-05	0.0001242	0.0001295	0.0001292	0.0001276	0.000133	0.0001283	0.0001273	0.0001282	9.496e-05	9.545e-05	9.423e-05	9.518e-05	9.599e-05	9.654e-05	9.423e-05	8.976e-05	0.0001204	0.0001245	0.0001233	0.0001195	0.0001183	0.0001165	0.0001151	0.0001139	0.0001131	0.0001122	0.0001109	0.0001102	0.0001103	0.0001095	0.0001087	0.0001083	0.0001077	0.0001072	0.0001069	0.0001342	0.0001132	0.0001033	0.0001016	0.0001021	0.0001033
1309.2	0.0001827	0.0001841	0.0001843	0.0001843	4.772e-05	4.805e-05	4.825e-05	4.836e-05	0.0001264	0.0001318	0.0001315	0.0001299	0.0001354	0.0001305	0.0001296	0.0001306	9.627e-05	9.663e-05	9.562e-05	9.631e-05	9.727e-05	9.797e-05	9.57e-05	9.124e-05	0.0001228	0.0001268	0.0001256	0.0001217	0.0001201	0.0001185	0.0001168	0.0001156	0.0001151	0.0001138	0.0001127	0.0001118	0.0001121	0.0001114	0.0001103	0.0001101	0.0001092	0.0001088	0.0001084	0.0001367	0.0001151	0.0001048	0.0001032	0.0001039	0.0001048
1309.4	0.000186	0.0001875	0.0001876	0.0001877	4.796e-05	4.83e-05	4.85e-05	4.861e-05	0.0001286	0.0001342	0.0001339	0.0001322	0.0001378	0.0001328	0.000132	0.0001329	9.764e-05	9.779e-05	9.705e-05	9.742e-05	9.856e-05	9.942e-05	9.724e-05	9.271e-05	0.0001254	0.0001293	0.0001278	0.0001238	0.0001219	0.0001205	0.0001186	0.0001173	0.0001171	0.0001155	0.0001145	0.0001135	0.000114	0.0001133	0.0001119	0.0001119	0.0001108	0.0001103	0.0001099	0.0001393	0.000117	0.0001064	0.0001048	0.0001057	0.0001064
1309.6	0.0001894	0.0001909	0.0001911	0.0001911	4.821e-05	4.856e-05	4.876e-05	4.887e-05	0.0001309	0.0001367	0.0001363	0.0001346	0.0001403	0.0001352	0.0001344	0.0001353	9.905e-05	9.893e-05	9.853e-05	9.853e-05	9.988e-05	0.0001009	9.886e-05	9.416e-05	0.000128	0.0001318	0.00013	0.0001261	0.0001237	0.0001225	0.0001204	0.0001191	0.0001191	0.0001171	0.0001163	0.0001153	0.0001159	0.0001151	0.0001135	0.0001136	0.0001123	0.000112	0.0001115	0.0001419	0.0001189	0.0001079	0.0001064	0.0001076	0.0001079
1309.8	0.0001928	0.0001943	0.0001945	0.0001945	4.846e-05	4.881e-05	4.903e-05	4.913e-05	0.0001332	0.0001391	0.0001388	0.000137	0.0001428	0.0001375	0.0001368	0.0001377	0.0001005	0.0001001	0.0001	9.966e-05	0.0001012	0.0001024	0.0001005	9.559e-05	0.0001306	0.0001343	0.0001322	0.0001283	0.0001255	0.0001245	0.0001223	0.0001209	0.0001211	0.0001188	0.0001182	0.0001172	0.0001177	0.000117	0.000115	0.0001154	0.000114	0.0001137	0.0001132	0.0001445	0.0001207	0.0001095	0.0001082	0.0001094	0.0001095
1310	0.0001962	0.0001978	0.0001979	0.000198	4.871e-05	4.906e-05	4.929e-05	4.939e-05	0.0001355	0.0001416	0.0001412	0.0001394	0.0001453	0.0001399	0.0001392	0.0001401	0.0001019	0.0001012	0.0001015	0.0001008	0.0001026	0.0001039	0.0001022	9.701e-05	0.0001333	0.0001368	0.0001342	0.0001306	0.0001273	0.0001264	0.0001242	0.0001228	0.000123	0.0001205	0.0001202	0.0001191	0.0001195	0.0001188	0.0001166	0.000117	0.0001157	0.0001154	0.0001149	0.0001471	0.0001225	0.000111	0.00011	0.0001113	0.000111
1310.2	0.0001997	0.0002013	0.0002015	0.0002015	4.897e-05	4.931e-05	4.955e-05	4.964e-05	0.0001378	0.000144	0.0001437	0.0001418	0.0001478	0.0001423	0.0001416	0.0001426	0.0001034	0.0001023	0.000103	0.000102	0.0001041	0.0001055	0.000104	9.846e-05	0.000136	0.0001394	0.0001363	0.0001328	0.0001291	0.0001282	0.0001261	0.0001248	0.0001248	0.0001222	0.0001222	0.000121	0.0001212	0.0001205	0.0001182	0.0001186	0.0001174	0.0001172	0.0001167	0.0001496	0.0001243	0.0001126	0.0001118	0.0001131	0.0001126
1310.4	0.0002032	0.0002048	0.000205	0.000205	4.922e-05	4.956e-05	4.979e-05	4.989e-05	0.0001401	0.0001465	0.0001461	0.0001442	0.0001503	0.0001448	0.000144	0.000145	0.0001048	0.0001036	0.0001044	0.0001033	0.0001056	0.0001072	0.0001058	9.995e-05	0.0001386	0.0001419	0.0001383	0.000135	0.0001311	0.0001301	0.0001282	0.0001268	0.0001266	0.000124	0.0001241	0.000123	0.0001229	0.0001221	0.0001198	0.0001202	0.0001193	0.0001191	0.0001185	0.0001521	0.000126	0.0001143	0.0001137	0.000115	0.0001142
1310.6	0.0002067	0.0002083	0.0002085	0.0002086	4.944e-05	4.979e-05	5.001e-05	5.012e-05	0.0001424	0.000149	0.0001486	0.0001466	0.0001529	0.0001472	0.0001464	0.0001474	0.0001062	0.0001048	0.0001058	0.0001047	0.0001073	0.000109	0.0001076	0.0001015	0.0001412	0.0001444	0.0001403	0.0001371	0.0001331	0.0001318	0.0001302	0.0001288	0.0001284	0.0001259	0.0001261	0.0001249	0.0001245	0.0001237	0.0001215	0.0001218	0.0001211	0.000121	0.0001204	0.0001545	0.0001278	0.0001161	0.0001157	0.0001168	0.0001159
1310.8	0.0002103	0.0002119	0.0002121	0.0002122	4.965e-05	5.001e-05	5.023e-05	5.033e-05	0.0001448	0.0001515	0.0001511	0.000149	0.0001554	0.0001497	0.0001488	0.0001498	0.0001076	0.0001062	0.0001072	0.0001062	0.000109	0.0001108	0.0001095	0.0001031	0.0001438	0.0001469	0.0001423	0.0001392	0.0001352	0.0001336	0.0001323	0.0001309	0.0001301	0.0001278	0.0001281	0.0001269	0.0001261	0.0001253	0.0001233	0.0001233	0.0001231	0.000123	0.0001224	0.0001569	0.0001296	0.0001179	0.0001177	0.0001185	0.0001178
1311	0.0002139	0.0002155	0.0002157	0.0002158	4.983e-05	5.019e-05	5.043e-05	5.051e-05	0.0001472	0.000154	0.0001536	0.0001514	0.0001579	0.0001522	0.0001513	0.0001522	0.0001089	0.0001076	0.0001085	0.0001077	0.0001108	0.0001128	0.0001113	0.0001049	0.0001463	0.0001493	0.0001444	0.0001413	0.0001373	0.0001354	0.0001345	0.000133	0.0001318	0.0001299	0.00013	0.0001289	0.0001277	0.0001269	0.0001251	0.0001249	0.000125	0.000125	0.0001244	0.0001592	0.0001315	0.0001199	0.0001197	0.0001203	0.0001197
1311.2	0.0002175	0.0002192	0.0002194	0.0002195	5.001e-05	5.036e-05	5.061e-05	5.068e-05	0.0001496	0.0001565	0.0001561	0.0001539	0.0001605	0.0001547	0.0001537	0.0001547	0.0001102	0.0001092	0.0001099	0.0001093	0.0001126	0.0001148	0.0001131	0.0001067	0.0001488	0.0001516	0.0001465	0.0001433	0.0001396	0.0001372	0.0001366	0.0001351	0.0001335	0.0001319	0.0001319	0.0001308	0.0001294	0.0001285	0.000127	0.0001266	0.000127	0.000127	0.0001264	0.0001615	0.0001334	0.0001219	0.0001217	0.0001221	0.0001217
1311.4	0.0002212	0.0002229	0.0002231	0.0002232	5.016e-05	5.051e-05	5.076e-05	5.083e-05	0.0001519	0.000159	0.0001586	0.0001563	0.0001631	0.0001572	0.0001562	0.0001571	0.0001115	0.0001108	0.0001111	0.0001109	0.0001145	0.0001169	0.0001149	0.0001086	0.0001512	0.0001539	0.0001487	0.0001452	0.0001419	0.0001391	0.0001387	0.0001371	0.0001353	0.000134	0.0001338	0.0001327	0.0001311	0.0001301	0.000129	0.0001282	0.000129	0.0001289	0.0001284	0.0001637	0.0001354	0.000124	0.0001237	0.0001238	0.0001239
1311.6	0.0002249	0.0002267	0.0002268	0.0002269	5.029e-05	5.065e-05	5.089e-05	5.097e-05	0.0001543	0.0001615	0.0001611	0.0001587	0.0001656	0.0001596	0.0001586	0.0001596	0.0001127	0.0001124	0.0001124	0.0001126	0.0001164	0.0001189	0.0001166	0.0001106	0.0001535	0.0001561	0.0001509	0.0001471	0.0001442	0.0001409	0.0001407	0.0001391	0.000137	0.0001361	0.0001356	0.0001345	0.0001328	0.0001318	0.000131	0.00013	0.000131	0.0001308	0.0001303	0.0001659	0.0001375	0.0001262	0.0001257	0.0001256	0.000126
1311.8	0.0002287	0.0002304	0.0002306	0.0002306	5.041e-05	5.078e-05	5.101e-05	5.11e-05	0.0001566	0.0001639	0.0001636	0.0001611	0.0001682	0.0001621	0.0001611	0.0001621	0.0001139	0.0001141	0.0001136	0.0001143	0.0001182	0.000121	0.0001183	0.0001127	0.0001558	0.0001582	0.0001532	0.000149	0.0001464	0.0001429	0.0001427	0.0001411	0.0001388	0.0001382	0.0001373	0.0001363	0.0001346	0.0001335	0.000133	0.0001318	0.0001329	0.0001326	0.0001322	0.0001681	0.0001397	0.0001284	0.0001275	0.0001273	0.0001283
1312	0.0002325	0.0002342	0.0002344	0.0002345	5.053e-05	5.091e-05	5.114e-05	5.122e-05	0.000159	0.0001664	0.000166	0.0001635	0.0001707	0.0001646	0.0001635	0.0001645	0.0001151	0.0001158	0.0001149	0.0001159	0.0001201	0.0001231	0.00012	0.0001148	0.0001581	0.0001603	0.0001556	0.0001509	0.0001486	0.0001449	0.0001446	0.000143	0.0001406	0.0001402	0.000139	0.000138	0.0001365	0.0001353	0.000135	0.0001337	0.0001348	0.0001344	0.000134	0.0001703	0.0001419	0.0001305	0.0001294	0.0001291	0.0001305
1312.2	0.0002363	0.0002381	0.0002383	0.0002383	5.066e-05	5.103e-05	5.128e-05	5.135e-05	0.0001613	0.0001689	0.0001685	0.0001659	0.0001732	0.0001671	0.000166	0.000167	0.0001163	0.0001175	0.0001162	0.0001175	0.0001219	0.0001251	0.0001217	0.000117	0.0001605	0.0001625	0.0001581	0.0001528	0.0001508	0.000147	0.0001465	0.0001448	0.0001426	0.0001422	0.0001406	0.0001397	0.0001384	0.0001372	0.000137	0.0001357	0.0001366	0.0001361	0.0001357	0.0001725	0.0001442	0.0001327	0.0001312	0.0001309	0.0001327
1312.4	0.0002402	0.000242	0.0002422	0.0002422	5.079e-05	5.116e-05	5.143e-05	5.148e-05	0.0001637	0.0001714	0.0001709	0.0001683	0.0001758	0.0001695	0.0001685	0.0001695	0.0001176	0.0001192	0.0001176	0.0001191	0.0001236	0.000127	0.0001233	0.0001192	0.000163	0.0001646	0.0001606	0.0001548	0.0001529	0.0001491	0.0001483	0.0001465	0.0001445	0.0001441	0.0001423	0.0001413	0.0001404	0.0001392	0.000139	0.0001377	0.0001383	0.0001377	0.0001374	0.0001748	0.0001465	0.0001348	0.0001329	0.0001328	0.0001348
1312.6	0.0002441	0.000246	0.0002461	0.0002462	5.092e-05	5.13e-05	5.156e-05	5.162e-05	0.000166	0.0001739	0.0001734	0.0001707	0.0001783	0.000172	0.000171	0.000172	0.000119	0.0001208	0.0001191	0.0001206	0.0001254	0.000129	0.000125	0.0001214	0.0001655	0.0001669	0.0001631	0.0001569	0.0001549	0.0001512	0.00015	0.0001483	0.0001466	0.0001459	0.000144	0.000143	0.0001425	0.0001413	0.0001409	0.0001399	0.00014	0.0001393	0.000139	0.0001772	0.0001488	0.0001368	0.0001347	0.0001348	0.0001369
1312.8	0.0002481	0.0002499	0.0002501	0.0002502	5.104e-05	5.142e-05	5.168e-05	5.175e-05	0.0001684	0.0001764	0.0001758	0.0001731	0.0001808	0.0001744	0.0001734	0.0001745	0.0001205	0.0001224	0.0001207	0.0001221	0.0001271	0.0001308	0.0001268	0.0001236	0.0001681	0.0001691	0.0001656	0.000159	0.0001568	0.0001534	0.0001517	0.00015	0.0001487	0.0001476	0.0001457	0.0001447	0.0001447	0.0001434	0.0001428	0.000142	0.0001416	0.0001409	0.0001406	0.0001796	0.0001511	0.0001387	0.0001364	0.0001369	0.000139
1313	0.000252	0.0002539	0.0002541	0.0002541	5.112e-05	5.153e-05	5.177e-05	5.185e-05	0.0001707	0.0001789	0.0001782	0.0001755	0.0001832	0.0001768	0.0001758	0.0001769	0.0001221	0.0001239	0.0001225	0.0001236	0.0001288	0.0001327	0.0001287	0.0001258	0.0001708	0.0001715	0.0001681	0.0001612	0.0001585	0.0001557	0.0001534	0.0001517	0.0001509	0.0001493	0.0001475	0.0001464	0.0001468	0.0001455	0.0001446	0.0001441	0.0001433	0.0001426	0.0001422	0.0001821	0.0001533	0.0001406	0.0001382	0.000139	0.0001409
1313.2	0.000256	0.000258	0.0002581	0.0002582	5.119e-05	5.161e-05	5.186e-05	5.194e-05	0.000173	0.0001813	0.0001806	0.0001778	0.0001857	0.0001791	0.0001782	0.0001794	0.0001237	0.0001254	0.0001243	0.000125	0.0001305	0.0001345	0.0001306	0.000128	0.0001736	0.000174	0.0001705	0.0001635	0.0001603	0.0001579	0.0001551	0.0001534	0.0001531	0.0001509	0.0001493	0.0001482	0.000149	0.0001477	0.0001463	0.0001463	0.0001449	0.0001443	0.0001439	0.0001847	0.0001555	0.0001425	0.0001401	0.0001413	0.0001428
1313.4	0.0002601	0.000262	0.0002621	0.0002622	5.125e-05	5.168e-05	5.194e-05	5.201e-05	0.0001753	0.0001837	0.0001829	0.0001802	0.0001881	0.0001815	0.0001806	0.0001818	0.0001255	0.0001268	0.0001261	0.0001265	0.0001322	0.0001363	0.0001327	0.0001301	0.0001765	0.0001765	0.0001728	0.0001658	0.000162	0.0001601	0.0001569	0.0001553	0.0001553	0.0001526	0.0001513	0.0001502	0.0001512	0.0001499	0.0001481	0.0001484	0.0001467	0.0001461	0.0001456	0.0001874	0.0001576	0.0001444	0.0001422	0.0001437	0.0001447
1313.6	0.0002641	0.0002661	0.0002662	0.0002664	5.131e-05	5.173e-05	5.2e-05	5.207e-05	0.0001776	0.0001861	0.0001853	0.0001826	0.0001905	0.0001838	0.0001829	0.0001842	0.0001274	0.0001282	0.0001281	0.000128	0.000134	0.0001382	0.0001349	0.0001323	0.0001794	0.0001792	0.0001751	0.0001682	0.0001638	0.0001623	0.0001588	0.0001572	0.0001575	0.0001543	0.0001534	0.0001522	0.0001533	0.0001521	0.0001498	0.0001504	0.0001485	0.0001481	0.0001475	0.00019	0.0001596	0.0001462	0.0001443	0.0001461	0.0001466
1313.8	0.0002683	0.0002703	0.0002704	0.0002706	5.136e-05	5.178e-05	5.205e-05	5.213e-05	0.00018	0.0001884	0.0001876	0.000185	0.0001929	0.0001861	0.0001853	0.0001866	0.0001293	0.0001296	0.0001301	0.0001295	0.0001359	0.0001401	0.0001372	0.0001344	0.0001824	0.0001819	0.0001772	0.0001707	0.0001656	0.0001644	0.0001608	0.0001592	0.0001597	0.0001561	0.0001556	0.0001543	0.0001554	0.0001542	0.0001515	0.0001524	0.0001504	0.0001501	0.0001495	0.0001927	0.0001616	0.0001481	0.0001466	0.0001486	0.0001485
1314	0.0002725	0.0002746	0.0002747	0.0002748	5.14e-05	5.183e-05	5.209e-05	5.219e-05	0.0001824	0.0001908	0.00019	0.0001874	0.0001954	0.0001885	0.0001877	0.000189	0.0001313	0.000131	0.0001321	0.0001311	0.0001379	0.0001421	0.0001396	0.0001365	0.0001854	0.0001847	0.0001793	0.0001732	0.0001675	0.0001665	0.0001629	0.0001614	0.0001618	0.0001579	0.0001579	0.0001566	0.0001574	0.0001563	0.0001533	0.0001544	0.0001525	0.0001523	0.0001516	0.0001953	0.0001636	0.0001501	0.000149	0.0001511	0.0001505
1314.2	0.0002768	0.0002788	0.000279	0.0002791	5.143e-05	5.187e-05	5.212e-05	5.224e-05	0.0001847	0.0001932	0.0001923	0.0001898	0.0001978	0.0001908	0.00019	0.0001914	0.0001333	0.0001325	0.0001341	0.0001328	0.00014	0.0001442	0.000142	0.0001386	0.0001884	0.0001875	0.0001813	0.0001756	0.0001695	0.0001685	0.0001652	0.0001636	0.0001639	0.0001599	0.0001602	0.0001589	0.0001593	0.0001583	0.0001552	0.0001563	0.0001547	0.0001545	0.0001538	0.0001978	0.0001656	0.0001522	0.0001515	0.0001536	0.0001525
1314.4	0.0002811	0.0002832	0.0002833	0.0002835	5.146e-05	5.19e-05	5.216e-05	5.228e-05	0.0001871	0.0001955	0.0001947	0.0001923	0.0002003	0.0001932	0.0001924	0.0001938	0.0001352	0.000134	0.000136	0.0001346	0.0001422	0.0001464	0.0001445	0.0001407	0.0001913	0.0001902	0.0001833	0.0001779	0.0001716	0.0001704	0.0001675	0.0001659	0.0001659	0.000162	0.0001626	0.0001612	0.0001612	0.0001602	0.0001572	0.0001581	0.0001569	0.0001569	0.0001561	0.0002002	0.0001675	0.0001544	0.0001542	0.0001561	0.0001546
1314.6	0.0002854	0.0002876	0.0002877	0.0002879	5.15e-05	5.193e-05	5.22e-05	5.231e-05	0.0001895	0.0001978	0.000197	0.0001947	0.0002027	0.0001955	0.0001947	0.0001963	0.0001371	0.0001356	0.0001378	0.0001365	0.0001444	0.0001487	0.000147	0.000143	0.0001941	0.0001928	0.0001852	0.0001802	0.0001738	0.0001723	0.0001698	0.0001682	0.0001678	0.0001642	0.0001649	0.0001635	0.0001629	0.000162	0.0001592	0.0001599	0.0001592	0.0001592	0.0001585	0.0002025	0.0001695	0.0001566	0.0001568	0.0001584	0.0001569
1314.8	0.0002898	0.000292	0.0002921	0.0002923	5.154e-05	5.196e-05	5.224e-05	5.234e-05	0.0001919	0.0002001	0.0001993	0.0001971	0.0002051	0.0001979	0.0001971	0.0001987	0.0001389	0.0001373	0.0001395	0.0001384	0.0001468	0.0001511	0.0001495	0.0001453	0.0001968	0.0001952	0.0001871	0.0001822	0.0001761	0.000174	0.0001722	0.0001706	0.0001695	0.0001664	0.0001671	0.0001658	0.0001646	0.0001638	0.0001614	0.0001616	0.0001616	0.0001616	0.0001609	0.0002046	0.0001715	0.000159	0.0001595	0.0001607	0.0001592
1315	0.0002942	0.0002964	0.0002966	0.0002967	5.157e-05	5.198e-05	5.227e-05	5.237e-05	0.0001943	0.0002024	0.0002015	0.0001994	0.0002074	0.0002002	0.0001994	0.0002011	0.0001406	0.0001392	0.0001411	0.0001405	0.0001492	0.0001537	0.0001519	0.0001477	0.0001994	0.0001976	0.000189	0.0001842	0.0001784	0.0001758	0.0001746	0.0001729	0.0001712	0.0001688	0.0001693	0.000168	0.0001663	0.0001655	0.0001636	0.0001633	0.0001639	0.0001639	0.0001632	0.0002066	0.0001735	0.0001616	0.0001621	0.0001629	0.0001617
1315.2	0.0002987	0.0003009	0.0003011	0.0003012	5.159e-05	5.2e-05	5.228e-05	5.239e-05	0.0001966	0.0002046	0.0002038	0.0002017	0.0002097	0.0002025	0.0002017	0.0002035	0.0001423	0.0001412	0.0001427	0.0001426	0.0001516	0.0001563	0.0001543	0.0001503	0.0002018	0.0001997	0.000191	0.000186	0.0001809	0.0001775	0.0001769	0.0001752	0.0001729	0.0001712	0.0001714	0.0001701	0.000168	0.0001673	0.0001659	0.0001651	0.0001663	0.0001662	0.0001655	0.0002084	0.0001757	0.0001642	0.0001647	0.000165	0.0001643
1315.4	0.0003032	0.0003054	0.0003056	0.0003058	5.159e-05	5.201e-05	5.228e-05	5.24e-05	0.0001989	0.0002069	0.000206	0.000204	0.000212	0.0002048	0.0002039	0.0002058	0.0001439	0.0001433	0.0001443	0.0001448	0.0001541	0.000159	0.0001566	0.000153	0.0002041	0.0002018	0.0001931	0.0001877	0.0001833	0.0001793	0.0001792	0.0001774	0.0001746	0.0001736	0.0001733	0.0001721	0.0001698	0.000169	0.0001683	0.000167	0.0001686	0.0001684	0.0001678	0.0002102	0.0001779	0.0001669	0.0001672	0.000167	0.0001669
1315.6	0.0003077	0.00031	0.0003102	0.0003104	5.158e-05	5.199e-05	5.227e-05	5.238e-05	0.0002012	0.0002091	0.0002082	0.0002062	0.0002142	0.000207	0.0002062	0.0002081	0.0001456	0.0001455	0.0001459	0.0001471	0.0001566	0.0001617	0.0001589	0.0001559	0.0002064	0.0002037	0.0001952	0.0001895	0.0001858	0.0001811	0.0001814	0.0001795	0.0001764	0.000176	0.0001752	0.0001741	0.0001717	0.0001709	0.0001707	0.000169	0.0001708	0.0001705	0.00017	0.000212	0.0001803	0.0001696	0.0001696	0.0001691	0.0001697
1315.8	0.0003122	0.0003146	0.0003148	0.000315	5.157e-05	5.196e-05	5.226e-05	5.234e-05	0.0002033	0.0002113	0.0002103	0.0002083	0.0002164	0.0002092	0.0002083	0.0002104	0.0001472	0.0001478	0.0001475	0.0001493	0.000159	0.0001645	0.0001611	0.0001589	0.0002085	0.0002056	0.0001975	0.0001911	0.0001882	0.000183	0.0001835	0.0001816	0.0001782	0.0001783	0.000177	0.000176	0.0001736	0.0001729	0.0001731	0.0001711	0.000173	0.0001725	0.0001721	0.0002138	0.0001828	0.0001723	0.0001719	0.0001711	0.0001724
1316	0.0003168	0.0003192	0.0003194	0.0003196	5.154e-05	5.191e-05	5.223e-05	5.23e-05	0.0002055	0.0002134	0.0002124	0.0002104	0.0002184	0.0002113	0.0002104	0.0002125	0.0001488	0.0001501	0.0001492	0.0001515	0.0001614	0.0001671	0.0001632	0.000162	0.0002107	0.0002074	0.0001999	0.0001928	0.0001905	0.000185	0.0001854	0.0001834	0.0001801	0.0001805	0.0001787	0.0001777	0.0001757	0.0001749	0.0001755	0.0001733	0.000175	0.0001744	0.000174	0.0002156	0.0001853	0.000175	0.0001742	0.0001732	0.0001751
1316.2	0.0003214	0.0003238	0.000324	0.0003242	5.149e-05	5.186e-05	5.219e-05	5.225e-05	0.0002076	0.0002156	0.0002145	0.0002124	0.0002204	0.0002134	0.0002125	0.0002147	0.0001505	0.0001524	0.000151	0.0001536	0.0001637	0.0001698	0.0001654	0.0001651	0.0002129	0.0002092	0.0002024	0.0001946	0.0001928	0.0001871	0.0001872	0.0001852	0.0001822	0.0001827	0.0001804	0.0001795	0.000178	0.0001771	0.0001778	0.0001756	0.0001769	0.0001762	0.0001759	0.0002174	0.000188	0.0001777	0.0001763	0.0001753	0.0001778
1316.4	0.000326	0.0003284	0.0003286	0.0003288	5.144e-05	5.182e-05	5.213e-05	5.221e-05	0.0002096	0.0002176	0.0002165	0.0002144	0.0002224	0.0002154	0.0002146	0.0002167	0.0001523	0.0001547	0.0001529	0.0001556	0.0001659	0.0001723	0.0001675	0.0001682	0.0002152	0.0002111	0.0002049	0.0001965	0.0001948	0.0001894	0.0001889	0.0001869	0.0001843	0.0001848	0.0001822	0.0001812	0.0001803	0.0001795	0.0001801	0.0001781	0.0001788	0.000178	0.0001778	0.0002194	0.0001906	0.0001803	0.0001784	0.0001776	0.0001804
1316.6	0.0003307	0.0003331	0.0003333	0.0003335	5.138e-05	5.177e-05	5.208e-05	5.216e-05	0.0002116	0.0002197	0.0002186	0.0002163	0.0002243	0.0002174	0.0002166	0.0002188	0.0001542	0.000157	0.0001549	0.0001576	0.0001681	0.0001747	0.0001697	0.0001713	0.0002176	0.000213	0.0002074	0.0001985	0.0001968	0.0001917	0.0001906	0.0001886	0.0001866	0.0001867	0.0001839	0.000183	0.0001828	0.0001819	0.0001823	0.0001806	0.0001806	0.0001797	0.0001796	0.0002215	0.0001932	0.0001827	0.0001805	0.00018	0.0001829
1316.8	0.0003354	0.0003379	0.0003381	0.0003383	5.133e-05	5.171e-05	5.203e-05	5.21e-05	0.0002137	0.0002218	0.0002206	0.0002182	0.0002263	0.0002194	0.0002187	0.0002208	0.0001562	0.0001592	0.0001571	0.0001595	0.0001702	0.0001771	0.0001719	0.0001743	0.00022	0.0002151	0.0002099	0.0002006	0.0001986	0.0001941	0.0001922	0.0001902	0.0001891	0.0001886	0.0001858	0.0001849	0.0001854	0.0001844	0.0001843	0.0001832	0.0001824	0.0001815	0.0001814	0.0002237	0.0001958	0.0001851	0.0001826	0.0001826	0.0001853
1317	0.0003402	0.0003427	0.0003429	0.0003431	5.128e-05	5.165e-05	5.198e-05	5.206e-05	0.0002157	0.0002238	0.0002226	0.0002202	0.0002282	0.0002214	0.0002207	0.0002228	0.0001583	0.0001612	0.0001595	0.0001613	0.0001722	0.0001793	0.0001742	0.0001772	0.0002227	0.0002173	0.0002123	0.0002029	0.0002003	0.0001966	0.0001939	0.0001919	0.0001916	0.0001903	0.0001879	0.0001869	0.0001879	0.000187	0.0001863	0.0001858	0.0001842	0.0001834	0.0001832	0.000226	0.0001983	0.0001874	0.0001848	0.0001853	0.0001876
1317.2	0.000345	0.0003475	0.0003478	0.000348	5.123e-05	5.158e-05	5.193e-05	5.2e-05	0.0002177	0.0002258	0.0002246	0.0002221	0.0002301	0.0002233	0.0002228	0.0002247	0.0001606	0.0001632	0.000162	0.0001631	0.0001743	0.0001815	0.0001767	0.00018	0.0002254	0.0002196	0.0002146	0.0002053	0.0002019	0.000199	0.0001955	0.0001936	0.0001941	0.000192	0.00019	0.0001889	0.0001905	0.0001896	0.0001881	0.0001883	0.0001861	0.0001854	0.0001851	0.0002283	0.0002007	0.0001895	0.0001871	0.0001882	0.0001899
1317.4	0.0003499	0.0003524	0.0003527	0.0003529	5.117e-05	5.152e-05	5.186e-05	5.195e-05	0.0002196	0.0002278	0.0002266	0.000224	0.0002319	0.0002252	0.0002248	0.0002266	0.000163	0.0001651	0.0001646	0.0001649	0.0001764	0.0001836	0.0001793	0.0001827	0.0002282	0.000222	0.0002168	0.0002078	0.0002034	0.0002014	0.0001973	0.0001954	0.0001966	0.0001937	0.0001922	0.0001911	0.000193	0.0001921	0.0001899	0.0001907	0.000188	0.0001875	0.0001872	0.0002306	0.0002029	0.0001916	0.0001895	0.0001911	0.000192
1317.6	0.0003548	0.0003573	0.0003576	0.0003578	5.109e-05	5.144e-05	5.177e-05	5.188e-05	0.0002216	0.0002297	0.0002285	0.0002259	0.0002337	0.0002271	0.0002267	0.0002285	0.0001655	0.0001669	0.0001672	0.0001667	0.0001786	0.0001858	0.0001821	0.0001853	0.000231	0.0002245	0.0002187	0.0002103	0.000205	0.0002036	0.0001991	0.0001973	0.000199	0.0001954	0.0001946	0.0001934	0.0001954	0.0001945	0.0001916	0.000193	0.00019	0.0001897	0.0001893	0.0002329	0.0002049	0.0001937	0.0001921	0.0001941	0.000194
1317.8	0.0003598	0.0003623	0.0003625	0.0003627	5.099e-05	5.136e-05	5.167e-05	5.179e-05	0.0002235	0.0002315	0.0002303	0.0002277	0.0002354	0.0002289	0.0002286	0.0002303	0.0001681	0.0001687	0.0001698	0.0001686	0.0001809	0.000188	0.0001849	0.0001878	0.0002339	0.000227	0.0002205	0.0002127	0.0002066	0.0002057	0.0002011	0.0001994	0.0002013	0.0001972	0.0001971	0.0001958	0.0001976	0.0001967	0.0001934	0.0001951	0.0001922	0.0001921	0.0001916	0.0002351	0.0002068	0.0001958	0.0001948	0.0001971	0.0001961
1318	0.0003647	0.0003673	0.0003675	0.0003677	5.089e-05	5.126e-05	5.157e-05	5.169e-05	0.0002253	0.0002332	0.0002321	0.0002294	0.000237	0.0002306	0.0002304	0.000232	0.0001707	0.0001705	0.0001724	0.0001707	0.0001833	0.0001903	0.0001879	0.0001904	0.0002367	0.0002295	0.0002221	0.0002151	0.0002083	0.0002077	0.0002033	0.0002016	0.0002035	0.0001991	0.0001996	0.0001983	0.0001997	0.0001989	0.0001952	0.0001971	0.0001945	0.0001946	0.0001941	0.0002371	0.0002086	0.0001979	0.0001976	0.0002	0.0001982
1318.2	0.0003697	0.0003723	0.0003726	0.0003727	5.08e-05	5.116e-05	5.148e-05	5.158e-05	0.0002271	0.0002348	0.0002337	0.0002311	0.0002386	0.0002323	0.0002321	0.0002337	0.0001732	0.0001724	0.0001749	0.0001728	0.0001858	0.0001927	0.000191	0.000193	0.0002393	0.0002319	0.0002236	0.0002174	0.0002101	0.0002095	0.0002056	0.0002039	0.0002055	0.0002011	0.0002022	0.0002009	0.0002016	0.0002009	0.0001971	0.000199	0.0001969	0.0001972	0.0001967	0.000239	0.0002103	0.0002002	0.0002006	0.0002028	0.0002005
1318.4	0.0003748	0.0003773	0.0003776	0.0003778	5.07e-05	5.105e-05	5.139e-05	5.148e-05	0.0002289	0.0002364	0.0002353	0.0002327	0.0002401	0.0002339	0.0002338	0.0002353	0.0001757	0.0001743	0.0001773	0.0001751	0.0001886	0.0001953	0.0001941	0.0001956	0.0002418	0.0002341	0.0002251	0.0002195	0.0002121	0.0002111	0.000208	0.0002064	0.0002073	0.0002033	0.0002047	0.0002034	0.0002034	0.0002027	0.0001992	0.0002008	0.0001995	0.0001999	0.0001993	0.0002406	0.000212	0.0002025	0.0002036	0.0002055	0.0002028
1318.6	0.0003798	0.0003824	0.0003827	0.0003829	5.06e-05	5.096e-05	5.129e-05	5.138e-05	0.0002306	0.0002379	0.0002367	0.0002342	0.0002415	0.0002354	0.0002354	0.0002369	0.0001782	0.0001764	0.0001796	0.0001776	0.0001914	0.000198	0.0001971	0.0001984	0.0002442	0.0002363	0.0002264	0.0002214	0.0002142	0.0002126	0.0002104	0.0002089	0.000209	0.0002055	0.0002072	0.000206	0.0002051	0.0002044	0.0002014	0.0002026	0.0002021	0.0002027	0.0002021	0.000242	0.0002137	0.0002051	0.0002066	0.0002081	0.0002052
1318.8	0.0003849	0.0003875	0.0003878	0.0003879	5.049e-05	5.086e-05	5.117e-05	5.128e-05	0.0002322	0.0002393	0.0002381	0.0002357	0.0002428	0.0002369	0.000237	0.0002384	0.0001804	0.0001786	0.0001817	0.0001802	0.0001944	0.0002008	0.0002001	0.0002013	0.0002463	0.0002381	0.0002277	0.0002232	0.0002165	0.000214	0.0002129	0.0002114	0.0002106	0.0002079	0.0002096	0.0002085	0.0002067	0.0002061	0.0002038	0.0002043	0.0002049	0.0002054	0.0002049	0.0002432	0.0002154	0.0002077	0.0002096	0.0002104	0.0002078
1319	0.00039	0.0003925	0.0003929	0.000393	5.038e-05	5.076e-05	5.106e-05	5.117e-05	0.0002337	0.0002406	0.0002394	0.0002371	0.000244	0.0002383	0.0002384	0.0002399	0.0001825	0.000181	0.0001836	0.0001828	0.0001973	0.0002036	0.0002029	0.0002043	0.0002482	0.0002398	0.0002291	0.0002247	0.0002188	0.0002154	0.0002152	0.0002139	0.0002121	0.0002103	0.0002118	0.0002108	0.0002082	0.0002076	0.0002062	0.0002061	0.0002076	0.0002081	0.0002076	0.0002442	0.0002173	0.0002105	0.0002125	0.0002126	0.0002105
1319.2	0.0003951	0.0003976	0.000398	0.0003981	5.028e-05	5.065e-05	5.095e-05	5.105e-05	0.0002352	0.0002419	0.0002407	0.0002384	0.0002451	0.0002396	0.0002398	0.0002412	0.0001845	0.0001835	0.0001855	0.0001856	0.0002003	0.0002066	0.0002056	0.0002074	0.0002499	0.0002412	0.0002305	0.000226	0.0002213	0.0002167	0.0002175	0.0002162	0.0002135	0.0002128	0.0002138	0.0002129	0.0002098	0.0002092	0.0002089	0.000208	0.0002103	0.0002106	0.0002103	0.0002451	0.0002192	0.0002134	0.0002153	0.0002146	0.0002133
1319.4	0.0004001	0.0004027	0.0004031	0.0004032	5.018e-05	5.054e-05	5.085e-05	5.093e-05	0.0002367	0.0002431	0.0002419	0.0002397	0.0002462	0.0002409	0.0002411	0.0002426	0.0001864	0.0001862	0.0001872	0.0001884	0.0002033	0.0002096	0.0002082	0.0002107	0.0002514	0.0002425	0.000232	0.0002272	0.0002237	0.0002181	0.0002197	0.0002184	0.000215	0.0002153	0.0002156	0.0002149	0.0002114	0.0002109	0.0002116	0.00021	0.0002128	0.000213	0.0002128	0.0002458	0.0002213	0.0002164	0.0002179	0.0002165	0.0002162
1319.6	0.0004052	0.0004078	0.0004082	0.0004083	5.008e-05	5.043e-05	5.074e-05	5.081e-05	0.0002381	0.0002442	0.000243	0.0002409	0.0002472	0.0002421	0.0002424	0.0002439	0.0001882	0.000189	0.000189	0.0001912	0.0002062	0.0002125	0.0002105	0.0002142	0.0002527	0.0002435	0.0002337	0.0002284	0.000226	0.0002197	0.0002216	0.0002203	0.0002164	0.0002176	0.0002173	0.0002166	0.0002131	0.0002127	0.0002143	0.0002121	0.0002153	0.0002152	0.0002152	0.0002465	0.0002236	0.0002194	0.0002203	0.0002184	0.0002191
1319.8	0.0004103	0.0004129	0.0004133	0.0004134	4.996e-05	5.031e-05	5.063e-05	5.07e-05	0.0002395	0.0002454	0.0002442	0.0002421	0.0002482	0.0002433	0.0002436	0.0002451	0.00019	0.0001918	0.0001909	0.0001939	0.000209	0.0002155	0.0002128	0.0002177	0.000254	0.0002445	0.0002354	0.0002295	0.0002283	0.0002214	0.0002234	0.0002221	0.000218	0.0002199	0.0002188	0.0002183	0.000215	0.0002146	0.000217	0.0002144	0.0002176	0.0002173	0.0002174	0.0002472	0.000226	0.0002224	0.0002225	0.0002203	0.0002221
1320	0.0004155	0.0004182	0.0004185	0.0004187	4.984e-05	5.02e-05	5.05e-05	5.059e-05	0.0002409	0.0002465	0.0002453	0.0002433	0.0002492	0.0002445	0.0002448	0.0002463	0.0001919	0.0001947	0.0001929	0.0001966	0.0002118	0.0002184	0.000215	0.0002213	0.0002554	0.0002454	0.0002374	0.0002306	0.0002304	0.0002232	0.000225	0.0002237	0.0002198	0.0002221	0.0002202	0.0002198	0.0002171	0.0002167	0.0002196	0.0002169	0.0002197	0.0002192	0.0002194	0.0002481	0.0002286	0.0002254	0.0002247	0.0002224	0.0002251
1320.2	0.0004208	0.0004234	0.0004238	0.000424	4.972e-05	5.008e-05	5.037e-05	5.048e-05	0.0002422	0.0002476	0.0002464	0.0002445	0.0002502	0.0002456	0.0002459	0.0002474	0.0001938	0.0001976	0.0001951	0.0001992	0.0002144	0.0002212	0.0002171	0.000225	0.0002568	0.0002464	0.0002394	0.0002319	0.0002322	0.0002253	0.0002265	0.0002252	0.0002217	0.000224	0.0002216	0.0002212	0.0002194	0.000219	0.0002221	0.0002195	0.0002216	0.0002209	0.0002213	0.000249	0.0002312	0.0002282	0.0002267	0.0002246	0.000228
1320.4	0.0004261	0.0004288	0.0004291	0.0004293	4.961e-05	4.996e-05	5.024e-05	5.036e-05	0.0002435	0.0002486	0.0002475	0.0002456	0.0002511	0.0002467	0.000247	0.0002484	0.000196	0.0002004	0.0001975	0.0002017	0.0002169	0.0002238	0.0002194	0.0002286	0.0002582	0.0002475	0.0002414	0.0002333	0.0002339	0.0002275	0.0002278	0.0002265	0.0002238	0.0002258	0.000223	0.0002227	0.0002218	0.0002215	0.0002244	0.0002222	0.0002234	0.0002226	0.000223	0.0002501	0.0002339	0.0002309	0.0002288	0.000227	0.0002308
1320.6	0.0004315	0.0004342	0.0004345	0.0004348	4.951e-05	4.983e-05	5.013e-05	5.024e-05	0.0002448	0.0002496	0.0002485	0.0002466	0.0002519	0.0002477	0.0002481	0.0002494	0.0001983	0.0002031	0.0002002	0.0002041	0.0002193	0.0002264	0.0002217	0.0002321	0.0002598	0.0002487	0.0002435	0.0002349	0.0002354	0.0002299	0.0002291	0.0002279	0.0002261	0.0002275	0.0002245	0.0002242	0.0002244	0.0002241	0.0002266	0.000225	0.0002251	0.0002243	0.0002247	0.0002514	0.0002366	0.0002335	0.0002308	0.0002296	0.0002334
1320.8	0.0004369	0.0004396	0.0004399	0.0004402	4.941e-05	4.972e-05	5.003e-05	5.012e-05	0.000246	0.0002505	0.0002495	0.0002476	0.0002527	0.0002488	0.0002491	0.0002503	0.0002008	0.0002057	0.0002031	0.0002063	0.0002216	0.0002287	0.0002241	0.0002355	0.0002616	0.0002502	0.0002456	0.0002368	0.0002368	0.0002323	0.0002304	0.0002292	0.0002286	0.000229	0.0002261	0.0002258	0.0002271	0.0002268	0.0002286	0.0002278	0.0002268	0.000226	0.0002265	0.0002529	0.0002392	0.0002358	0.000233	0.0002325	0.0002359
1321	0.0004424	0.0004452	0.0004455	0.0004457	4.931e-05	4.962e-05	4.992e-05	5.002e-05	0.0002471	0.0002514	0.0002504	0.0002486	0.0002535	0.0002498	0.0002501	0.0002512	0.0002035	0.0002081	0.0002061	0.0002085	0.0002238	0.000231	0.0002268	0.0002388	0.0002635	0.0002518	0.0002476	0.0002387	0.000238	0.0002347	0.0002318	0.0002307	0.0002311	0.0002304	0.000228	0.0002275	0.0002299	0.0002296	0.0002305	0.0002306	0.0002285	0.0002278	0.0002282	0.0002544	0.0002416	0.0002381	0.0002353	0.0002356	0.0002382
1321.2	0.0004479	0.0004508	0.0004511	0.0004513	4.921e-05	4.952e-05	4.981e-05	4.992e-05	0.0002482	0.0002522	0.0002512	0.0002494	0.0002542	0.0002507	0.0002511	0.000252	0.0002065	0.0002104	0.0002093	0.0002106	0.0002261	0.0002332	0.0002296	0.0002419	0.0002656	0.0002536	0.0002493	0.0002408	0.0002392	0.0002371	0.0002333	0.0002322	0.0002337	0.0002318	0.00023	0.0002295	0.0002325	0.0002323	0.0002322	0.0002332	0.0002301	0.0002297	0.00023	0.0002561	0.0002438	0.0002401	0.0002377	0.0002388	0.0002404
1321.4	0.0004534	0.0004564	0.0004566	0.0004568	4.911e-05	4.943e-05	4.969e-05	4.983e-05	0.0002492	0.0002529	0.000252	0.0002502	0.0002548	0.0002515	0.000252	0.0002527	0.0002095	0.0002125	0.0002126	0.0002127	0.0002283	0.0002352	0.0002325	0.0002447	0.0002676	0.0002555	0.0002509	0.000243	0.0002402	0.0002394	0.0002349	0.0002339	0.0002362	0.0002332	0.0002322	0.0002316	0.0002351	0.0002349	0.0002337	0.0002356	0.0002319	0.0002317	0.000232	0.0002577	0.0002458	0.0002421	0.0002402	0.000242	0.0002424
1321.6	0.000459	0.0004619	0.0004622	0.0004624	4.902e-05	4.933e-05	4.958e-05	4.972e-05	0.0002501	0.0002536	0.0002526	0.0002509	0.0002553	0.0002523	0.0002528	0.0002534	0.0002127	0.0002145	0.0002158	0.0002148	0.0002306	0.0002373	0.0002356	0.0002474	0.0002697	0.0002575	0.0002522	0.0002452	0.0002413	0.0002414	0.0002366	0.0002359	0.0002387	0.0002347	0.0002345	0.0002339	0.0002375	0.0002373	0.0002352	0.0002379	0.0002338	0.0002339	0.0002341	0.0002592	0.0002475	0.000244	0.000243	0.0002453	0.0002443
1321.8	0.0004645	0.0004675	0.0004678	0.000468	4.894e-05	4.923e-05	4.949e-05	4.961e-05	0.000251	0.0002542	0.0002531	0.0002515	0.0002557	0.000253	0.0002536	0.000254	0.0002159	0.0002164	0.0002189	0.000217	0.000233	0.0002393	0.0002389	0.0002499	0.0002717	0.0002594	0.0002533	0.0002473	0.0002424	0.0002432	0.0002385	0.000238	0.0002409	0.0002363	0.000237	0.0002363	0.0002397	0.0002395	0.0002368	0.0002398	0.0002359	0.0002363	0.0002363	0.0002605	0.000249	0.0002458	0.0002458	0.0002484	0.0002462
1322	0.0004701	0.0004731	0.0004734	0.0004736	4.885e-05	4.913e-05	4.94e-05	4.95e-05	0.0002517	0.0002547	0.0002536	0.000252	0.000256	0.0002536	0.0002544	0.0002546	0.0002191	0.0002184	0.000222	0.0002193	0.0002355	0.0002415	0.0002421	0.0002524	0.0002735	0.0002613	0.0002541	0.0002493	0.0002437	0.0002448	0.0002406	0.0002402	0.000243	0.0002381	0.0002396	0.0002389	0.0002417	0.0002414	0.0002384	0.0002416	0.0002382	0.0002388	0.0002387	0.0002616	0.0002504	0.0002478	0.0002488	0.0002514	0.0002481
1322.2	0.0004756	0.0004787	0.000479	0.0004791	4.876e-05	4.904e-05	4.93e-05	4.939e-05	0.0002524	0.0002551	0.0002539	0.0002524	0.0002563	0.0002541	0.000255	0.0002551	0.0002222	0.0002205	0.0002248	0.0002218	0.0002382	0.0002438	0.0002454	0.0002548	0.0002752	0.0002631	0.0002547	0.0002511	0.0002451	0.0002461	0.0002429	0.0002426	0.0002447	0.00024	0.0002422	0.0002416	0.0002434	0.0002432	0.0002401	0.0002431	0.0002407	0.0002414	0.0002413	0.0002625	0.0002516	0.0002499	0.0002519	0.0002542	0.0002501
1322.4	0.0004811	0.0004842	0.0004845	0.0004847	4.867e-05	4.896e-05	4.92e-05	4.929e-05	0.0002531	0.0002555	0.0002542	0.0002528	0.0002564	0.0002545	0.0002555	0.0002556	0.0002252	0.0002228	0.0002275	0.0002245	0.0002411	0.0002462	0.0002486	0.0002573	0.0002766	0.0002646	0.0002553	0.0002526	0.0002467	0.0002471	0.0002452	0.000245	0.0002462	0.0002421	0.0002447	0.0002442	0.0002448	0.0002447	0.000242	0.0002445	0.0002432	0.0002441	0.000244	0.000263	0.0002527	0.0002521	0.000255	0.0002567	0.0002522
1322.6	0.0004867	0.0004898	0.0004901	0.0004902	4.858e-05	4.888e-05	4.909e-05	4.92e-05	0.0002536	0.0002558	0.0002544	0.0002531	0.0002565	0.0002548	0.0002559	0.000256	0.000228	0.0002252	0.00023	0.0002273	0.0002441	0.0002489	0.0002517	0.0002599	0.0002778	0.0002658	0.0002558	0.0002539	0.0002484	0.000248	0.0002475	0.0002474	0.0002475	0.0002444	0.0002471	0.0002467	0.0002462	0.0002461	0.0002441	0.0002458	0.0002459	0.0002469	0.0002468	0.0002632	0.0002539	0.0002545	0.000258	0.000259	0.0002546
1322.8	0.0004922	0.0004954	0.0004957	0.0004958	4.85e-05	4.88e-05	4.901e-05	4.911e-05	0.0002541	0.000256	0.0002545	0.0002533	0.0002564	0.0002551	0.0002562	0.0002564	0.0002306	0.0002279	0.0002322	0.0002303	0.0002473	0.0002517	0.0002546	0.0002627	0.0002786	0.0002668	0.0002563	0.0002549	0.0002503	0.0002488	0.0002498	0.0002498	0.0002486	0.0002468	0.0002494	0.0002491	0.0002474	0.0002474	0.0002463	0.0002472	0.0002486	0.0002495	0.0002495	0.0002632	0.0002552	0.0002571	0.0002609	0.000261	0.0002571
1323	0.0004977	0.000501	0.0005013	0.0005014	4.843e-05	4.871e-05	4.893e-05	4.902e-05	0.0002545	0.0002562	0.0002545	0.0002535	0.0002563	0.0002552	0.0002564	0.0002566	0.000233	0.0002308	0.0002344	0.0002335	0.0002505	0.0002547	0.0002574	0.0002657	0.0002793	0.0002675	0.0002569	0.0002557	0.0002523	0.0002496	0.0002519	0.000252	0.0002496	0.0002492	0.0002514	0.0002514	0.0002487	0.0002487	0.0002488	0.0002486	0.0002512	0.0002521	0.0002522	0.0002629	0.0002566	0.0002599	0.0002636	0.0002628	0.0002597
1323.2	0.0005033	0.0005066	0.0005069	0.000507	4.836e-05	4.863e-05	4.885e-05	4.892e-05	0.0002549	0.0002562	0.0002545	0.0002536	0.0002562	0.0002552	0.0002565	0.0002567	0.0002352	0.0002338	0.0002364	0.0002368	0.0002538	0.0002577	0.0002599	0.0002689	0.0002797	0.000268	0.0002577	0.0002564	0.0002544	0.0002504	0.0002539	0.000254	0.0002505	0.0002518	0.0002532	0.0002534	0.00025	0.00025	0.0002514	0.0002501	0.0002538	0.0002545	0.0002547	0.0002625	0.0002582	0.0002628	0.0002662	0.0002644	0.0002626
1323.4	0.0005089	0.0005122	0.0005125	0.0005126	4.828e-05	4.855e-05	4.878e-05	4.882e-05	0.0002552	0.0002562	0.0002544	0.0002537	0.0002559	0.0002552	0.0002564	0.0002568	0.0002372	0.0002371	0.0002384	0.00024	0.000257	0.0002608	0.0002622	0.0002723	0.0002799	0.0002682	0.0002587	0.0002569	0.0002564	0.0002513	0.0002557	0.0002558	0.0002514	0.0002542	0.0002547	0.0002551	0.0002515	0.0002514	0.0002541	0.0002519	0.0002563	0.0002566	0.0002571	0.000262	0.00026	0.0002657	0.0002685	0.0002659	0.0002655
1323.6	0.0005144	0.0005177	0.0005181	0.0005182	4.821e-05	4.848e-05	4.869e-05	4.873e-05	0.0002553	0.0002561	0.0002542	0.0002537	0.0002556	0.0002551	0.0002563	0.0002567	0.0002391	0.0002404	0.0002403	0.0002433	0.0002601	0.0002639	0.0002643	0.0002759	0.0002801	0.0002682	0.0002599	0.0002574	0.0002584	0.0002524	0.0002572	0.0002573	0.0002524	0.0002565	0.000256	0.0002566	0.0002531	0.000253	0.0002568	0.0002538	0.0002585	0.0002585	0.0002592	0.0002615	0.000262	0.0002686	0.0002706	0.0002673	0.0002684
1323.8	0.00052	0.0005233	0.0005236	0.0005238	4.812e-05	4.84e-05	4.858e-05	4.865e-05	0.0002554	0.0002558	0.000254	0.0002536	0.0002552	0.0002549	0.0002561	0.0002566	0.0002409	0.0002437	0.0002423	0.0002464	0.000263	0.0002668	0.0002662	0.0002795	0.0002801	0.0002681	0.0002612	0.0002579	0.0002602	0.0002537	0.0002585	0.0002585	0.0002536	0.0002585	0.0002571	0.0002579	0.0002549	0.0002548	0.0002594	0.000256	0.0002605	0.0002602	0.000261	0.000261	0.0002642	0.0002714	0.0002724	0.0002687	0.0002712
1324	0.0005256	0.0005289	0.0005292	0.0005294	4.805e-05	4.83e-05	4.849e-05	4.855e-05	0.0002554	0.0002555	0.0002537	0.0002535	0.0002548	0.0002547	0.0002558	0.0002563	0.0002427	0.0002469	0.0002444	0.0002493	0.0002656	0.0002695	0.0002679	0.0002831	0.0002802	0.000268	0.0002627	0.0002584	0.0002618	0.0002552	0.0002595	0.0002595	0.0002549	0.0002603	0.000258	0.0002589	0.0002568	0.0002568	0.0002619	0.0002584	0.0002622	0.0002616	0.0002626	0.0002606	0.0002664	0.000274	0.0002739	0.0002702	0.0002739
1324.2	0.0005312	0.0005346	0.0005348	0.000535	4.798e-05	4.82e-05	4.84e-05	4.845e-05	0.0002554	0.0002551	0.0002534	0.0002533	0.0002543	0.0002545	0.0002555	0.000256	0.0002447	0.00025	0.0002467	0.0002519	0.000268	0.000272	0.0002696	0.0002866	0.0002803	0.0002679	0.0002642	0.0002591	0.0002632	0.0002568	0.0002602	0.0002603	0.0002565	0.0002618	0.0002588	0.0002598	0.000259	0.000259	0.0002641	0.000261	0.0002637	0.0002628	0.0002639	0.0002603	0.0002687	0.0002764	0.0002752	0.0002719	0.0002764
1324.4	0.0005367	0.0005402	0.0005404	0.0005406	4.79e-05	4.811e-05	4.83e-05	4.834e-05	0.0002552	0.0002546	0.000253	0.000253	0.0002537	0.0002542	0.0002552	0.0002556	0.0002467	0.0002529	0.0002492	0.0002544	0.0002702	0.0002742	0.0002713	0.0002899	0.0002805	0.0002679	0.0002657	0.00026	0.0002642	0.0002587	0.0002608	0.0002609	0.0002582	0.000263	0.0002597	0.0002607	0.0002612	0.0002613	0.0002661	0.0002636	0.0002649	0.0002639	0.0002651	0.0002603	0.0002708	0.0002785	0.0002765	0.0002738	0.0002786
1324.6	0.0005422	0.0005458	0.0005459	0.0005462	4.782e-05	4.802e-05	4.821e-05	4.824e-05	0.000255	0.000254	0.0002526	0.0002526	0.000253	0.0002538	0.0002548	0.0002551	0.000249	0.0002556	0.0002519	0.0002565	0.000272	0.0002762	0.0002731	0.000293	0.0002808	0.0002681	0.0002672	0.0002611	0.000265	0.0002606	0.0002613	0.0002614	0.0002602	0.000264	0.0002607	0.0002617	0.0002636	0.0002637	0.0002678	0.0002662	0.000266	0.000265	0.0002661	0.0002604	0.0002728	0.0002803	0.0002776	0.0002758	0.0002805
1324.8	0.0005478	0.0005514	0.0005514	0.0005518	4.774e-05	4.795e-05	4.812e-05	4.815e-05	0.0002547	0.0002533	0.000252	0.0002521	0.0002523	0.0002533	0.0002543	0.0002545	0.0002516	0.000258	0.0002547	0.0002585	0.0002737	0.0002778	0.000275	0.0002958	0.0002813	0.0002685	0.0002685	0.0002623	0.0002656	0.0002625	0.0002618	0.000262	0.0002622	0.0002647	0.0002618	0.0002627	0.0002659	0.0002661	0.0002692	0.0002688	0.000267	0.000266	0.0002671	0.0002606	0.0002746	0.0002817	0.0002788	0.000278	0.000282
1325	0.0005533	0.0005569	0.0005569	0.0005574	4.767e-05	4.789e-05	4.803e-05	4.807e-05	0.0002543	0.0002526	0.0002514	0.0002516	0.0002515	0.0002528	0.0002538	0.0002539	0.0002543	0.0002602	0.0002578	0.0002602	0.0002753	0.0002792	0.0002771	0.0002983	0.0002818	0.000269	0.0002695	0.0002637	0.0002659	0.0002644	0.0002623	0.0002627	0.0002644	0.0002653	0.0002631	0.0002639	0.0002681	0.0002685	0.0002703	0.0002712	0.000268	0.0002672	0.0002682	0.0002609	0.0002761	0.0002829	0.0002801	0.0002804	0.0002833
1325.2	0.0005588	0.0005623	0.0005625	0.0005629	4.761e-05	4.782e-05	4.796e-05	4.801e-05	0.0002539	0.0002517	0.0002506	0.0002509	0.0002506	0.0002522	0.0002532	0.0002531	0.0002573	0.0002621	0.0002609	0.0002619	0.0002767	0.0002804	0.0002794	0.0003004	0.0002825	0.0002696	0.0002703	0.0002652	0.000266	0.0002661	0.0002629	0.0002635	0.0002665	0.0002659	0.0002646	0.0002652	0.0002702	0.0002706	0.0002712	0.0002733	0.0002691	0.0002685	0.0002693	0.0002613	0.0002773	0.0002839	0.0002816	0.0002829	0.0002844
1325.4	0.0005643	0.0005678	0.000568	0.0005683	4.756e-05	4.776e-05	4.79e-05	4.795e-05	0.0002533	0.0002508	0.0002498	0.0002501	0.0002496	0.0002515	0.0002525	0.0002524	0.0002604	0.0002638	0.0002641	0.0002636	0.0002782	0.0002816	0.0002819	0.0003023	0.0002832	0.0002703	0.0002707	0.0002667	0.0002662	0.0002677	0.0002638	0.0002645	0.0002684	0.0002665	0.0002663	0.0002668	0.0002721	0.0002726	0.000272	0.0002752	0.0002704	0.0002701	0.0002707	0.0002616	0.0002783	0.0002847	0.0002833	0.0002854	0.0002853
1325.6	0.0005697	0.0005733	0.0005735	0.0005738	4.752e-05	4.771e-05	4.785e-05	4.788e-05	0.0002527	0.0002498	0.000249	0.0002493	0.0002485	0.0002507	0.0002518	0.0002515	0.0002636	0.0002655	0.0002673	0.0002653	0.0002799	0.0002827	0.0002845	0.0003039	0.0002838	0.0002712	0.0002709	0.0002682	0.0002664	0.000269	0.0002648	0.0002658	0.0002702	0.0002672	0.0002683	0.0002687	0.0002737	0.0002744	0.0002728	0.0002767	0.0002718	0.0002718	0.0002723	0.0002619	0.0002789	0.0002855	0.0002853	0.0002879	0.0002861
1325.8	0.0005752	0.0005788	0.0005789	0.0005793	4.747e-05	4.766e-05	4.781e-05	4.782e-05	0.000252	0.0002488	0.000248	0.0002484	0.0002474	0.0002498	0.000251	0.0002506	0.0002668	0.0002671	0.0002703	0.0002671	0.0002816	0.0002839	0.0002873	0.0003053	0.0002843	0.000272	0.0002708	0.0002696	0.0002666	0.00027	0.0002661	0.0002672	0.0002718	0.0002681	0.0002703	0.0002706	0.000275	0.0002758	0.0002736	0.000278	0.0002733	0.0002738	0.0002741	0.000262	0.0002792	0.0002863	0.0002873	0.0002903	0.0002869
1326	0.0005806	0.0005842	0.0005844	0.0005848	4.743e-05	4.763e-05	4.775e-05	4.777e-05	0.0002512	0.0002476	0.000247	0.0002474	0.0002462	0.0002489	0.0002501	0.0002496	0.00027	0.0002687	0.0002731	0.0002691	0.0002836	0.0002851	0.0002901	0.0003066	0.0002847	0.0002727	0.0002704	0.0002707	0.0002671	0.0002707	0.0002676	0.0002688	0.0002731	0.0002691	0.0002724	0.0002727	0.0002761	0.0002769	0.0002745	0.0002789	0.0002751	0.000276	0.0002761	0.0002618	0.0002793	0.0002872	0.0002896	0.0002924	0.0002878
1326.2	0.000586	0.0005896	0.0005899	0.0005903	4.739e-05	4.76e-05	4.771e-05	4.773e-05	0.0002504	0.0002465	0.0002458	0.0002464	0.0002449	0.0002478	0.0002491	0.0002486	0.0002729	0.0002705	0.0002757	0.0002712	0.0002857	0.0002866	0.0002928	0.0003079	0.0002848	0.0002732	0.0002698	0.0002717	0.0002677	0.000271	0.0002692	0.0002705	0.000274	0.0002704	0.0002745	0.0002748	0.0002769	0.0002778	0.0002756	0.0002797	0.0002771	0.0002782	0.0002783	0.0002613	0.0002794	0.0002883	0.0002918	0.0002942	0.0002888
1326.4	0.0005915	0.000595	0.0005953	0.0005957	4.737e-05	4.756e-05	4.767e-05	4.769e-05	0.0002495	0.0002452	0.0002446	0.0002453	0.0002435	0.0002467	0.000248	0.0002475	0.0002756	0.0002724	0.000278	0.0002737	0.000288	0.0002882	0.0002954	0.0003092	0.0002847	0.0002735	0.0002691	0.0002723	0.0002685	0.0002711	0.0002708	0.0002723	0.0002746	0.0002719	0.0002764	0.0002768	0.0002774	0.0002783	0.0002768	0.0002802	0.0002792	0.0002805	0.0002806	0.0002605	0.0002794	0.0002896	0.0002941	0.0002957	0.00029
1326.6	0.0005969	0.0006004	0.0006007	0.000601	4.735e-05	4.753e-05	4.764e-05	4.766e-05	0.0002485	0.0002439	0.0002433	0.0002442	0.000242	0.0002455	0.0002468	0.0002463	0.000278	0.0002745	0.0002799	0.0002763	0.0002904	0.0002901	0.0002977	0.0003107	0.0002843	0.0002735	0.0002684	0.0002726	0.0002696	0.000271	0.0002725	0.000274	0.000275	0.0002736	0.0002781	0.0002787	0.0002777	0.0002787	0.0002783	0.0002806	0.0002814	0.0002826	0.0002828	0.0002593	0.0002794	0.0002911	0.0002963	0.0002968	0.0002914
1326.8	0.0006022	0.0006057	0.0006061	0.0006064	4.734e-05	4.751e-05	4.761e-05	4.762e-05	0.0002475	0.0002426	0.000242	0.0002429	0.0002405	0.0002442	0.0002456	0.000245	0.0002801	0.0002769	0.0002815	0.0002791	0.000293	0.0002921	0.0002997	0.0003123	0.0002836	0.0002731	0.0002677	0.0002726	0.0002708	0.0002708	0.0002741	0.0002756	0.0002751	0.0002753	0.0002795	0.0002802	0.0002779	0.0002789	0.0002799	0.000281	0.0002835	0.0002847	0.0002849	0.0002579	0.0002796	0.0002928	0.0002982	0.0002976	0.0002929
1327	0.0006075	0.0006111	0.0006115	0.0006117	4.732e-05	4.749e-05	4.759e-05	4.759e-05	0.0002464	0.0002411	0.0002406	0.0002417	0.0002389	0.0002429	0.0002442	0.0002437	0.0002818	0.0002794	0.0002829	0.0002819	0.0002956	0.0002943	0.0003015	0.0003142	0.0002826	0.0002725	0.0002672	0.0002723	0.0002721	0.0002706	0.0002754	0.000277	0.0002751	0.0002771	0.0002805	0.0002815	0.0002781	0.0002792	0.0002817	0.0002815	0.0002855	0.0002864	0.0002868	0.0002562	0.0002799	0.0002946	0.0002998	0.000298	0.0002946
1327.2	0.0006128	0.0006164	0.0006168	0.000617	4.732e-05	4.748e-05	4.756e-05	4.756e-05	0.0002453	0.0002397	0.0002391	0.0002404	0.0002373	0.0002414	0.0002428	0.0002422	0.0002833	0.0002822	0.0002842	0.0002849	0.0002981	0.0002965	0.0003028	0.0003162	0.0002813	0.0002715	0.0002668	0.0002717	0.0002734	0.0002704	0.0002765	0.0002781	0.000275	0.0002788	0.0002812	0.0002824	0.0002784	0.0002795	0.0002836	0.0002822	0.0002872	0.0002879	0.0002885	0.0002544	0.0002805	0.0002964	0.0003011	0.0002982	0.0002965
1327.4	0.000618	0.0006217	0.000622	0.0006224	4.732e-05	4.748e-05	4.755e-05	4.755e-05	0.0002441	0.0002381	0.0002375	0.000239	0.0002355	0.0002399	0.0002414	0.0002407	0.0002846	0.000285	0.0002853	0.0002877	0.0003004	0.0002986	0.0003038	0.0003185	0.0002798	0.0002703	0.0002666	0.0002711	0.0002747	0.0002703	0.0002773	0.0002789	0.000275	0.0002803	0.0002815	0.000283	0.0002788	0.0002799	0.0002855	0.000283	0.0002887	0.0002891	0.0002898	0.0002525	0.0002812	0.0002982	0.000302	0.0002982	0.0002983
1327.6	0.0006232	0.0006269	0.0006272	0.0006276	4.733e-05	4.748e-05	4.755e-05	4.755e-05	0.0002429	0.0002365	0.0002359	0.0002375	0.0002337	0.0002383	0.0002399	0.0002391	0.0002857	0.0002878	0.0002864	0.0002904	0.0003025	0.0003007	0.0003045	0.0003208	0.0002783	0.0002689	0.0002667	0.0002703	0.0002758	0.0002704	0.0002778	0.0002794	0.0002751	0.0002816	0.0002816	0.0002832	0.0002794	0.0002805	0.0002873	0.0002841	0.0002898	0.0002899	0.0002908	0.0002506	0.0002822	0.0003	0.0003025	0.0002982	0.0003001
1327.8	0.0006284	0.0006321	0.0006324	0.0006328	4.734e-05	4.749e-05	4.755e-05	4.755e-05	0.0002416	0.0002349	0.0002343	0.000236	0.0002319	0.0002367	0.0002383	0.0002374	0.0002867	0.0002906	0.0002877	0.0002928	0.0003043	0.0003025	0.0003049	0.0003231	0.0002767	0.0002674	0.0002669	0.0002696	0.0002767	0.0002708	0.0002779	0.0002795	0.0002754	0.0002826	0.0002814	0.0002832	0.0002801	0.0002813	0.0002889	0.0002853	0.0002906	0.0002904	0.0002914	0.0002488	0.0002832	0.0003015	0.0003027	0.0002982	0.0003017
1328	0.0006335	0.0006372	0.0006376	0.0006379	4.736e-05	4.749e-05	4.755e-05	4.755e-05	0.0002403	0.0002331	0.0002326	0.0002343	0.00023	0.000235	0.0002367	0.0002357	0.0002878	0.0002933	0.0002891	0.0002949	0.0003058	0.0003041	0.0003052	0.0003254	0.0002752	0.000266	0.0002673	0.000269	0.0002773	0.0002713	0.0002777	0.0002794	0.0002759	0.0002834	0.000281	0.000283	0.0002811	0.0002823	0.0002903	0.0002868	0.0002911	0.0002905	0.0002917	0.0002472	0.0002844	0.0003028	0.0003027	0.0002983	0.0003031
1328.2	0.0006385	0.0006423	0.0006427	0.000643	4.737e-05	4.75e-05	4.756e-05	4.756e-05	0.0002389	0.0002314	0.0002308	0.0002326	0.0002281	0.0002333	0.000235	0.0002339	0.000289	0.0002957	0.0002907	0.0002967	0.000307	0.0003053	0.0003055	0.0003275	0.0002737	0.0002646	0.0002677	0.0002686	0.0002775	0.0002721	0.0002773	0.0002791	0.0002766	0.0002837	0.0002807	0.0002827	0.0002824	0.0002836	0.0002914	0.0002883	0.0002912	0.0002904	0.0002918	0.0002458	0.0002855	0.0003037	0.0003024	0.0002986	0.0003041
1328.4	0.0006435	0.0006474	0.0006478	0.0006481	4.739e-05	4.753e-05	4.758e-05	4.756e-05	0.0002374	0.0002296	0.0002291	0.0002309	0.0002261	0.0002315	0.0002333	0.0002321	0.0002904	0.0002978	0.0002925	0.0002982	0.0003078	0.0003061	0.0003058	0.0003294	0.0002724	0.0002634	0.0002681	0.0002684	0.0002774	0.000273	0.0002768	0.0002786	0.0002776	0.0002838	0.0002804	0.0002825	0.0002837	0.000285	0.0002922	0.0002899	0.0002911	0.0002902	0.0002916	0.0002447	0.0002866	0.0003042	0.0003021	0.0002991	0.0003048
1328.6	0.0006486	0.0006525	0.0006528	0.0006531	4.742e-05	4.756e-05	4.759e-05	4.757e-05	0.0002358	0.0002277	0.0002273	0.0002291	0.0002241	0.0002297	0.0002316	0.0002302	0.0002919	0.0002995	0.0002945	0.0002993	0.0003083	0.0003066	0.0003062	0.0003308	0.0002712	0.0002623	0.0002684	0.0002685	0.0002769	0.000274	0.0002761	0.0002781	0.0002787	0.0002835	0.0002803	0.0002823	0.0002851	0.0002864	0.0002926	0.0002915	0.0002908	0.0002899	0.0002914	0.0002437	0.0002874	0.0003044	0.0003017	0.0002998	0.0003051
1328.8	0.0006536	0.0006575	0.0006578	0.0006581	4.747e-05	4.76e-05	4.762e-05	4.76e-05	0.0002342	0.0002259	0.0002255	0.0002273	0.0002221	0.0002278	0.0002298	0.0002282	0.0002937	0.0003009	0.0002967	0.0003001	0.0003086	0.0003067	0.0003068	0.0003319	0.0002702	0.0002615	0.0002685	0.0002687	0.0002762	0.000275	0.0002754	0.0002775	0.0002798	0.000283	0.0002804	0.0002822	0.0002865	0.0002879	0.0002926	0.0002928	0.0002905	0.0002897	0.0002911	0.000243	0.0002879	0.0003043	0.0003015	0.0003008	0.0003051
1329	0.0006586	0.0006624	0.0006628	0.0006631	4.752e-05	4.765e-05	4.766e-05	4.764e-05	0.0002324	0.0002239	0.0002236	0.0002254	0.0002201	0.0002259	0.000228	0.0002263	0.0002958	0.0003019	0.0002991	0.0003008	0.0003087	0.0003065	0.0003076	0.0003326	0.0002694	0.0002609	0.0002683	0.0002692	0.0002753	0.0002758	0.0002749	0.0002771	0.000281	0.0002824	0.0002807	0.0002824	0.0002878	0.0002892	0.0002924	0.0002939	0.0002901	0.0002895	0.0002909	0.0002424	0.0002881	0.0003039	0.0003014	0.0003019	0.0003047
1329.2	0.0006636	0.0006674	0.0006677	0.000668	4.758e-05	4.77e-05	4.771e-05	4.769e-05	0.0002306	0.0002219	0.0002217	0.0002235	0.000218	0.000224	0.0002262	0.0002243	0.000298	0.0003027	0.0003015	0.0003013	0.0003088	0.0003061	0.0003086	0.0003329	0.0002687	0.0002605	0.0002679	0.0002697	0.0002742	0.0002765	0.0002744	0.0002769	0.000282	0.0002818	0.0002812	0.0002827	0.0002888	0.0002903	0.0002919	0.0002947	0.0002898	0.0002896	0.0002908	0.0002418	0.0002879	0.0003032	0.0003014	0.0003031	0.0003041
1329.4	0.0006685	0.0006723	0.0006726	0.0006729	4.764e-05	4.776e-05	4.776e-05	4.773e-05	0.0002288	0.0002199	0.0002197	0.0002215	0.0002159	0.000222	0.0002242	0.0002224	0.0003004	0.0003032	0.0003039	0.0003018	0.0003089	0.0003057	0.0003099	0.0003328	0.000268	0.0002602	0.0002671	0.0002702	0.0002731	0.0002769	0.0002742	0.0002769	0.0002829	0.0002812	0.0002819	0.0002833	0.0002896	0.0002911	0.0002913	0.0002952	0.0002897	0.0002899	0.000291	0.0002412	0.0002874	0.0003024	0.0003017	0.0003042	0.0003033
1329.6	0.0006733	0.0006772	0.0006774	0.0006777	4.771e-05	4.782e-05	4.781e-05	4.776e-05	0.0002268	0.0002178	0.0002177	0.0002195	0.0002138	0.00022	0.0002222	0.0002204	0.0003028	0.0003036	0.0003061	0.0003024	0.0003091	0.0003052	0.0003113	0.0003324	0.0002672	0.0002599	0.000266	0.0002707	0.0002721	0.0002769	0.0002742	0.000277	0.0002834	0.0002807	0.0002828	0.0002841	0.00029	0.0002915	0.0002906	0.0002952	0.0002898	0.0002904	0.0002913	0.0002404	0.0002865	0.0003016	0.0003022	0.0003052	0.0003024
1329.8	0.000678	0.0006819	0.0006822	0.0006825	4.778e-05	4.788e-05	4.786e-05	4.781e-05	0.0002248	0.0002157	0.0002156	0.0002175	0.0002116	0.0002178	0.0002202	0.0002183	0.000305	0.000304	0.000308	0.0003031	0.0003096	0.0003048	0.0003127	0.0003318	0.0002663	0.0002596	0.0002646	0.0002709	0.0002712	0.0002767	0.0002744	0.0002774	0.0002836	0.0002804	0.0002838	0.000285	0.00029	0.0002916	0.00029	0.0002949	0.0002902	0.0002911	0.0002919	0.0002393	0.0002853	0.0003008	0.0003028	0.000306	0.0003015
1330	0.0006827	0.0006867	0.0006869	0.0006872	4.785e-05	4.795e-05	4.791e-05	4.785e-05	0.0002228	0.0002135	0.0002134	0.0002154	0.0002093	0.0002157	0.000218	0.0002162	0.0003072	0.0003044	0.0003096	0.000304	0.0003102	0.0003046	0.0003141	0.0003312	0.0002652	0.0002592	0.000263	0.0002709	0.0002705	0.000276	0.0002748	0.0002779	0.0002835	0.0002804	0.0002848	0.000286	0.0002897	0.0002912	0.0002895	0.0002943	0.0002908	0.000292	0.0002926	0.000238	0.0002839	0.0003001	0.0003035	0.0003064	0.0003007
1330.2	0.0006874	0.0006913	0.0006915	0.0006918	4.793e-05	4.802e-05	4.796e-05	4.789e-05	0.0002207	0.0002113	0.0002112	0.0002133	0.000207	0.0002134	0.0002158	0.0002141	0.0003091	0.000305	0.0003109	0.0003051	0.000311	0.0003045	0.0003154	0.0003306	0.0002639	0.0002586	0.0002613	0.0002706	0.00027	0.0002751	0.0002753	0.0002785	0.000283	0.0002806	0.0002857	0.0002868	0.000289	0.0002906	0.0002892	0.0002934	0.0002915	0.0002929	0.0002935	0.0002363	0.0002824	0.0002996	0.0003043	0.0003064	0.0003001
1330.4	0.000692	0.0006958	0.0006961	0.0006964	4.801e-05	4.808e-05	4.801e-05	4.794e-05	0.0002186	0.000209	0.0002088	0.0002112	0.0002046	0.0002112	0.0002135	0.0002119	0.0003106	0.0003058	0.0003117	0.0003065	0.000312	0.0003048	0.0003165	0.0003301	0.0002623	0.0002577	0.0002595	0.0002699	0.0002698	0.0002739	0.0002758	0.0002791	0.0002821	0.0002809	0.0002863	0.0002876	0.000288	0.0002897	0.0002892	0.0002924	0.0002923	0.0002938	0.0002944	0.0002343	0.0002809	0.0002993	0.0003049	0.0003061	0.0002996
1330.6	0.0006965	0.0007003	0.0007006	0.0007009	4.809e-05	4.815e-05	4.808e-05	4.799e-05	0.0002165	0.0002067	0.0002065	0.000209	0.0002022	0.0002088	0.0002112	0.0002096	0.0003118	0.0003068	0.0003123	0.000308	0.0003132	0.0003052	0.0003172	0.0003297	0.0002604	0.0002565	0.0002578	0.0002688	0.0002698	0.0002726	0.0002763	0.0002796	0.000281	0.0002815	0.0002867	0.0002881	0.0002869	0.0002885	0.0002894	0.0002914	0.0002931	0.0002946	0.0002952	0.000232	0.0002795	0.0002992	0.0003053	0.0003053	0.0002994
1330.8	0.000701	0.0007048	0.0007051	0.0007054	4.818e-05	4.823e-05	4.815e-05	4.804e-05	0.0002144	0.0002044	0.0002041	0.0002068	0.0001998	0.0002064	0.0002089	0.0002073	0.0003126	0.000308	0.0003124	0.0003097	0.0003144	0.0003058	0.0003175	0.0003296	0.0002582	0.000255	0.0002562	0.0002674	0.0002699	0.0002711	0.0002767	0.0002799	0.0002797	0.0002821	0.0002868	0.0002882	0.0002856	0.0002873	0.0002897	0.0002904	0.0002939	0.0002952	0.0002959	0.0002294	0.0002783	0.0002992	0.0003054	0.0003041	0.0002994
1331	0.0007053	0.0007091	0.0007095	0.0007099	4.828e-05	4.832e-05	4.822e-05	4.81e-05	0.0002122	0.0002021	0.0002016	0.0002046	0.0001973	0.000204	0.0002065	0.0002049	0.000313	0.0003094	0.0003123	0.0003114	0.0003155	0.0003064	0.0003174	0.0003296	0.0002557	0.0002531	0.0002547	0.0002658	0.00027	0.0002696	0.0002767	0.00028	0.0002783	0.0002827	0.0002864	0.000288	0.0002843	0.0002861	0.0002902	0.0002895	0.0002944	0.0002954	0.0002963	0.0002267	0.0002772	0.0002993	0.0003052	0.0003026	0.0002994
1331.2	0.0007097	0.0007135	0.0007138	0.0007142	4.839e-05	4.843e-05	4.831e-05	4.817e-05	0.00021	0.0001997	0.0001991	0.0002023	0.0001948	0.0002016	0.0002041	0.0002025	0.0003131	0.0003109	0.000312	0.000313	0.0003164	0.0003071	0.0003168	0.0003298	0.0002531	0.0002509	0.0002534	0.000264	0.0002701	0.0002683	0.0002765	0.0002796	0.000277	0.0002832	0.0002857	0.0002874	0.0002832	0.000285	0.0002908	0.0002888	0.0002947	0.0002953	0.0002964	0.0002238	0.0002764	0.0002995	0.0003045	0.0003009	0.0002995
1331.4	0.000714	0.0007178	0.0007182	0.0007185	4.852e-05	4.855e-05	4.841e-05	4.827e-05	0.0002078	0.0001973	0.0001967	0.0002	0.0001923	0.0001991	0.0002017	0.0002001	0.0003129	0.0003125	0.0003117	0.0003146	0.0003172	0.0003078	0.0003159	0.0003303	0.0002503	0.0002486	0.0002524	0.0002621	0.0002701	0.000267	0.0002759	0.000279	0.0002757	0.0002834	0.0002846	0.0002865	0.0002822	0.000284	0.0002914	0.0002884	0.0002946	0.0002948	0.0002961	0.000221	0.0002759	0.0002996	0.0003036	0.0002991	0.0002997
1331.6	0.0007185	0.0007222	0.0007226	0.0007229	4.866e-05	4.869e-05	4.854e-05	4.838e-05	0.0002057	0.0001949	0.0001942	0.0001978	0.0001898	0.0001967	0.0001993	0.0001976	0.0003127	0.0003142	0.0003115	0.0003159	0.0003176	0.0003083	0.0003147	0.0003308	0.0002476	0.0002462	0.0002517	0.0002603	0.0002699	0.0002661	0.000275	0.000278	0.0002747	0.0002834	0.0002833	0.0002852	0.0002814	0.0002833	0.0002918	0.0002882	0.0002942	0.000294	0.0002955	0.0002183	0.0002755	0.0002996	0.0003022	0.0002973	0.0002998
1331.8	0.0007229	0.0007266	0.000727	0.0007273	4.882e-05	4.884e-05	4.867e-05	4.852e-05	0.0002035	0.0001925	0.0001918	0.0001955	0.0001873	0.0001942	0.0001969	0.0001951	0.0003124	0.0003156	0.0003114	0.000317	0.0003177	0.0003085	0.0003134	0.0003312	0.0002449	0.0002438	0.0002511	0.0002586	0.0002694	0.0002653	0.0002737	0.0002767	0.0002739	0.0002831	0.0002817	0.0002838	0.000281	0.0002829	0.0002921	0.0002882	0.0002934	0.0002929	0.0002945	0.0002158	0.0002753	0.0002994	0.0003005	0.0002956	0.0002996
1332	0.0007272	0.0007309	0.0007314	0.0007316	4.897e-05	4.899e-05	4.881e-05	4.865e-05	0.0002012	0.0001901	0.0001894	0.0001931	0.0001849	0.0001918	0.0001946	0.0001926	0.0003121	0.0003169	0.0003115	0.0003176	0.0003174	0.0003084	0.0003119	0.0003315	0.0002423	0.0002414	0.0002505	0.0002571	0.0002687	0.0002648	0.0002721	0.0002752	0.0002733	0.0002823	0.00028	0.0002821	0.0002807	0.0002826	0.000292	0.0002884	0.0002923	0.0002914	0.0002931	0.0002135	0.0002751	0.0002988	0.0002986	0.000294	0.0002992
1332.2	0.0007315	0.0007352	0.0007357	0.0007359	4.912e-05	4.914e-05	4.896e-05	4.88e-05	0.0001989	0.0001876	0.000187	0.0001907	0.0001824	0.0001893	0.0001922	0.00019	0.000312	0.0003178	0.0003118	0.0003179	0.0003167	0.0003078	0.0003105	0.0003316	0.0002398	0.0002391	0.00025	0.0002559	0.0002676	0.0002644	0.0002703	0.0002734	0.0002728	0.0002811	0.0002783	0.0002804	0.0002806	0.0002826	0.0002915	0.0002886	0.0002908	0.0002898	0.0002915	0.0002114	0.0002747	0.0002979	0.0002965	0.0002926	0.0002984
1332.4	0.0007356	0.0007393	0.0007398	0.0007401	4.928e-05	4.929e-05	4.91e-05	4.895e-05	0.0001965	0.0001851	0.0001845	0.0001883	0.0001799	0.0001869	0.0001897	0.0001874	0.000312	0.0003183	0.0003123	0.0003177	0.0003156	0.0003068	0.0003091	0.0003313	0.0002375	0.000237	0.0002494	0.0002548	0.0002661	0.0002641	0.0002683	0.0002715	0.0002726	0.0002796	0.0002767	0.0002786	0.0002806	0.0002826	0.0002906	0.0002887	0.000289	0.000288	0.0002898	0.0002096	0.0002742	0.0002965	0.0002943	0.0002914	0.0002971
1332.6	0.0007396	0.0007433	0.0007437	0.000744	4.943e-05	4.944e-05	4.923e-05	4.909e-05	0.0001941	0.0001826	0.0001821	0.0001858	0.0001775	0.0001844	0.0001872	0.0001848	0.0003122	0.0003183	0.000313	0.0003171	0.0003141	0.0003054	0.0003078	0.0003305	0.0002353	0.0002351	0.0002486	0.0002539	0.0002643	0.0002638	0.0002663	0.0002695	0.0002723	0.0002777	0.0002751	0.000277	0.0002806	0.0002826	0.0002893	0.0002887	0.0002871	0.0002862	0.0002879	0.0002079	0.0002734	0.0002947	0.000292	0.0002904	0.0002954
1332.8	0.0007434	0.0007472	0.0007476	0.0007479	4.959e-05	4.959e-05	4.937e-05	4.923e-05	0.0001916	0.00018	0.0001796	0.0001833	0.000175	0.000182	0.0001847	0.0001823	0.0003126	0.000318	0.0003138	0.0003162	0.0003124	0.0003036	0.0003068	0.0003294	0.0002334	0.0002334	0.0002475	0.0002532	0.0002622	0.0002635	0.0002644	0.0002677	0.0002722	0.0002757	0.0002739	0.0002756	0.0002805	0.0002825	0.0002876	0.0002884	0.0002852	0.0002845	0.000286	0.0002065	0.0002722	0.0002925	0.0002899	0.0002896	0.0002933
1333	0.0007472	0.000751	0.0007515	0.0007517	4.974e-05	4.974e-05	4.951e-05	4.938e-05	0.0001891	0.0001775	0.0001772	0.0001808	0.0001725	0.0001796	0.0001822	0.0001797	0.0003132	0.0003173	0.0003147	0.0003152	0.0003106	0.0003016	0.000306	0.0003277	0.0002316	0.000232	0.0002461	0.0002526	0.0002601	0.000263	0.0002626	0.000266	0.0002719	0.0002735	0.0002728	0.0002744	0.0002803	0.0002822	0.0002856	0.0002878	0.0002833	0.0002829	0.0002843	0.0002051	0.0002707	0.0002901	0.000288	0.0002889	0.0002909
1333.2	0.0007509	0.0007548	0.0007553	0.0007555	4.99e-05	4.989e-05	4.966e-05	4.954e-05	0.0001866	0.0001749	0.0001748	0.0001783	0.0001701	0.0001771	0.0001796	0.0001771	0.0003139	0.0003162	0.0003156	0.000314	0.0003088	0.0002994	0.0003055	0.0003257	0.0002299	0.0002307	0.0002445	0.000252	0.0002578	0.0002623	0.000261	0.0002645	0.0002714	0.0002714	0.000272	0.0002734	0.0002798	0.0002816	0.0002834	0.0002869	0.0002816	0.0002815	0.0002828	0.0002037	0.0002688	0.0002875	0.0002863	0.0002882	0.0002883
1333.4	0.0007546	0.0007584	0.0007589	0.0007591	5.005e-05	5.004e-05	4.98e-05	4.969e-05	0.000184	0.0001724	0.0001724	0.0001758	0.0001676	0.0001747	0.000177	0.0001746	0.0003147	0.000315	0.0003163	0.0003128	0.000307	0.0002971	0.0003051	0.0003233	0.0002282	0.0002295	0.0002424	0.0002514	0.0002556	0.0002612	0.0002596	0.0002632	0.0002706	0.0002694	0.0002713	0.0002727	0.000279	0.0002807	0.0002811	0.0002855	0.0002801	0.0002804	0.0002814	0.0002022	0.0002666	0.0002848	0.0002848	0.0002873	0.0002855
1333.6	0.0007581	0.0007619	0.0007624	0.0007627	5.02e-05	5.02e-05	4.995e-05	4.984e-05	0.0001814	0.0001699	0.0001699	0.0001733	0.0001651	0.0001723	0.0001744	0.0001721	0.0003154	0.0003136	0.0003167	0.0003117	0.0003054	0.0002948	0.0003048	0.0003207	0.0002265	0.0002283	0.0002401	0.0002505	0.0002534	0.0002598	0.0002585	0.0002621	0.0002695	0.0002675	0.0002708	0.0002721	0.0002777	0.0002794	0.0002789	0.0002838	0.0002787	0.0002794	0.0002803	0.0002006	0.000264	0.0002821	0.0002834	0.0002863	0.0002827
1333.8	0.0007616	0.0007653	0.0007658	0.0007661	5.035e-05	5.036e-05	5.009e-05	4.999e-05	0.0001788	0.0001674	0.0001675	0.0001708	0.0001627	0.0001699	0.0001718	0.0001695	0.0003159	0.0003123	0.0003168	0.0003108	0.000304	0.0002927	0.0003045	0.0003179	0.0002246	0.000227	0.0002375	0.0002495	0.0002515	0.0002581	0.0002575	0.0002612	0.0002681	0.0002658	0.0002703	0.0002716	0.0002761	0.0002778	0.0002767	0.0002817	0.0002776	0.0002786	0.0002794	0.0001988	0.0002612	0.0002795	0.0002822	0.000285	0.0002799
1334	0.000765	0.0007687	0.0007691	0.0007695	5.051e-05	5.051e-05	5.024e-05	5.013e-05	0.0001762	0.0001649	0.000165	0.0001683	0.0001602	0.0001674	0.0001691	0.000167	0.0003161	0.000311	0.0003165	0.0003101	0.0003028	0.0002907	0.0003041	0.0003151	0.0002226	0.0002256	0.0002348	0.0002481	0.0002497	0.000256	0.0002567	0.0002604	0.0002663	0.0002644	0.0002697	0.000271	0.0002742	0.0002757	0.0002747	0.0002793	0.0002767	0.000278	0.0002786	0.0001967	0.0002583	0.0002771	0.0002811	0.0002834	0.0002773
1334.2	0.0007682	0.0007719	0.0007724	0.0007728	5.067e-05	5.066e-05	5.038e-05	5.027e-05	0.0001736	0.0001624	0.0001625	0.0001658	0.0001577	0.0001649	0.0001665	0.0001646	0.000316	0.0003099	0.0003158	0.0003095	0.0003018	0.000289	0.0003034	0.0003123	0.0002203	0.000224	0.000232	0.0002464	0.0002482	0.0002537	0.000256	0.0002596	0.0002641	0.0002631	0.000269	0.0002703	0.0002718	0.0002734	0.0002728	0.0002767	0.0002758	0.0002773	0.0002779	0.0001943	0.0002554	0.0002748	0.0002799	0.0002813	0.0002749
1334.4	0.0007713	0.000775	0.0007755	0.0007759	5.082e-05	5.08e-05	5.052e-05	5.041e-05	0.0001711	0.00016	0.00016	0.0001634	0.0001551	0.0001624	0.0001638	0.000162	0.0003155	0.000309	0.0003146	0.0003092	0.0003009	0.0002875	0.0003024	0.0003097	0.0002178	0.0002221	0.0002292	0.0002444	0.0002468	0.0002512	0.0002552	0.0002588	0.0002616	0.000262	0.0002679	0.0002694	0.0002693	0.0002708	0.0002712	0.0002741	0.000275	0.0002765	0.0002771	0.0001917	0.0002525	0.0002729	0.0002786	0.0002789	0.0002727
1334.6	0.0007743	0.000778	0.0007785	0.0007789	5.096e-05	5.095e-05	5.067e-05	5.055e-05	0.0001685	0.0001576	0.0001575	0.0001609	0.0001526	0.0001599	0.0001612	0.0001595	0.0003145	0.0003083	0.000313	0.000309	0.0003002	0.0002862	0.000301	0.0003073	0.000215	0.00022	0.0002265	0.0002421	0.0002456	0.0002485	0.0002542	0.0002578	0.000259	0.000261	0.0002665	0.0002682	0.0002665	0.000268	0.0002698	0.0002714	0.0002742	0.0002756	0.0002762	0.0001889	0.0002498	0.0002711	0.000277	0.0002762	0.0002708
1334.8	0.0007771	0.0007808	0.0007813	0.0007817	5.111e-05	5.11e-05	5.081e-05	5.069e-05	0.000166	0.0001551	0.000155	0.0001584	0.0001501	0.0001573	0.0001585	0.000157	0.0003131	0.0003077	0.0003111	0.0003089	0.0002994	0.000285	0.0002992	0.0003051	0.000212	0.0002175	0.000224	0.0002395	0.0002445	0.0002458	0.0002531	0.0002565	0.0002562	0.0002601	0.0002648	0.0002667	0.0002637	0.0002652	0.0002686	0.0002688	0.0002732	0.0002743	0.0002751	0.0001858	0.0002472	0.0002694	0.0002752	0.0002731	0.0002691
1335	0.0007799	0.0007835	0.0007841	0.0007844	5.126e-05	5.125e-05	5.095e-05	5.083e-05	0.0001635	0.0001527	0.0001525	0.000156	0.0001476	0.0001547	0.0001559	0.0001544	0.0003114	0.0003073	0.000309	0.0003087	0.0002985	0.000284	0.000297	0.0003031	0.0002088	0.0002148	0.0002217	0.0002367	0.0002433	0.0002432	0.0002517	0.000255	0.0002534	0.000259	0.0002627	0.0002647	0.000261	0.0002625	0.0002674	0.0002664	0.0002719	0.0002727	0.0002736	0.0001827	0.0002449	0.0002679	0.000273	0.0002698	0.0002674
1335.2	0.0007826	0.0007863	0.0007867	0.000787	5.143e-05	5.141e-05	5.11e-05	5.097e-05	0.000161	0.0001503	0.00015	0.0001536	0.0001451	0.0001522	0.0001534	0.0001518	0.0003093	0.000307	0.0003067	0.0003084	0.0002974	0.0002829	0.0002943	0.0003014	0.0002055	0.0002119	0.0002197	0.0002338	0.0002421	0.0002407	0.0002499	0.0002532	0.0002506	0.0002578	0.0002602	0.0002624	0.0002584	0.0002599	0.0002663	0.0002641	0.0002703	0.0002708	0.0002718	0.0001796	0.0002429	0.0002663	0.0002704	0.0002663	0.0002659
1335.4	0.0007851	0.0007889	0.0007893	0.0007896	5.16e-05	5.157e-05	5.126e-05	5.112e-05	0.0001585	0.0001478	0.0001475	0.0001511	0.0001427	0.0001496	0.0001508	0.0001492	0.000307	0.0003066	0.0003044	0.0003078	0.000296	0.0002816	0.0002914	0.0002997	0.0002022	0.0002089	0.0002178	0.0002309	0.0002408	0.0002383	0.0002479	0.000251	0.000248	0.0002563	0.0002574	0.0002597	0.0002559	0.0002575	0.0002651	0.0002621	0.0002683	0.0002685	0.0002697	0.0001765	0.000241	0.0002646	0.0002675	0.0002628	0.0002642
1335.6	0.0007876	0.0007913	0.0007918	0.0007921	5.179e-05	5.174e-05	5.143e-05	5.129e-05	0.0001561	0.0001454	0.0001451	0.0001487	0.0001403	0.000147	0.0001483	0.0001466	0.0003046	0.0003061	0.0003021	0.0003069	0.0002943	0.0002801	0.0002882	0.000298	0.0001989	0.0002058	0.0002161	0.000228	0.0002392	0.0002362	0.0002454	0.0002485	0.0002456	0.0002546	0.0002544	0.0002567	0.0002536	0.0002553	0.0002636	0.0002603	0.000266	0.0002657	0.0002671	0.0001736	0.0002393	0.0002626	0.0002643	0.0002593	0.0002624
1335.8	0.0007899	0.0007936	0.0007942	0.0007943	5.198e-05	5.192e-05	5.161e-05	5.147e-05	0.0001536	0.0001429	0.0001427	0.0001462	0.0001379	0.0001445	0.0001459	0.0001441	0.0003021	0.0003053	0.0003	0.0003056	0.0002921	0.0002783	0.0002848	0.0002963	0.0001957	0.0002028	0.0002145	0.0002253	0.0002372	0.0002342	0.0002427	0.0002457	0.0002434	0.0002525	0.0002512	0.0002535	0.0002516	0.0002533	0.0002619	0.0002586	0.0002632	0.0002627	0.0002642	0.0001709	0.0002376	0.0002604	0.0002607	0.000256	0.0002604
1336	0.0007922	0.0007959	0.0007965	0.0007965	5.218e-05	5.211e-05	5.179e-05	5.165e-05	0.0001511	0.0001405	0.0001403	0.0001438	0.0001356	0.000142	0.0001434	0.0001415	0.0002998	0.0003043	0.0002981	0.0003039	0.0002896	0.0002761	0.0002814	0.0002943	0.0001926	0.0001998	0.000213	0.0002227	0.000235	0.0002325	0.0002398	0.0002427	0.0002414	0.00025	0.000248	0.0002503	0.0002497	0.0002515	0.0002599	0.000257	0.0002602	0.0002594	0.000261	0.0001684	0.0002359	0.0002579	0.000257	0.0002528	0.000258
1336.2	0.0007944	0.0007981	0.0007988	0.0007987	5.239e-05	5.233e-05	5.198e-05	5.185e-05	0.0001486	0.0001381	0.000138	0.0001413	0.0001334	0.0001396	0.000141	0.000139	0.0002976	0.0003028	0.0002964	0.0003018	0.0002866	0.0002735	0.000278	0.0002921	0.0001898	0.000197	0.0002115	0.0002204	0.0002324	0.0002308	0.0002367	0.0002395	0.0002396	0.0002473	0.0002449	0.000247	0.000248	0.0002498	0.0002575	0.0002554	0.0002569	0.0002561	0.0002576	0.0001661	0.000234	0.0002551	0.0002532	0.0002499	0.0002553
1336.4	0.0007966	0.0008003	0.000801	0.0008009	5.261e-05	5.254e-05	5.219e-05	5.205e-05	0.0001462	0.0001357	0.0001357	0.000139	0.0001312	0.0001372	0.0001387	0.0001365	0.0002956	0.000301	0.000295	0.0002993	0.0002834	0.0002706	0.0002748	0.0002895	0.0001872	0.0001945	0.0002099	0.0002183	0.0002296	0.0002292	0.0002335	0.0002364	0.000238	0.0002443	0.0002419	0.0002439	0.0002464	0.0002482	0.0002548	0.0002538	0.0002535	0.0002526	0.0002541	0.000164	0.000232	0.0002519	0.0002494	0.0002473	0.0002522
1336.6	0.0007987	0.0008024	0.000803	0.000803	5.284e-05	5.275e-05	5.24e-05	5.226e-05	0.0001437	0.0001333	0.0001335	0.0001366	0.0001291	0.0001349	0.0001363	0.0001341	0.0002939	0.0002988	0.0002937	0.0002965	0.0002799	0.0002673	0.0002719	0.0002865	0.0001848	0.0001921	0.0002081	0.0002164	0.0002266	0.0002276	0.0002304	0.0002333	0.0002364	0.000241	0.0002392	0.000241	0.0002448	0.0002466	0.0002518	0.0002519	0.00025	0.0002493	0.0002507	0.0001622	0.0002297	0.0002484	0.0002457	0.0002448	0.0002488
1336.8	0.0008007	0.0008044	0.000805	0.000805	5.306e-05	5.296e-05	5.262e-05	5.247e-05	0.0001412	0.000131	0.0001313	0.0001343	0.000127	0.0001326	0.000134	0.0001317	0.0002924	0.0002962	0.0002925	0.0002936	0.0002763	0.0002637	0.0002692	0.000283	0.0001827	0.00019	0.0002061	0.0002147	0.0002234	0.0002259	0.0002273	0.0002303	0.0002348	0.0002377	0.0002366	0.0002382	0.0002431	0.0002448	0.0002484	0.0002499	0.0002466	0.0002461	0.0002473	0.0001604	0.0002272	0.0002446	0.0002422	0.0002424	0.0002452
1337	0.0008026	0.0008063	0.0008069	0.0008068	5.327e-05	5.318e-05	5.283e-05	5.268e-05	0.0001387	0.0001287	0.0001291	0.000132	0.000125	0.0001304	0.0001317	0.0001294	0.000291	0.0002933	0.0002913	0.0002905	0.0002727	0.00026	0.0002666	0.0002792	0.0001806	0.000188	0.0002038	0.000213	0.0002201	0.0002241	0.0002245	0.0002274	0.0002331	0.0002343	0.0002343	0.0002357	0.0002412	0.0002429	0.0002449	0.0002475	0.0002432	0.0002431	0.0002441	0.0001587	0.0002243	0.0002406	0.0002389	0.0002402	0.0002412
1337.2	0.0008043	0.000808	0.0008086	0.0008085	5.348e-05	5.339e-05	5.304e-05	5.288e-05	0.0001363	0.0001265	0.000127	0.0001297	0.0001229	0.0001282	0.0001294	0.0001271	0.0002897	0.0002902	0.00029	0.0002873	0.0002691	0.0002562	0.0002643	0.0002751	0.0001786	0.0001862	0.0002013	0.0002113	0.0002169	0.000222	0.0002218	0.0002247	0.0002311	0.000231	0.0002321	0.0002334	0.000239	0.0002407	0.0002413	0.0002448	0.00024	0.0002403	0.0002411	0.000157	0.000221	0.0002366	0.0002358	0.0002379	0.0002372
1337.4	0.000806	0.0008096	0.0008103	0.0008102	5.369e-05	5.361e-05	5.323e-05	5.308e-05	0.0001339	0.0001243	0.0001249	0.0001275	0.0001209	0.000126	0.0001271	0.0001249	0.0002884	0.0002869	0.0002885	0.0002842	0.0002656	0.0002524	0.0002622	0.0002707	0.0001767	0.0001844	0.0001985	0.0002095	0.0002137	0.0002196	0.0002193	0.0002223	0.0002289	0.0002278	0.0002301	0.0002312	0.0002365	0.0002382	0.0002376	0.0002417	0.0002371	0.0002377	0.0002384	0.0001553	0.0002175	0.0002325	0.0002329	0.0002355	0.0002332
1337.6	0.0008076	0.0008112	0.0008118	0.0008118	5.39e-05	5.382e-05	5.343e-05	5.328e-05	0.0001315	0.0001222	0.0001229	0.0001254	0.0001189	0.0001238	0.0001249	0.0001228	0.000287	0.0002837	0.0002867	0.0002813	0.0002623	0.0002488	0.0002601	0.0002662	0.0001747	0.0001827	0.0001956	0.0002076	0.0002107	0.0002169	0.000217	0.0002201	0.0002265	0.0002247	0.0002281	0.0002292	0.0002338	0.0002354	0.000234	0.0002384	0.0002344	0.0002353	0.0002358	0.0001534	0.0002138	0.0002286	0.0002301	0.000233	0.0002292
1337.8	0.000809	0.0008127	0.0008133	0.0008133	5.411e-05	5.402e-05	5.363e-05	5.349e-05	0.0001291	0.0001202	0.0001209	0.0001233	0.000117	0.0001217	0.0001226	0.0001207	0.0002854	0.0002804	0.0002847	0.0002785	0.0002593	0.0002453	0.0002579	0.0002617	0.0001726	0.0001808	0.0001925	0.0002055	0.0002079	0.000214	0.0002149	0.000218	0.0002237	0.0002219	0.0002262	0.0002273	0.0002307	0.0002322	0.0002306	0.0002348	0.0002319	0.0002331	0.0002334	0.0001513	0.00021	0.0002248	0.0002275	0.0002301	0.0002253
1338	0.0008103	0.000814	0.0008146	0.0008147	5.433e-05	5.423e-05	5.384e-05	5.37e-05	0.0001268	0.0001182	0.0001188	0.0001212	0.0001151	0.0001196	0.0001204	0.0001186	0.0002835	0.0002774	0.0002822	0.000276	0.0002564	0.0002421	0.0002556	0.0002572	0.0001703	0.0001789	0.0001893	0.0002031	0.0002053	0.0002109	0.0002129	0.0002159	0.0002206	0.0002193	0.0002241	0.0002253	0.0002273	0.0002288	0.0002274	0.000231	0.0002295	0.0002309	0.0002312	0.000149	0.0002062	0.0002212	0.0002249	0.000227	0.0002216
1338.2	0.0008114	0.0008152	0.0008158	0.0008159	5.453e-05	5.444e-05	5.405e-05	5.391e-05	0.0001245	0.0001162	0.0001168	0.0001191	0.0001131	0.0001175	0.0001183	0.0001165	0.0002813	0.0002744	0.0002793	0.0002736	0.0002538	0.0002391	0.0002531	0.0002529	0.0001678	0.0001767	0.0001861	0.0002005	0.0002029	0.0002075	0.0002108	0.0002139	0.0002172	0.0002169	0.0002218	0.0002231	0.0002237	0.0002251	0.0002244	0.0002272	0.0002272	0.0002287	0.0002289	0.0001466	0.0002024	0.0002178	0.0002223	0.0002235	0.0002181
1338.4	0.0008125	0.0008162	0.0008168	0.0008169	5.472e-05	5.465e-05	5.426e-05	5.411e-05	0.0001223	0.0001143	0.0001149	0.0001171	0.0001113	0.0001154	0.0001161	0.0001145	0.0002786	0.0002717	0.0002761	0.0002715	0.0002512	0.0002363	0.0002503	0.0002488	0.0001652	0.0001744	0.000183	0.0001975	0.0002006	0.000204	0.0002088	0.0002118	0.0002137	0.0002146	0.0002194	0.0002208	0.0002199	0.0002213	0.0002215	0.0002233	0.000225	0.0002264	0.0002266	0.000144	0.0001988	0.0002146	0.0002195	0.0002197	0.0002148
1338.6	0.0008133	0.0008171	0.0008177	0.0008177	5.492e-05	5.487e-05	5.445e-05	5.43e-05	0.0001202	0.0001124	0.0001129	0.0001152	0.0001094	0.0001133	0.000114	0.0001126	0.0002756	0.0002692	0.0002725	0.0002694	0.0002488	0.0002337	0.0002472	0.000245	0.0001623	0.0001718	0.00018	0.0001944	0.0001985	0.0002005	0.0002066	0.0002095	0.00021	0.0002124	0.0002166	0.0002182	0.0002161	0.0002174	0.0002189	0.0002195	0.0002226	0.0002239	0.0002242	0.0001412	0.0001953	0.0002116	0.0002166	0.0002157	0.0002117
1338.8	0.0008141	0.0008178	0.0008184	0.0008185	5.514e-05	5.507e-05	5.463e-05	5.45e-05	0.0001181	0.0001105	0.000111	0.0001132	0.0001076	0.0001113	0.000112	0.0001106	0.0002721	0.0002669	0.0002687	0.0002673	0.0002462	0.0002312	0.0002437	0.0002414	0.0001594	0.000169	0.0001771	0.0001911	0.0001964	0.0001971	0.0002041	0.0002071	0.0002063	0.0002101	0.0002136	0.0002153	0.0002124	0.0002136	0.0002164	0.0002159	0.0002201	0.0002211	0.0002216	0.0001385	0.000192	0.0002088	0.0002133	0.0002115	0.0002088
1339	0.0008147	0.0008184	0.000819	0.0008191	5.535e-05	5.527e-05	5.483e-05	5.471e-05	0.000116	0.0001086	0.0001091	0.0001113	0.0001058	0.0001093	0.00011	0.0001087	0.0002684	0.0002646	0.0002647	0.0002651	0.0002436	0.0002287	0.0002399	0.000238	0.0001563	0.000166	0.0001745	0.0001876	0.0001943	0.0001937	0.0002015	0.0002043	0.0002026	0.0002078	0.0002102	0.0002121	0.0002087	0.0002098	0.0002139	0.0002124	0.0002173	0.0002181	0.0002187	0.0001357	0.000189	0.000206	0.0002098	0.0002071	0.000206
1339.2	0.0008152	0.0008189	0.0008195	0.0008196	5.557e-05	5.547e-05	5.503e-05	5.492e-05	0.000114	0.0001068	0.0001073	0.0001094	0.0001041	0.0001073	0.0001081	0.0001068	0.0002645	0.0002623	0.0002607	0.0002627	0.0002407	0.0002261	0.0002357	0.0002348	0.0001532	0.000163	0.000172	0.0001842	0.0001921	0.0001905	0.0001985	0.0002013	0.0001991	0.0002053	0.0002066	0.0002086	0.0002051	0.0002063	0.0002114	0.0002092	0.0002143	0.0002147	0.0002155	0.000133	0.0001862	0.0002032	0.0002061	0.0002027	0.0002031
1339.4	0.0008156	0.0008193	0.0008199	0.00082	5.577e-05	5.569e-05	5.525e-05	5.512e-05	0.000112	0.0001051	0.0001055	0.0001076	0.0001024	0.0001054	0.0001062	0.0001049	0.0002604	0.00026	0.0002567	0.0002601	0.0002376	0.0002234	0.0002314	0.0002316	0.0001502	0.0001599	0.0001698	0.0001808	0.0001898	0.0001875	0.0001953	0.000198	0.0001957	0.0002025	0.0002029	0.0002049	0.0002018	0.0002029	0.0002088	0.0002061	0.000211	0.0002111	0.000212	0.0001304	0.0001836	0.0002003	0.000202	0.0001983	0.0002002
1339.6	0.0008158	0.0008195	0.0008201	0.0008201	5.597e-05	5.591e-05	5.546e-05	5.531e-05	0.0001101	0.0001033	0.0001037	0.0001058	0.0001008	0.0001036	0.0001043	0.000103	0.0002563	0.0002575	0.0002529	0.0002572	0.0002341	0.0002204	0.0002269	0.0002285	0.0001472	0.0001568	0.0001676	0.0001775	0.0001872	0.0001847	0.0001919	0.0001945	0.0001925	0.0001995	0.000199	0.000201	0.0001986	0.0001997	0.0002061	0.0002032	0.0002074	0.0002072	0.0002082	0.000128	0.000181	0.0001972	0.0001978	0.0001941	0.0001972
1339.8	0.0008159	0.0008196	0.0008202	0.0008202	5.618e-05	5.613e-05	5.567e-05	5.551e-05	0.0001081	0.0001016	0.000102	0.0001039	9.926e-05	0.0001017	0.0001025	0.0001012	0.0002523	0.0002547	0.0002492	0.0002539	0.0002303	0.0002171	0.0002224	0.0002252	0.0001444	0.0001538	0.0001656	0.0001744	0.0001844	0.000182	0.0001883	0.0001908	0.0001894	0.0001963	0.000195	0.000197	0.0001957	0.0001967	0.0002031	0.0002004	0.0002036	0.0002031	0.0002042	0.0001257	0.0001785	0.0001939	0.0001934	0.00019	0.000194
1340	0.0008158	0.0008195	0.0008201	0.0008201	5.639e-05	5.634e-05	5.587e-05	5.57e-05	0.0001062	9.987e-05	0.0001003	0.0001022	9.774e-05	9.998e-05	0.0001007	9.942e-05	0.0002483	0.0002516	0.0002457	0.0002503	0.0002262	0.0002136	0.0002179	0.0002217	0.0001418	0.0001509	0.0001636	0.0001714	0.0001813	0.0001796	0.0001845	0.0001869	0.0001865	0.0001927	0.0001911	0.000193	0.0001929	0.0001939	0.0001998	0.0001977	0.0001995	0.0001989	0.0002	0.0001237	0.000176	0.0001903	0.0001889	0.0001861	0.0001905
1340.2	0.0008156	0.0008193	0.0008198	0.0008198	5.661e-05	5.654e-05	5.607e-05	5.591e-05	0.0001044	9.82e-05	9.872e-05	0.0001004	9.627e-05	9.827e-05	9.901e-05	9.766e-05	0.0002445	0.0002482	0.0002424	0.0002463	0.0002218	0.0002097	0.0002136	0.0002179	0.0001394	0.0001482	0.0001615	0.0001687	0.000178	0.0001771	0.0001807	0.000183	0.0001838	0.000189	0.0001873	0.000189	0.0001902	0.0001912	0.0001962	0.0001949	0.0001953	0.0001946	0.0001957	0.0001218	0.0001733	0.0001865	0.0001845	0.0001825	0.0001867
1340.4	0.0008154	0.000819	0.0008196	0.0008195	5.682e-05	5.675e-05	5.628e-05	5.612e-05	0.0001025	9.659e-05	9.716e-05	9.871e-05	9.484e-05	9.661e-05	9.733e-05	9.595e-05	0.000241	0.0002444	0.0002393	0.0002421	0.0002173	0.0002056	0.0002094	0.0002139	0.0001372	0.0001456	0.0001594	0.0001661	0.0001745	0.0001748	0.0001769	0.0001792	0.0001812	0.0001851	0.0001836	0.0001852	0.0001875	0.0001885	0.0001924	0.000192	0.000191	0.0001905	0.0001915	0.00012	0.0001705	0.0001825	0.0001801	0.0001791	0.0001827
1340.6	0.0008152	0.0008187	0.0008193	0.0008192	5.703e-05	5.696e-05	5.651e-05	5.633e-05	0.0001007	9.503e-05	9.565e-05	9.704e-05	9.346e-05	9.501e-05	9.568e-05	9.428e-05	0.0002376	0.0002404	0.0002364	0.0002377	0.0002127	0.0002013	0.0002055	0.0002097	0.0001352	0.0001433	0.0001571	0.0001637	0.0001709	0.0001724	0.0001733	0.0001755	0.0001786	0.0001811	0.0001801	0.0001816	0.0001848	0.0001858	0.0001884	0.000189	0.0001868	0.0001864	0.0001874	0.0001185	0.0001674	0.0001783	0.000176	0.0001758	0.0001786
1340.8	0.0008148	0.0008184	0.0008189	0.0008188	5.722e-05	5.719e-05	5.672e-05	5.652e-05	9.883e-05	9.351e-05	9.417e-05	9.542e-05	9.212e-05	9.345e-05	9.406e-05	9.266e-05	0.0002344	0.0002361	0.0002335	0.0002332	0.000208	0.0001968	0.0002018	0.0002051	0.0001333	0.0001412	0.0001546	0.0001614	0.0001672	0.0001699	0.0001698	0.0001719	0.000176	0.0001771	0.0001769	0.0001781	0.0001821	0.0001829	0.0001843	0.0001859	0.0001827	0.0001825	0.0001834	0.0001169	0.0001642	0.0001739	0.000172	0.0001727	0.0001743
1341	0.0008143	0.0008179	0.0008184	0.0008183	5.742e-05	5.74e-05	5.692e-05	5.672e-05	9.704e-05	9.203e-05	9.273e-05	9.383e-05	9.08e-05	9.194e-05	9.246e-05	9.109e-05	0.0002314	0.0002316	0.0002306	0.0002287	0.0002034	0.0001923	0.0001984	0.0002004	0.0001316	0.0001393	0.0001519	0.0001592	0.0001636	0.0001672	0.0001665	0.0001685	0.0001732	0.0001731	0.0001738	0.0001749	0.0001791	0.00018	0.0001801	0.0001825	0.0001788	0.0001789	0.0001796	0.0001154	0.0001607	0.0001696	0.0001682	0.0001697	0.0001699
1341.2	0.0008137	0.0008172	0.0008177	0.0008177	5.761e-05	5.758e-05	5.71e-05	5.692e-05	9.527e-05	9.059e-05	9.131e-05	9.229e-05	8.951e-05	9.046e-05	9.088e-05	8.956e-05	0.0002283	0.000227	0.0002276	0.0002242	0.000199	0.0001878	0.0001951	0.0001954	0.0001299	0.0001374	0.000149	0.0001569	0.00016	0.0001644	0.0001634	0.0001654	0.0001704	0.0001693	0.0001709	0.0001719	0.0001759	0.0001767	0.0001759	0.0001789	0.0001751	0.0001754	0.000176	0.0001139	0.000157	0.0001652	0.0001647	0.0001666	0.0001655
1341.4	0.0008129	0.0008165	0.0008169	0.0008169	5.78e-05	5.776e-05	5.729e-05	5.712e-05	9.354e-05	8.919e-05	8.991e-05	9.079e-05	8.823e-05	8.901e-05	8.934e-05	8.809e-05	0.0002253	0.0002224	0.0002243	0.0002199	0.0001947	0.0001835	0.000192	0.0001904	0.0001282	0.0001356	0.000146	0.0001545	0.0001565	0.0001614	0.0001604	0.0001624	0.0001673	0.0001657	0.0001681	0.0001689	0.0001725	0.0001733	0.0001718	0.0001751	0.0001716	0.0001721	0.0001726	0.0001123	0.0001533	0.000161	0.0001613	0.0001635	0.0001612
1341.6	0.000812	0.0008155	0.000816	0.000816	5.797e-05	5.794e-05	5.747e-05	5.732e-05	9.184e-05	8.784e-05	8.854e-05	8.934e-05	8.698e-05	8.758e-05	8.783e-05	8.666e-05	0.0002221	0.0002179	0.0002208	0.0002158	0.0001907	0.0001793	0.0001888	0.0001854	0.0001265	0.0001337	0.0001429	0.000152	0.0001533	0.0001581	0.0001577	0.0001596	0.000164	0.0001623	0.0001654	0.0001661	0.0001689	0.0001696	0.0001678	0.000171	0.0001684	0.000169	0.0001693	0.0001106	0.0001494	0.0001569	0.0001581	0.0001603	0.000157
1341.8	0.0008111	0.0008145	0.0008151	0.0008151	5.814e-05	5.813e-05	5.766e-05	5.751e-05	9.02e-05	8.652e-05	8.72e-05	8.795e-05	8.576e-05	8.621e-05	8.636e-05	8.528e-05	0.0002187	0.0002135	0.0002171	0.0002119	0.0001869	0.0001753	0.0001856	0.0001805	0.0001246	0.0001318	0.0001397	0.0001493	0.0001502	0.0001547	0.0001551	0.0001569	0.0001605	0.0001591	0.0001626	0.0001633	0.0001651	0.0001658	0.000164	0.0001669	0.0001653	0.0001661	0.0001663	0.0001088	0.0001456	0.000153	0.000155	0.0001569	0.000153
1342	0.0008101	0.0008135	0.000814	0.000814	5.831e-05	5.832e-05	5.785e-05	5.769e-05	8.861e-05	8.525e-05	8.589e-05	8.658e-05	8.456e-05	8.487e-05	8.494e-05	8.395e-05	0.0002151	0.0002094	0.000213	0.0002082	0.0001833	0.0001716	0.0001824	0.0001758	0.0001227	0.0001298	0.0001365	0.0001464	0.0001474	0.0001512	0.0001525	0.0001543	0.0001569	0.000156	0.0001597	0.0001604	0.0001611	0.0001618	0.0001604	0.0001628	0.0001623	0.0001631	0.0001633	0.0001068	0.0001418	0.0001494	0.0001519	0.0001533	0.0001493
1342.2	0.0008089	0.0008123	0.0008128	0.0008128	5.846e-05	5.848e-05	5.801e-05	5.786e-05	8.706e-05	8.401e-05	8.46e-05	8.525e-05	8.34e-05	8.355e-05	8.355e-05	8.265e-05	0.0002113	0.0002054	0.0002087	0.0002047	0.0001798	0.0001681	0.0001789	0.0001713	0.0001206	0.0001276	0.0001335	0.0001434	0.0001447	0.0001476	0.0001499	0.0001517	0.0001532	0.0001532	0.0001567	0.0001575	0.0001571	0.0001578	0.000157	0.0001586	0.0001594	0.0001602	0.0001603	0.0001048	0.0001382	0.0001459	0.0001488	0.0001495	0.0001458
1342.4	0.0008074	0.0008108	0.0008112	0.0008114	5.861e-05	5.862e-05	5.815e-05	5.802e-05	8.557e-05	8.281e-05	8.333e-05	8.396e-05	8.226e-05	8.226e-05	8.219e-05	8.14e-05	0.0002071	0.0002016	0.0002042	0.0002013	0.0001765	0.0001648	0.0001752	0.0001671	0.0001183	0.0001253	0.0001305	0.0001402	0.0001421	0.000144	0.0001473	0.000149	0.0001494	0.0001504	0.0001536	0.0001543	0.000153	0.0001537	0.0001538	0.0001546	0.0001565	0.0001571	0.0001573	0.0001027	0.0001347	0.0001427	0.0001456	0.0001455	0.0001424
1342.6	0.0008056	0.0008091	0.0008096	0.0008098	5.874e-05	5.874e-05	5.828e-05	5.817e-05	8.412e-05	8.163e-05	8.21e-05	8.269e-05	8.116e-05	8.099e-05	8.087e-05	8.018e-05	0.0002027	0.0001979	0.0001995	0.0001979	0.0001731	0.0001616	0.0001713	0.000163	0.0001159	0.0001228	0.0001277	0.0001369	0.0001396	0.0001404	0.0001445	0.0001461	0.0001455	0.0001476	0.0001502	0.000151	0.0001489	0.0001497	0.0001508	0.0001506	0.0001534	0.0001539	0.0001541	0.0001005	0.0001314	0.0001395	0.0001423	0.0001414	0.0001392
1342.8	0.0008038	0.0008071	0.0008077	0.0008079	5.885e-05	5.886e-05	5.842e-05	5.832e-05	8.271e-05	8.048e-05	8.09e-05	8.144e-05	8.01e-05	7.975e-05	7.959e-05	7.9e-05	0.0001981	0.0001944	0.0001947	0.0001945	0.0001697	0.0001584	0.0001671	0.0001592	0.0001134	0.0001202	0.0001251	0.0001335	0.0001372	0.0001369	0.0001416	0.0001432	0.0001418	0.0001448	0.0001467	0.0001475	0.000145	0.0001457	0.0001478	0.0001469	0.0001503	0.0001506	0.0001508	9.835e-05	0.0001284	0.0001365	0.0001388	0.0001373	0.0001362
1343	0.0008017	0.000805	0.0008056	0.0008058	5.895e-05	5.898e-05	5.855e-05	5.844e-05	8.135e-05	7.935e-05	7.973e-05	8.021e-05	7.906e-05	7.854e-05	7.834e-05	7.782e-05	0.0001933	0.0001909	0.0001898	0.000191	0.0001662	0.0001553	0.0001627	0.0001555	0.000111	0.0001175	0.0001226	0.0001301	0.0001347	0.0001335	0.0001385	0.00014	0.0001381	0.000142	0.000143	0.0001438	0.0001413	0.000142	0.0001449	0.0001433	0.000147	0.000147	0.0001473	9.623e-05	0.0001255	0.0001335	0.0001351	0.0001331	0.0001332
1343.2	0.0007994	0.0008027	0.0008033	0.0008035	5.904e-05	5.91e-05	5.868e-05	5.855e-05	8.004e-05	7.824e-05	7.86e-05	7.9e-05	7.807e-05	7.737e-05	7.714e-05	7.668e-05	0.0001884	0.0001874	0.0001851	0.0001873	0.0001625	0.0001521	0.0001583	0.0001519	0.0001085	0.0001147	0.0001203	0.0001268	0.0001321	0.0001303	0.0001353	0.0001367	0.0001346	0.000139	0.0001391	0.00014	0.0001377	0.0001384	0.0001419	0.0001399	0.0001435	0.0001433	0.0001436	9.421e-05	0.0001227	0.0001305	0.0001313	0.000129	0.0001302
1343.4	0.0007971	0.0008003	0.0008009	0.0008011	5.914e-05	5.922e-05	5.879e-05	5.867e-05	7.876e-05	7.717e-05	7.75e-05	7.782e-05	7.711e-05	7.623e-05	7.597e-05	7.555e-05	0.0001836	0.0001838	0.0001804	0.0001834	0.0001587	0.0001488	0.0001537	0.0001484	0.0001062	0.000112	0.0001181	0.0001236	0.0001294	0.0001273	0.0001319	0.0001332	0.0001313	0.0001358	0.0001352	0.0001361	0.0001343	0.000135	0.0001388	0.0001367	0.0001398	0.0001394	0.0001398	9.229e-05	0.0001201	0.0001273	0.0001273	0.0001251	0.0001271
1343.6	0.0007946	0.0007978	0.0007983	0.0007985	5.925e-05	5.931e-05	5.889e-05	5.88e-05	7.749e-05	7.611e-05	7.644e-05	7.667e-05	7.618e-05	7.512e-05	7.484e-05	7.444e-05	0.0001788	0.0001801	0.000176	0.0001793	0.0001546	0.0001453	0.0001492	0.0001449	0.0001039	0.0001094	0.0001161	0.0001206	0.0001265	0.0001245	0.0001284	0.0001296	0.0001281	0.0001325	0.0001314	0.0001322	0.0001311	0.0001318	0.0001356	0.0001336	0.000136	0.0001355	0.0001359	9.052e-05	0.0001175	0.0001241	0.0001234	0.0001213	0.000124
1343.8	0.0007919	0.0007952	0.0007956	0.0007959	5.935e-05	5.941e-05	5.9e-05	5.892e-05	7.625e-05	7.508e-05	7.542e-05	7.553e-05	7.528e-05	7.405e-05	7.374e-05	7.337e-05	0.0001741	0.0001762	0.0001717	0.000175	0.0001504	0.0001416	0.0001448	0.0001413	0.0001019	0.0001069	0.0001141	0.0001177	0.0001236	0.0001218	0.0001248	0.000126	0.0001252	0.0001291	0.0001276	0.0001283	0.0001281	0.0001287	0.0001323	0.0001306	0.000132	0.0001314	0.0001318	8.89e-05	0.000115	0.0001208	0.0001194	0.0001177	0.0001207
1344	0.0007892	0.0007924	0.0007928	0.0007931	5.944e-05	5.952e-05	5.913e-05	5.904e-05	7.504e-05	7.408e-05	7.443e-05	7.444e-05	7.441e-05	7.3e-05	7.268e-05	7.232e-05	0.0001697	0.000172	0.0001677	0.0001705	0.000146	0.0001378	0.0001405	0.0001376	9.999e-05	0.0001045	0.000112	0.0001151	0.0001204	0.0001193	0.0001212	0.0001223	0.0001224	0.0001255	0.0001239	0.0001245	0.0001252	0.0001258	0.0001288	0.0001277	0.0001281	0.0001274	0.0001278	8.742e-05	0.0001124	0.0001173	0.0001154	0.0001143	0.0001173
1344.2	0.0007864	0.0007896	0.0007901	0.0007903	5.954e-05	5.965e-05	5.926e-05	5.916e-05	7.385e-05	7.31e-05	7.346e-05	7.337e-05	7.357e-05	7.2e-05	7.165e-05	7.131e-05	0.0001655	0.0001677	0.0001638	0.0001659	0.0001415	0.0001338	0.0001364	0.0001338	9.829e-05	0.0001023	0.00011	0.0001125	0.0001172	0.0001168	0.0001177	0.0001187	0.0001197	0.0001218	0.0001204	0.0001208	0.0001223	0.000123	0.0001252	0.0001247	0.0001241	0.0001235	0.0001238	8.606e-05	0.0001097	0.0001137	0.0001116	0.0001111	0.0001138
1344.4	0.0007836	0.0007868	0.0007873	0.0007874	5.965e-05	5.978e-05	5.939e-05	5.929e-05	7.268e-05	7.215e-05	7.252e-05	7.234e-05	7.275e-05	7.103e-05	7.065e-05	7.032e-05	0.0001615	0.0001633	0.0001601	0.0001612	0.0001371	0.0001298	0.0001325	0.0001298	9.676e-05	0.0001002	0.0001078	0.0001102	0.0001139	0.0001144	0.0001143	0.0001153	0.0001171	0.0001182	0.000117	0.0001174	0.0001195	0.0001201	0.0001215	0.0001217	0.0001202	0.0001197	0.00012	8.482e-05	0.0001069	0.0001101	0.000108	0.0001081	0.0001102
1344.6	0.0007808	0.000784	0.0007844	0.0007845	5.978e-05	5.991e-05	5.951e-05	5.943e-05	7.155e-05	7.124e-05	7.161e-05	7.135e-05	7.196e-05	7.01e-05	6.968e-05	6.937e-05	0.0001576	0.0001587	0.0001566	0.0001565	0.0001327	0.0001257	0.0001289	0.0001257	9.537e-05	9.836e-05	0.0001056	0.0001079	0.0001106	0.0001119	0.0001111	0.000112	0.0001145	0.0001145	0.0001139	0.0001141	0.0001167	0.0001173	0.0001178	0.0001187	0.0001165	0.0001161	0.0001163	8.365e-05	0.0001041	0.0001064	0.0001046	0.0001053	0.0001066
1344.8	0.0007779	0.0007812	0.0007815	0.0007816	5.991e-05	6.003e-05	5.964e-05	5.957e-05	7.044e-05	7.035e-05	7.072e-05	7.039e-05	7.118e-05	6.919e-05	6.874e-05	6.845e-05	0.000154	0.0001541	0.0001531	0.0001518	0.0001284	0.0001216	0.0001254	0.0001215	9.409e-05	9.663e-05	0.0001032	0.0001058	0.0001074	0.0001094	0.000108	0.0001088	0.0001119	0.000111	0.000111	0.000111	0.0001139	0.0001144	0.000114	0.0001155	0.0001129	0.0001127	0.0001128	8.252e-05	0.0001012	0.0001028	0.0001014	0.0001025	0.000103
1345	0.0007749	0.0007782	0.0007785	0.0007786	6.003e-05	6.014e-05	5.976e-05	5.97e-05	6.935e-05	6.949e-05	6.985e-05	6.947e-05	7.04e-05	6.83e-05	6.782e-05	6.756e-05	0.0001504	0.0001494	0.0001495	0.0001473	0.0001242	0.0001176	0.0001221	0.0001172	9.285e-05	9.5e-05	0.0001007	0.0001036	0.0001043	0.0001067	0.0001051	0.0001059	0.0001091	0.0001076	0.0001082	0.0001082	0.0001109	0.0001114	0.0001103	0.0001122	0.0001095	0.0001095	0.0001095	8.138e-05	9.814e-05	9.92e-05	9.834e-05	9.984e-05	9.939e-05
1345.2	0.0007718	0.0007751	0.0007754	0.0007754	6.014e-05	6.027e-05	5.989e-05	5.982e-05	6.829e-05	6.866e-05	6.9e-05	6.857e-05	6.963e-05	6.744e-05	6.693e-05	6.671e-05	0.0001469	0.0001448	0.0001459	0.0001428	0.0001202	0.0001137	0.000119	0.0001129	9.161e-05	9.341e-05	9.817e-05	0.0001014	0.0001013	0.000104	0.0001024	0.0001031	0.0001063	0.0001044	0.0001055	0.0001054	0.0001079	0.0001083	0.0001067	0.0001087	0.0001063	0.0001065	0.0001064	8.02e-05	9.508e-05	9.575e-05	9.55e-05	9.714e-05	9.591e-05
1345.4	0.0007686	0.0007719	0.0007723	0.0007722	6.025e-05	6.039e-05	6.001e-05	5.993e-05	6.726e-05	6.785e-05	6.816e-05	6.769e-05	6.888e-05	6.66e-05	6.605e-05	6.588e-05	0.0001433	0.0001403	0.0001421	0.0001386	0.0001164	0.0001099	0.0001159	0.0001087	9.033e-05	9.183e-05	9.555e-05	9.908e-05	9.84e-05	0.0001011	9.986e-05	0.0001005	0.0001034	0.0001013	0.000103	0.0001028	0.0001047	0.000105	0.0001033	0.0001053	0.0001033	0.0001036	0.0001034	7.898e-05	9.201e-05	9.245e-05	9.282e-05	9.441e-05	9.257e-05
1345.6	0.0007654	0.0007686	0.000769	0.000769	6.036e-05	6.05e-05	6.013e-05	6.004e-05	6.626e-05	6.706e-05	6.734e-05	6.684e-05	6.814e-05	6.578e-05	6.52e-05	6.509e-05	0.0001396	0.0001359	0.0001383	0.0001346	0.0001129	0.0001064	0.0001128	0.0001046	8.897e-05	9.02e-05	9.292e-05	9.67e-05	9.57e-05	9.818e-05	9.742e-05	9.8e-05	0.0001004	9.838e-05	0.0001004	0.0001002	0.0001014	0.0001017	9.995e-05	0.0001017	0.0001004	0.0001008	0.0001006	7.77e-05	8.901e-05	8.934e-05	9.024e-05	9.161e-05	8.939e-05
1345.8	0.0007619	0.0007652	0.0007656	0.0007655	6.047e-05	6.059e-05	6.023e-05	6.015e-05	6.528e-05	6.629e-05	6.653e-05	6.6e-05	6.741e-05	6.497e-05	6.436e-05	6.431e-05	0.0001359	0.0001317	0.0001342	0.0001308	0.0001095	0.000103	0.0001097	0.0001007	8.751e-05	8.851e-05	9.032e-05	9.423e-05	9.316e-05	9.518e-05	9.506e-05	9.559e-05	9.723e-05	9.563e-05	9.781e-05	9.766e-05	9.812e-05	9.838e-05	9.679e-05	9.821e-05	9.768e-05	9.811e-05	9.792e-05	7.634e-05	8.608e-05	8.641e-05	8.772e-05	8.874e-05	8.638e-05
1346	0.0007579	0.0007612	0.0007616	0.0007615	6.053e-05	6.064e-05	6.028e-05	6.022e-05	6.432e-05	6.551e-05	6.573e-05	6.516e-05	6.668e-05	6.415e-05	6.352e-05	6.353e-05	0.0001319	0.0001277	0.00013	0.0001271	0.0001062	9.984e-05	0.0001064	9.694e-05	8.591e-05	8.67e-05	8.776e-05	9.163e-05	9.074e-05	9.214e-05	9.27e-05	9.318e-05	9.402e-05	9.3e-05	9.513e-05	9.503e-05	9.476e-05	9.498e-05	9.379e-05	9.471e-05	9.498e-05	9.542e-05	9.524e-05	7.49e-05	8.325e-05	8.364e-05	8.519e-05	8.578e-05	8.355e-05
1346.2	0.0007534	0.0007567	0.000757	0.000757	6.052e-05	6.065e-05	6.029e-05	6.025e-05	6.337e-05	6.472e-05	6.492e-05	6.43e-05	6.593e-05	6.332e-05	6.266e-05	6.274e-05	0.0001278	0.0001238	0.0001256	0.0001235	0.0001031	9.678e-05	0.0001031	9.334e-05	8.417e-05	8.477e-05	8.527e-05	8.893e-05	8.841e-05	8.909e-05	9.029e-05	9.073e-05	9.077e-05	9.044e-05	9.235e-05	9.231e-05	9.14e-05	9.159e-05	9.091e-05	9.127e-05	9.229e-05	9.267e-05	9.251e-05	7.339e-05	8.053e-05	8.1e-05	8.262e-05	8.273e-05	8.086e-05
1346.4	0.0007486	0.0007518	0.0007521	0.0007522	6.049e-05	6.063e-05	6.03e-05	6.024e-05	6.244e-05	6.394e-05	6.411e-05	6.345e-05	6.518e-05	6.25e-05	6.182e-05	6.195e-05	0.0001235	0.0001201	0.0001211	0.0001199	9.993e-05	9.385e-05	9.958e-05	8.994e-05	8.235e-05	8.274e-05	8.29e-05	8.617e-05	8.616e-05	8.609e-05	8.783e-05	8.823e-05	8.754e-05	8.794e-05	8.945e-05	8.949e-05	8.81e-05	8.827e-05	8.817e-05	8.797e-05	8.958e-05	8.986e-05	8.974e-05	7.186e-05	7.795e-05	7.848e-05	7.999e-05	7.963e-05	7.83e-05
1346.6	0.0007436	0.0007467	0.000747	0.0007471	6.043e-05	6.06e-05	6.028e-05	6.021e-05	6.153e-05	6.315e-05	6.331e-05	6.261e-05	6.443e-05	6.168e-05	6.099e-05	6.116e-05	0.0001191	0.0001164	0.0001167	0.0001164	9.682e-05	9.101e-05	9.602e-05	8.673e-05	8.047e-05	8.063e-05	8.067e-05	8.34e-05	8.397e-05	8.321e-05	8.53e-05	8.565e-05	8.439e-05	8.546e-05	8.648e-05	8.658e-05	8.49e-05	8.505e-05	8.553e-05	8.482e-05	8.682e-05	8.698e-05	8.69e-05	7.033e-05	7.551e-05	7.606e-05	7.73e-05	7.654e-05	7.586e-05
1346.8	0.0007383	0.0007414	0.0007417	0.0007417	6.035e-05	6.053e-05	6.022e-05	6.017e-05	6.063e-05	6.237e-05	6.251e-05	6.176e-05	6.369e-05	6.088e-05	6.016e-05	6.038e-05	0.0001147	0.0001129	0.0001122	0.0001129	9.369e-05	8.821e-05	9.237e-05	8.366e-05	7.857e-05	7.847e-05	7.857e-05	8.066e-05	8.178e-05	8.044e-05	8.269e-05	8.298e-05	8.135e-05	8.295e-05	8.343e-05	8.359e-05	8.182e-05	8.197e-05	8.294e-05	8.182e-05	8.4e-05	8.401e-05	8.4e-05	6.883e-05	7.322e-05	7.37e-05	7.454e-05	7.35e-05	7.35e-05
1347	0.0007328	0.0007358	0.0007362	0.0007362	6.027e-05	6.044e-05	6.014e-05	6.011e-05	5.974e-05	6.16e-05	6.173e-05	6.092e-05	6.295e-05	6.008e-05	5.936e-05	5.959e-05	0.0001103	0.0001094	0.0001079	0.0001093	9.051e-05	8.541e-05	8.87e-05	8.072e-05	7.669e-05	7.63e-05	7.66e-05	7.799e-05	7.957e-05	7.781e-05	8.001e-05	8.025e-05	7.845e-05	8.04e-05	8.035e-05	8.055e-05	7.889e-05	7.904e-05	8.039e-05	7.899e-05	8.111e-05	8.099e-05	8.103e-05	6.738e-05	7.105e-05	7.136e-05	7.173e-05	7.052e-05	7.117e-05
1347.2	0.0007271	0.0007301	0.0007305	0.0007304	6.016e-05	6.032e-05	6.003e-05	6.002e-05	5.887e-05	6.083e-05	6.095e-05	6.008e-05	6.221e-05	5.928e-05	5.855e-05	5.881e-05	0.0001059	0.0001059	0.0001037	0.0001056	8.726e-05	8.258e-05	8.504e-05	7.786e-05	7.488e-05	7.415e-05	7.474e-05	7.54e-05	7.732e-05	7.532e-05	7.728e-05	7.745e-05	7.57e-05	7.779e-05	7.728e-05	7.75e-05	7.613e-05	7.628e-05	7.782e-05	7.631e-05	7.816e-05	7.791e-05	7.8e-05	6.6e-05	6.897e-05	6.901e-05	6.888e-05	6.766e-05	6.884e-05
1347.4	0.0007212	0.0007241	0.0007245	0.0007245	6.002e-05	6.019e-05	5.992e-05	5.991e-05	5.8e-05	6.006e-05	6.017e-05	5.924e-05	6.148e-05	5.85e-05	5.776e-05	5.802e-05	0.0001017	0.0001023	9.971e-05	0.0001019	8.393e-05	7.97e-05	8.145e-05	7.503e-05	7.314e-05	7.206e-05	7.295e-05	7.293e-05	7.499e-05	7.297e-05	7.451e-05	7.462e-05	7.31e-05	7.512e-05	7.425e-05	7.446e-05	7.352e-05	7.366e-05	7.523e-05	7.376e-05	7.516e-05	7.481e-05	7.493e-05	6.471e-05	6.696e-05	6.663e-05	6.604e-05	6.494e-05	6.649e-05
1347.6	0.0007153	0.0007182	0.0007185	0.0007186	5.987e-05	6.007e-05	5.981e-05	5.98e-05	5.717e-05	5.93e-05	5.942e-05	5.842e-05	6.075e-05	5.773e-05	5.699e-05	5.725e-05	9.758e-05	9.874e-05	9.59e-05	9.804e-05	8.054e-05	7.678e-05	7.797e-05	7.223e-05	7.152e-05	7.006e-05	7.121e-05	7.061e-05	7.26e-05	7.075e-05	7.176e-05	7.18e-05	7.068e-05	7.24e-05	7.131e-05	7.149e-05	7.106e-05	7.118e-05	7.261e-05	7.134e-05	7.217e-05	7.176e-05	7.188e-05	6.35e-05	6.5e-05	6.423e-05	6.325e-05	6.237e-05	6.413e-05
1347.8	0.0007099	0.0007127	0.000713	0.0007131	5.977e-05	6e-05	5.973e-05	5.971e-05	5.636e-05	5.859e-05	5.87e-05	5.765e-05	6.007e-05	5.7e-05	5.626e-05	5.652e-05	9.37e-05	9.511e-05	9.232e-05	9.421e-05	7.717e-05	7.384e-05	7.467e-05	6.945e-05	7.007e-05	6.821e-05	6.954e-05	6.847e-05	7.02e-05	6.87e-05	6.907e-05	6.906e-05	6.843e-05	6.97e-05	6.853e-05	6.865e-05	6.875e-05	6.885e-05	6.998e-05	6.902e-05	6.924e-05	6.88e-05	6.892e-05	6.242e-05	6.309e-05	6.182e-05	6.057e-05	5.999e-05	6.176e-05
1348	0.0007051	0.0007078	0.0007082	0.0007082	5.974e-05	5.997e-05	5.971e-05	5.969e-05	5.56e-05	5.792e-05	5.802e-05	5.693e-05	5.942e-05	5.633e-05	5.56e-05	5.585e-05	9.008e-05	9.149e-05	8.899e-05	9.041e-05	7.386e-05	7.092e-05	7.158e-05	6.667e-05	6.88e-05	6.653e-05	6.791e-05	6.652e-05	6.781e-05	6.677e-05	6.651e-05	6.645e-05	6.635e-05	6.703e-05	6.593e-05	6.599e-05	6.658e-05	6.665e-05	6.737e-05	6.679e-05	6.642e-05	6.598e-05	6.608e-05	6.146e-05	6.121e-05	5.943e-05	5.804e-05	5.78e-05	5.941e-05
1348.2	0.0007008	0.0007034	0.0007038	0.0007038	5.975e-05	5.996e-05	5.971e-05	5.97e-05	5.488e-05	5.73e-05	5.737e-05	5.626e-05	5.881e-05	5.57e-05	5.499e-05	5.522e-05	8.67e-05	8.788e-05	8.587e-05	8.667e-05	7.063e-05	6.802e-05	6.871e-05	6.39e-05	6.769e-05	6.502e-05	6.629e-05	6.472e-05	6.547e-05	6.492e-05	6.41e-05	6.398e-05	6.439e-05	6.444e-05	6.352e-05	6.351e-05	6.45e-05	6.453e-05	6.477e-05	6.461e-05	6.371e-05	6.333e-05	6.338e-05	6.059e-05	5.934e-05	5.707e-05	5.568e-05	5.579e-05	5.707e-05
1348.4	0.0006966	0.0006991	0.0006996	0.0006996	5.978e-05	5.997e-05	5.972e-05	5.972e-05	5.419e-05	5.669e-05	5.675e-05	5.561e-05	5.822e-05	5.509e-05	5.44e-05	5.461e-05	8.353e-05	8.428e-05	8.29e-05	8.301e-05	6.751e-05	6.516e-05	6.603e-05	6.113e-05	6.668e-05	6.364e-05	6.465e-05	6.304e-05	6.317e-05	6.31e-05	6.183e-05	6.166e-05	6.249e-05	6.193e-05	6.128e-05	6.119e-05	6.246e-05	6.245e-05	6.22e-05	6.243e-05	6.115e-05	6.084e-05	6.085e-05	5.977e-05	5.747e-05	5.476e-05	5.347e-05	5.391e-05	5.477e-05
1348.6	0.0006922	0.0006948	0.0006952	0.0006952	5.978e-05	5.998e-05	5.972e-05	5.971e-05	5.351e-05	5.609e-05	5.612e-05	5.497e-05	5.763e-05	5.449e-05	5.381e-05	5.402e-05	8.051e-05	8.069e-05	8e-05	7.943e-05	6.45e-05	6.235e-05	6.352e-05	5.836e-05	6.574e-05	6.236e-05	6.295e-05	6.141e-05	6.091e-05	6.126e-05	5.969e-05	5.947e-05	6.06e-05	5.951e-05	5.919e-05	5.903e-05	6.042e-05	6.036e-05	5.966e-05	6.023e-05	5.871e-05	5.849e-05	5.844e-05	5.897e-05	5.556e-05	5.25e-05	5.141e-05	5.211e-05	5.251e-05
1348.8	0.0006876	0.0006901	0.0006905	0.0006906	5.976e-05	5.997e-05	5.971e-05	5.968e-05	5.284e-05	5.549e-05	5.55e-05	5.434e-05	5.703e-05	5.389e-05	5.322e-05	5.343e-05	7.76e-05	7.715e-05	7.713e-05	7.596e-05	6.16e-05	5.961e-05	6.113e-05	5.56e-05	6.482e-05	6.113e-05	6.121e-05	5.981e-05	5.873e-05	5.938e-05	5.766e-05	5.741e-05	5.87e-05	5.719e-05	5.721e-05	5.699e-05	5.836e-05	5.825e-05	5.718e-05	5.8e-05	5.641e-05	5.628e-05	5.618e-05	5.816e-05	5.364e-05	5.03e-05	4.948e-05	5.037e-05	5.031e-05
1349	0.000683	0.0006854	0.0006858	0.0006859	5.974e-05	5.995e-05	5.969e-05	5.964e-05	5.218e-05	5.49e-05	5.488e-05	5.372e-05	5.644e-05	5.33e-05	5.264e-05	5.286e-05	7.476e-05	7.37e-05	7.426e-05	7.265e-05	5.886e-05	5.699e-05	5.886e-05	5.29e-05	6.389e-05	5.994e-05	5.945e-05	5.823e-05	5.665e-05	5.748e-05	5.577e-05	5.548e-05	5.678e-05	5.499e-05	5.535e-05	5.508e-05	5.627e-05	5.612e-05	5.48e-05	5.574e-05	5.426e-05	5.422e-05	5.407e-05	5.734e-05	5.173e-05	4.821e-05	4.768e-05	4.867e-05	4.82e-05
1349.2	0.0006784	0.0006807	0.0006812	0.0006813	5.972e-05	5.993e-05	5.967e-05	5.962e-05	5.153e-05	5.432e-05	5.427e-05	5.312e-05	5.585e-05	5.271e-05	5.207e-05	5.23e-05	7.198e-05	7.037e-05	7.139e-05	6.951e-05	5.628e-05	5.452e-05	5.667e-05	5.029e-05	6.295e-05	5.877e-05	5.769e-05	5.664e-05	5.47e-05	5.556e-05	5.4e-05	5.368e-05	5.483e-05	5.294e-05	5.358e-05	5.327e-05	5.417e-05	5.398e-05	5.253e-05	5.349e-05	5.225e-05	5.228e-05	5.209e-05	5.649e-05	4.985e-05	4.623e-05	4.599e-05	4.698e-05	4.62e-05
1349.4	0.0006738	0.0006761	0.0006766	0.0006767	5.97e-05	5.99e-05	5.964e-05	5.961e-05	5.091e-05	5.374e-05	5.366e-05	5.252e-05	5.528e-05	5.215e-05	5.152e-05	5.176e-05	6.921e-05	6.72e-05	6.85e-05	6.653e-05	5.387e-05	5.218e-05	5.454e-05	4.779e-05	6.196e-05	5.76e-05	5.594e-05	5.503e-05	5.288e-05	5.364e-05	5.233e-05	5.198e-05	5.286e-05	5.102e-05	5.185e-05	5.153e-05	5.206e-05	5.183e-05	5.039e-05	5.125e-05	5.036e-05	5.044e-05	5.023e-05	5.562e-05	4.803e-05	4.437e-05	4.44e-05	4.529e-05	4.432e-05
1349.6	0.0006689	0.0006712	0.0006717	0.0006717	5.965e-05	5.984e-05	5.958e-05	5.956e-05	5.028e-05	5.316e-05	5.304e-05	5.192e-05	5.468e-05	5.157e-05	5.096e-05	5.121e-05	6.642e-05	6.416e-05	6.555e-05	6.369e-05	5.159e-05	4.996e-05	5.241e-05	4.54e-05	6.089e-05	5.638e-05	5.422e-05	5.338e-05	5.117e-05	5.168e-05	5.072e-05	5.033e-05	5.086e-05	4.923e-05	5.014e-05	4.981e-05	4.994e-05	4.968e-05	4.836e-05	4.904e-05	4.856e-05	4.866e-05	4.843e-05	5.472e-05	4.627e-05	4.263e-05	4.285e-05	4.359e-05	4.255e-05
1349.8	0.0006633	0.0006656	0.0006661	0.0006661	5.953e-05	5.972e-05	5.947e-05	5.945e-05	4.963e-05	5.254e-05	5.238e-05	5.128e-05	5.406e-05	5.096e-05	5.036e-05	5.063e-05	6.355e-05	6.123e-05	6.253e-05	6.095e-05	4.939e-05	4.783e-05	5.024e-05	4.311e-05	5.971e-05	5.508e-05	5.25e-05	5.165e-05	4.953e-05	4.971e-05	4.913e-05	4.871e-05	4.882e-05	4.749e-05	4.839e-05	4.807e-05	4.782e-05	4.754e-05	4.643e-05	4.686e-05	4.679e-05	4.689e-05	4.666e-05	5.376e-05	4.455e-05	4.097e-05	4.132e-05	4.186e-05	4.087e-05
1350	0.000657	0.0006592	0.0006596	0.0006597	5.933e-05	5.954e-05	5.93e-05	5.927e-05	4.896e-05	5.188e-05	5.17e-05	5.061e-05	5.338e-05	5.031e-05	4.971e-05	5.002e-05	6.061e-05	5.841e-05	5.946e-05	5.828e-05	4.725e-05	4.579e-05	4.802e-05	4.093e-05	5.842e-05	5.369e-05	5.082e-05	4.985e-05	4.795e-05	4.774e-05	4.751e-05	4.707e-05	4.677e-05	4.581e-05	4.659e-05	4.629e-05	4.571e-05	4.541e-05	4.457e-05	4.474e-05	4.504e-05	4.512e-05	4.489e-05	5.274e-05	4.289e-05	3.938e-05	3.979e-05	4.01e-05	3.926e-05
1350.2	0.0006502	0.0006525	0.0006529	0.0006529	5.91e-05	5.932e-05	5.909e-05	5.906e-05	4.828e-05	5.121e-05	5.1e-05	4.992e-05	5.27e-05	4.965e-05	4.905e-05	4.939e-05	5.763e-05	5.571e-05	5.639e-05	5.57e-05	4.518e-05	4.384e-05	4.578e-05	3.888e-05	5.706e-05	5.224e-05	4.921e-05	4.804e-05	4.642e-05	4.581e-05	4.589e-05	4.542e-05	4.476e-05	4.417e-05	4.477e-05	4.449e-05	4.366e-05	4.335e-05	4.282e-05	4.27e-05	4.331e-05	4.335e-05	4.314e-05	5.171e-05	4.131e-05	3.789e-05	3.825e-05	3.835e-05	3.775e-05
1350.4	0.0006437	0.000646	0.0006463	0.0006463	5.888e-05	5.911e-05	5.889e-05	5.887e-05	4.762e-05	5.055e-05	5.031e-05	4.924e-05	5.201e-05	4.9e-05	4.842e-05	4.878e-05	5.467e-05	5.315e-05	5.339e-05	5.321e-05	4.317e-05	4.2e-05	4.355e-05	3.697e-05	5.569e-05	5.077e-05	4.768e-05	4.627e-05	4.496e-05	4.399e-05	4.428e-05	4.378e-05	4.283e-05	4.259e-05	4.295e-05	4.269e-05	4.171e-05	4.14e-05	4.116e-05	4.079e-05	4.161e-05	4.159e-05	4.14e-05	5.07e-05	3.985e-05	3.647e-05	3.673e-05	3.665e-05	3.634e-05
1350.6	0.0006376	0.0006398	0.0006402	0.0006401	5.871e-05	5.892e-05	5.872e-05	5.871e-05	4.698e-05	4.99e-05	4.966e-05	4.859e-05	5.136e-05	4.838e-05	4.781e-05	4.82e-05	5.177e-05	5.072e-05	5.051e-05	5.079e-05	4.122e-05	4.024e-05	4.135e-05	3.52e-05	5.435e-05	4.932e-05	4.628e-05	4.457e-05	4.357e-05	4.228e-05	4.268e-05	4.216e-05	4.101e-05	4.106e-05	4.116e-05	4.092e-05	3.989e-05	3.958e-05	3.959e-05	3.902e-05	3.993e-05	3.985e-05	3.968e-05	4.974e-05	3.851e-05	3.513e-05	3.524e-05	3.502e-05	3.5e-05
1350.8	0.0006315	0.0006336	0.000634	0.000634	5.851e-05	5.873e-05	5.854e-05	5.854e-05	4.635e-05	4.926e-05	4.902e-05	4.793e-05	5.071e-05	4.777e-05	4.72e-05	4.761e-05	4.893e-05	4.837e-05	4.774e-05	4.842e-05	3.931e-05	3.853e-05	3.919e-05	3.353e-05	5.304e-05	4.789e-05	4.498e-05	4.294e-05	4.219e-05	4.068e-05	4.108e-05	4.055e-05	3.931e-05	3.955e-05	3.938e-05	3.916e-05	3.817e-05	3.787e-05	3.807e-05	3.737e-05	3.827e-05	3.812e-05	3.798e-05	4.882e-05	3.725e-05	3.384e-05	3.377e-05	3.347e-05	3.372e-05
1351	0.000625	0.0006272	0.0006275	0.0006275	5.828e-05	5.852e-05	5.833e-05	5.832e-05	4.571e-05	4.861e-05	4.835e-05	4.727e-05	5.004e-05	4.714e-05	4.658e-05	4.701e-05	4.618e-05	4.607e-05	4.51e-05	4.606e-05	3.739e-05	3.684e-05	3.709e-05	3.19e-05	5.175e-05	4.648e-05	4.374e-05	4.136e-05	4.08e-05	3.918e-05	3.947e-05	3.893e-05	3.77e-05	3.804e-05	3.763e-05	3.742e-05	3.656e-05	3.627e-05	3.658e-05	3.581e-05	3.661e-05	3.639e-05	3.628e-05	4.792e-05	3.606e-05	3.257e-05	3.235e-05	3.199e-05	3.247e-05
1351.2	0.0006185	0.0006207	0.000621	0.0006209	5.804e-05	5.829e-05	5.811e-05	5.81e-05	4.507e-05	4.795e-05	4.769e-05	4.66e-05	4.936e-05	4.651e-05	4.596e-05	4.641e-05	4.353e-05	4.38e-05	4.259e-05	4.369e-05	3.549e-05	3.516e-05	3.505e-05	3.032e-05	5.05e-05	4.511e-05	4.256e-05	3.987e-05	3.94e-05	3.777e-05	3.787e-05	3.732e-05	3.62e-05	3.652e-05	3.594e-05	3.572e-05	3.505e-05	3.478e-05	3.511e-05	3.435e-05	3.496e-05	3.47e-05	3.46e-05	4.706e-05	3.491e-05	3.134e-05	3.099e-05	3.059e-05	3.124e-05
1351.4	0.0006117	0.0006138	0.0006141	0.000614	5.776e-05	5.803e-05	5.785e-05	5.784e-05	4.443e-05	4.728e-05	4.702e-05	4.593e-05	4.866e-05	4.587e-05	4.533e-05	4.579e-05	4.099e-05	4.153e-05	4.021e-05	4.132e-05	3.364e-05	3.352e-05	3.307e-05	2.88e-05	4.931e-05	4.379e-05	4.141e-05	3.846e-05	3.8e-05	3.643e-05	3.629e-05	3.574e-05	3.479e-05	3.5e-05	3.43e-05	3.408e-05	3.364e-05	3.337e-05	3.365e-05	3.297e-05	3.337e-05	3.308e-05	3.299e-05	4.622e-05	3.379e-05	3.013e-05	2.967e-05	2.927e-05	3.005e-05
1351.6	0.0006046	0.0006067	0.0006069	0.0006069	5.747e-05	5.773e-05	5.756e-05	5.754e-05	4.378e-05	4.659e-05	4.634e-05	4.526e-05	4.794e-05	4.521e-05	4.469e-05	4.515e-05	3.857e-05	3.929e-05	3.797e-05	3.897e-05	3.185e-05	3.192e-05	3.115e-05	2.732e-05	4.818e-05	4.252e-05	4.028e-05	3.713e-05	3.658e-05	3.516e-05	3.474e-05	3.419e-05	3.346e-05	3.349e-05	3.274e-05	3.25e-05	3.23e-05	3.204e-05	3.222e-05	3.162e-05	3.185e-05	3.153e-05	3.145e-05	4.541e-05	3.27e-05	2.895e-05	2.839e-05	2.802e-05	2.888e-05
1351.8	0.0005979	0.0005999	0.0006001	0.0006001	5.719e-05	5.744e-05	5.728e-05	5.726e-05	4.315e-05	4.593e-05	4.567e-05	4.46e-05	4.724e-05	4.457e-05	4.408e-05	4.454e-05	3.632e-05	3.707e-05	3.589e-05	3.672e-05	3.012e-05	3.037e-05	2.932e-05	2.59e-05	4.714e-05	4.135e-05	3.918e-05	3.59e-05	3.519e-05	3.397e-05	3.327e-05	3.272e-05	3.223e-05	3.206e-05	3.127e-05	3.102e-05	3.101e-05	3.077e-05	3.085e-05	3.033e-05	3.039e-05	3.006e-05	2.998e-05	4.464e-05	3.164e-05	2.78e-05	2.717e-05	2.686e-05	2.775e-05
1352	0.0005915	0.0005935	0.0005936	0.0005937	5.694e-05	5.719e-05	5.703e-05	5.701e-05	4.255e-05	4.529e-05	4.502e-05	4.397e-05	4.656e-05	4.396e-05	4.349e-05	4.394e-05	3.419e-05	3.494e-05	3.39e-05	3.459e-05	2.845e-05	2.887e-05	2.759e-05	2.453e-05	4.62e-05	4.027e-05	3.811e-05	3.477e-05	3.384e-05	3.285e-05	3.19e-05	3.134e-05	3.106e-05	3.071e-05	2.989e-05	2.963e-05	2.979e-05	2.954e-05	2.953e-05	2.911e-05	2.899e-05	2.866e-05	2.859e-05	4.393e-05	3.063e-05	2.67e-05	2.603e-05	2.58e-05	2.667e-05
1352.2	0.0005851	0.000587	0.0005871	0.0005873	5.668e-05	5.693e-05	5.677e-05	5.674e-05	4.195e-05	4.464e-05	4.437e-05	4.334e-05	4.589e-05	4.335e-05	4.29e-05	4.335e-05	3.214e-05	3.29e-05	3.198e-05	3.251e-05	2.683e-05	2.741e-05	2.597e-05	2.32e-05	4.53e-05	3.926e-05	3.703e-05	3.37e-05	3.253e-05	3.175e-05	3.059e-05	3.003e-05	2.992e-05	2.94e-05	2.86e-05	2.832e-05	2.862e-05	2.838e-05	2.823e-05	2.793e-05	2.765e-05	2.733e-05	2.726e-05	4.323e-05	2.965e-05	2.564e-05	2.496e-05	2.481e-05	2.562e-05
1352.4	0.0005786	0.0005803	0.0005805	0.0005807	5.64e-05	5.666e-05	5.649e-05	5.645e-05	4.134e-05	4.399e-05	4.372e-05	4.27e-05	4.52e-05	4.274e-05	4.231e-05	4.274e-05	3.02e-05	3.089e-05	3.014e-05	3.048e-05	2.527e-05	2.598e-05	2.443e-05	2.19e-05	4.442e-05	3.83e-05	3.594e-05	3.266e-05	3.127e-05	3.067e-05	2.934e-05	2.878e-05	2.883e-05	2.813e-05	2.738e-05	2.708e-05	2.749e-05	2.726e-05	2.697e-05	2.677e-05	2.637e-05	2.607e-05	2.599e-05	4.254e-05	2.868e-05	2.462e-05	2.395e-05	2.389e-05	2.46e-05
1352.6	0.0005719	0.0005736	0.0005737	0.0005739	5.609e-05	5.636e-05	5.62e-05	5.615e-05	4.074e-05	4.334e-05	4.306e-05	4.207e-05	4.451e-05	4.212e-05	4.171e-05	4.213e-05	2.836e-05	2.893e-05	2.839e-05	2.851e-05	2.377e-05	2.46e-05	2.298e-05	2.064e-05	4.356e-05	3.738e-05	3.483e-05	3.166e-05	3.006e-05	2.961e-05	2.815e-05	2.76e-05	2.776e-05	2.691e-05	2.624e-05	2.591e-05	2.639e-05	2.615e-05	2.575e-05	2.563e-05	2.515e-05	2.488e-05	2.479e-05	4.184e-05	2.773e-05	2.364e-05	2.301e-05	2.301e-05	2.363e-05
1352.8	0.0005653	0.000567	0.0005671	0.0005672	5.58e-05	5.606e-05	5.591e-05	5.586e-05	4.015e-05	4.269e-05	4.24e-05	4.144e-05	4.381e-05	4.152e-05	4.112e-05	4.153e-05	2.663e-05	2.705e-05	2.671e-05	2.663e-05	2.236e-05	2.329e-05	2.163e-05	1.944e-05	4.271e-05	3.649e-05	3.373e-05	3.068e-05	2.891e-05	2.858e-05	2.705e-05	2.649e-05	2.673e-05	2.575e-05	2.518e-05	2.483e-05	2.534e-05	2.509e-05	2.458e-05	2.454e-05	2.402e-05	2.378e-05	2.368e-05	4.114e-05	2.682e-05	2.271e-05	2.215e-05	2.219e-05	2.27e-05
1353	0.0005585	0.0005601	0.0005602	0.0005603	5.548e-05	5.572e-05	5.558e-05	5.553e-05	3.956e-05	4.203e-05	4.173e-05	4.081e-05	4.311e-05	4.09e-05	4.053e-05	4.092e-05	2.499e-05	2.525e-05	2.51e-05	2.485e-05	2.104e-05	2.204e-05	2.036e-05	1.832e-05	4.184e-05	3.561e-05	3.263e-05	2.973e-05	2.781e-05	2.756e-05	2.601e-05	2.545e-05	2.571e-05	2.465e-05	2.419e-05	2.382e-05	2.431e-05	2.405e-05	2.347e-05	2.348e-05	2.295e-05	2.275e-05	2.264e-05	4.044e-05	2.594e-05	2.184e-05	2.131e-05	2.14e-05	2.183e-05
1353.2	0.0005512	0.0005529	0.000553	0.000553	5.51e-05	5.534e-05	5.52e-05	5.516e-05	3.895e-05	4.136e-05	4.104e-05	4.015e-05	4.238e-05	4.027e-05	3.991e-05	4.028e-05	2.342e-05	2.353e-05	2.353e-05	2.318e-05	1.981e-05	2.086e-05	1.915e-05	1.727e-05	4.093e-05	3.471e-05	3.154e-05	2.878e-05	2.676e-05	2.656e-05	2.504e-05	2.447e-05	2.472e-05	2.362e-05	2.324e-05	2.287e-05	2.33e-05	2.303e-05	2.241e-05	2.244e-05	2.196e-05	2.179e-05	2.167e-05	3.972e-05	2.508e-05	2.101e-05	2.05e-05	2.065e-05	2.1e-05
1353.4	0.0005439	0.0005455	0.0005455	0.0005456	5.471e-05	5.495e-05	5.481e-05	5.476e-05	3.834e-05	4.068e-05	4.035e-05	3.948e-05	4.165e-05	3.963e-05	3.929e-05	3.965e-05	2.192e-05	2.19e-05	2.201e-05	2.161e-05	1.862e-05	1.974e-05	1.803e-05	1.627e-05	4e-05	3.382e-05	3.049e-05	2.785e-05	2.576e-05	2.558e-05	2.412e-05	2.356e-05	2.375e-05	2.266e-05	2.234e-05	2.197e-05	2.232e-05	2.204e-05	2.142e-05	2.144e-05	2.099e-05	2.086e-05	2.073e-05	3.9e-05	2.427e-05	2.022e-05	1.974e-05	1.994e-05	2.022e-05
1353.6	0.0005364	0.000538	0.000538	0.0005381	5.429e-05	5.453e-05	5.441e-05	5.435e-05	3.772e-05	3.999e-05	3.967e-05	3.88e-05	4.091e-05	3.899e-05	3.866e-05	3.9e-05	2.046e-05	2.037e-05	2.054e-05	2.014e-05	1.748e-05	1.865e-05	1.699e-05	1.532e-05	3.903e-05	3.293e-05	2.949e-05	2.693e-05	2.483e-05	2.463e-05	2.326e-05	2.269e-05	2.28e-05	2.176e-05	2.148e-05	2.111e-05	2.137e-05	2.109e-05	2.047e-05	2.051e-05	2.006e-05	1.995e-05	1.981e-05	3.827e-05	2.349e-05	1.948e-05	1.903e-05	1.927e-05	1.947e-05
1353.8	0.0005288	0.0005303	0.0005303	0.0005304	5.386e-05	5.41e-05	5.399e-05	5.394e-05	3.71e-05	3.93e-05	3.897e-05	3.812e-05	4.017e-05	3.833e-05	3.802e-05	3.835e-05	1.905e-05	1.893e-05	1.911e-05	1.871e-05	1.641e-05	1.762e-05	1.602e-05	1.443e-05	3.803e-05	3.201e-05	2.851e-05	2.602e-05	2.395e-05	2.37e-05	2.243e-05	2.186e-05	2.188e-05	2.089e-05	2.066e-05	2.028e-05	2.049e-05	2.02e-05	1.954e-05	1.962e-05	1.918e-05	1.91e-05	1.896e-05	3.753e-05	2.275e-05	1.878e-05	1.837e-05	1.862e-05	1.877e-05
1354	0.0005207	0.0005222	0.0005223	0.0005223	5.339e-05	5.361e-05	5.352e-05	5.347e-05	3.646e-05	3.859e-05	3.825e-05	3.741e-05	3.94e-05	3.766e-05	3.735e-05	3.767e-05	1.772e-05	1.753e-05	1.776e-05	1.732e-05	1.541e-05	1.665e-05	1.51e-05	1.358e-05	3.699e-05	3.108e-05	2.755e-05	2.512e-05	2.31e-05	2.279e-05	2.161e-05	2.105e-05	2.1e-05	2.002e-05	1.987e-05	1.948e-05	1.964e-05	1.935e-05	1.867e-05	1.876e-05	1.836e-05	1.829e-05	1.815e-05	3.679e-05	2.204e-05	1.812e-05	1.775e-05	1.8e-05	1.81e-05
1354.2	0.0005118	0.0005133	0.0005134	0.0005134	5.281e-05	5.302e-05	5.295e-05	5.291e-05	3.579e-05	3.783e-05	3.749e-05	3.666e-05	3.859e-05	3.694e-05	3.663e-05	3.694e-05	1.647e-05	1.617e-05	1.649e-05	1.601e-05	1.447e-05	1.572e-05	1.422e-05	1.279e-05	3.59e-05	3.012e-05	2.66e-05	2.42e-05	2.228e-05	2.19e-05	2.081e-05	2.025e-05	2.015e-05	1.92e-05	1.909e-05	1.871e-05	1.88e-05	1.851e-05	1.783e-05	1.792e-05	1.758e-05	1.752e-05	1.738e-05	3.601e-05	2.132e-05	1.748e-05	1.714e-05	1.739e-05	1.746e-05
1354.4	0.0005021	0.0005036	0.0005037	0.0005036	5.214e-05	5.235e-05	5.228e-05	5.225e-05	3.508e-05	3.704e-05	3.669e-05	3.586e-05	3.772e-05	3.617e-05	3.586e-05	3.617e-05	1.526e-05	1.489e-05	1.525e-05	1.478e-05	1.359e-05	1.485e-05	1.337e-05	1.204e-05	3.478e-05	2.915e-05	2.567e-05	2.329e-05	2.144e-05	2.102e-05	2.002e-05	1.947e-05	1.93e-05	1.841e-05	1.833e-05	1.796e-05	1.798e-05	1.769e-05	1.704e-05	1.711e-05	1.682e-05	1.678e-05	1.664e-05	3.52e-05	2.062e-05	1.687e-05	1.656e-05	1.679e-05	1.685e-05
1354.6	0.0004925	0.000494	0.000494	0.000494	5.146e-05	5.168e-05	5.162e-05	5.16e-05	3.437e-05	3.626e-05	3.59e-05	3.507e-05	3.686e-05	3.54e-05	3.509e-05	3.54e-05	1.409e-05	1.37e-05	1.405e-05	1.363e-05	1.277e-05	1.403e-05	1.256e-05	1.135e-05	3.367e-05	2.819e-05	2.479e-05	2.241e-05	2.064e-05	2.017e-05	1.927e-05	1.873e-05	1.849e-05	1.767e-05	1.76e-05	1.724e-05	1.72e-05	1.691e-05	1.63e-05	1.634e-05	1.612e-05	1.608e-05	1.594e-05	3.44e-05	1.996e-05	1.63e-05	1.6e-05	1.622e-05	1.628e-05
1354.8	0.0004837	0.0004851	0.0004852	0.0004851	5.087e-05	5.109e-05	5.104e-05	5.103e-05	3.37e-05	3.551e-05	3.515e-05	3.432e-05	3.605e-05	3.468e-05	3.437e-05	3.469e-05	1.299e-05	1.26e-05	1.292e-05	1.258e-05	1.202e-05	1.328e-05	1.181e-05	1.073e-05	3.262e-05	2.729e-05	2.398e-05	2.159e-05	1.99e-05	1.939e-05	1.857e-05	1.803e-05	1.773e-05	1.699e-05	1.691e-05	1.657e-05	1.648e-05	1.619e-05	1.563e-05	1.564e-05	1.547e-05	1.543e-05	1.53e-05	3.366e-05	1.936e-05	1.578e-05	1.549e-05	1.571e-05	1.576e-05
1355	0.0004762	0.0004777	0.0004778	0.0004777	5.042e-05	5.064e-05	5.06e-05	5.06e-05	3.309e-05	3.483e-05	3.447e-05	3.366e-05	3.532e-05	3.404e-05	3.373e-05	3.405e-05	1.196e-05	1.162e-05	1.188e-05	1.163e-05	1.136e-05	1.262e-05	1.113e-05	1.019e-05	3.168e-05	2.648e-05	2.327e-05	2.085e-05	1.924e-05	1.87e-05	1.794e-05	1.741e-05	1.706e-05	1.639e-05	1.629e-05	1.596e-05	1.584e-05	1.556e-05	1.504e-05	1.502e-05	1.489e-05	1.485e-05	1.472e-05	3.3e-05	1.883e-05	1.533e-05	1.505e-05	1.526e-05	1.531e-05
1355.2	0.0004699	0.0004713	0.0004714	0.0004713	5.008e-05	5.03e-05	5.026e-05	5.027e-05	3.253e-05	3.42e-05	3.384e-05	3.305e-05	3.465e-05	3.345e-05	3.316e-05	3.348e-05	1.1e-05	1.073e-05	1.091e-05	1.076e-05	1.076e-05	1.202e-05	1.051e-05	9.713e-06	3.084e-05	2.573e-05	2.263e-05	2.019e-05	1.865e-05	1.807e-05	1.737e-05	1.685e-05	1.646e-05	1.585e-05	1.573e-05	1.541e-05	1.527e-05	1.499e-05	1.451e-05	1.447e-05	1.436e-05	1.432e-05	1.42e-05	3.24e-05	1.836e-05	1.493e-05	1.466e-05	1.488e-05	1.491e-05
1355.4	0.0004636	0.0004649	0.000465	0.0004649	4.972e-05	4.993e-05	4.991e-05	4.993e-05	3.198e-05	3.357e-05	3.321e-05	3.245e-05	3.398e-05	3.287e-05	3.258e-05	3.29e-05	1.01e-05	9.907e-06	1.002e-05	9.947e-06	1.02e-05	1.147e-05	9.933e-06	9.278e-06	3.002e-05	2.502e-05	2.2e-05	1.955e-05	1.81e-05	1.749e-05	1.682e-05	1.631e-05	1.591e-05	1.534e-05	1.52e-05	1.489e-05	1.474e-05	1.447e-05	1.402e-05	1.396e-05	1.387e-05	1.382e-05	1.371e-05	3.181e-05	1.791e-05	1.456e-05	1.43e-05	1.453e-05	1.453e-05
1355.6	0.0004568	0.0004581	0.0004582	0.0004582	4.931e-05	4.952e-05	4.95e-05	4.952e-05	3.141e-05	3.293e-05	3.256e-05	3.184e-05	3.33e-05	3.226e-05	3.199e-05	3.23e-05	9.26e-06	9.144e-06	9.198e-06	9.189e-06	9.682e-06	1.096e-05	9.407e-06	8.879e-06	2.921e-05	2.432e-05	2.138e-05	1.894e-05	1.755e-05	1.694e-05	1.629e-05	1.579e-05	1.539e-05	1.485e-05	1.47e-05	1.44e-05	1.425e-05	1.399e-05	1.356e-05	1.349e-05	1.341e-05	1.336e-05	1.325e-05	3.121e-05	1.748e-05	1.42e-05	1.397e-05	1.421e-05	1.418e-05
1355.8	0.0004506	0.0004518	0.0004519	0.0004519	4.894e-05	4.916e-05	4.914e-05	4.916e-05	3.087e-05	3.232e-05	3.195e-05	3.126e-05	3.264e-05	3.169e-05	3.143e-05	3.174e-05	8.495e-06	8.445e-06	8.454e-06	8.49e-06	9.214e-06	1.049e-05	8.942e-06	8.526e-06	2.846e-05	2.368e-05	2.08e-05	1.839e-05	1.705e-05	1.643e-05	1.58e-05	1.531e-05	1.491e-05	1.44e-05	1.424e-05	1.396e-05	1.381e-05	1.356e-05	1.314e-05	1.307e-05	1.299e-05	1.294e-05	1.283e-05	3.063e-05	1.709e-05	1.388e-05	1.369e-05	1.393e-05	1.387e-05
1356	0.0004455	0.0004467	0.0004468	0.0004468	4.868e-05	4.891e-05	4.89e-05	4.892e-05	3.039e-05	3.177e-05	3.141e-05	3.075e-05	3.206e-05	3.118e-05	3.094e-05	3.125e-05	7.815e-06	7.816e-06	7.798e-06	7.86e-06	8.811e-06	1.008e-05	8.548e-06	8.228e-06	2.779e-05	2.312e-05	2.03e-05	1.79e-05	1.66e-05	1.6e-05	1.538e-05	1.49e-05	1.451e-05	1.402e-05	1.386e-05	1.358e-05	1.343e-05	1.319e-05	1.277e-05	1.271e-05	1.263e-05	1.259e-05	1.249e-05	3.012e-05	1.675e-05	1.362e-05	1.347e-05	1.371e-05	1.36e-05
1356.2	0.0004414	0.0004426	0.0004427	0.0004426	4.854e-05	4.876e-05	4.876e-05	4.878e-05	2.996e-05	3.128e-05	3.092e-05	3.03e-05	3.154e-05	3.074e-05	3.052e-05	3.082e-05	7.219e-06	7.255e-06	7.225e-06	7.299e-06	8.472e-06	9.74e-06	8.221e-06	7.985e-06	2.72e-05	2.261e-05	1.986e-05	1.749e-05	1.622e-05	1.563e-05	1.503e-05	1.456e-05	1.417e-05	1.369e-05	1.354e-05	1.327e-05	1.311e-05	1.287e-05	1.247e-05	1.241e-05	1.234e-05	1.231e-05	1.22e-05	2.966e-05	1.646e-05	1.342e-05	1.331e-05	1.354e-05	1.34e-05
1356.4	0.0004378	0.000439	0.0004391	0.000439	4.844e-05	4.866e-05	4.866e-05	4.868e-05	2.957e-05	3.082e-05	3.046e-05	2.989e-05	3.106e-05	3.033e-05	3.014e-05	3.042e-05	6.695e-06	6.752e-06	6.722e-06	6.798e-06	8.189e-06	9.448e-06	7.948e-06	7.788e-06	2.666e-05	2.214e-05	1.946e-05	1.713e-05	1.588e-05	1.531e-05	1.472e-05	1.426e-05	1.387e-05	1.341e-05	1.326e-05	1.3e-05	1.283e-05	1.26e-05	1.221e-05	1.214e-05	1.21e-05	1.207e-05	1.197e-05	2.925e-05	1.621e-05	1.326e-05	1.32e-05	1.34e-05	1.324e-05
1356.6	0.0004338	0.000435	0.0004351	0.000435	4.828e-05	4.851e-05	4.851e-05	4.853e-05	2.917e-05	3.034e-05	2.999e-05	2.946e-05	3.057e-05	2.991e-05	2.974e-05	3.001e-05	6.225e-06	6.295e-06	6.269e-06	6.346e-06	7.947e-06	9.191e-06	7.71e-06	7.625e-06	2.611e-05	2.168e-05	1.906e-05	1.678e-05	1.556e-05	1.5e-05	1.444e-05	1.398e-05	1.359e-05	1.316e-05	1.301e-05	1.276e-05	1.257e-05	1.234e-05	1.197e-05	1.189e-05	1.189e-05	1.186e-05	1.176e-05	2.882e-05	1.597e-05	1.313e-05	1.31e-05	1.327e-05	1.31e-05
1356.8	0.0004287	0.0004299	0.0004299	0.0004298	4.8e-05	4.822e-05	4.822e-05	4.824e-05	2.872e-05	2.982e-05	2.948e-05	2.899e-05	3.003e-05	2.944e-05	2.929e-05	2.954e-05	5.796e-06	5.874e-06	5.852e-06	5.931e-06	7.73e-06	8.955e-06	7.489e-06	7.485e-06	2.551e-05	2.12e-05	1.864e-05	1.641e-05	1.523e-05	1.467e-05	1.415e-05	1.371e-05	1.33e-05	1.291e-05	1.276e-05	1.252e-05	1.23e-05	1.208e-05	1.175e-05	1.164e-05	1.169e-05	1.166e-05	1.157e-05	2.834e-05	1.572e-05	1.3e-05	1.301e-05	1.312e-05	1.298e-05
1357	0.0004226	0.0004237	0.0004237	0.0004237	4.76e-05	4.782e-05	4.782e-05	4.784e-05	2.824e-05	2.925e-05	2.892e-05	2.847e-05	2.943e-05	2.891e-05	2.879e-05	2.901e-05	5.4e-06	5.489e-06	5.465e-06	5.556e-06	7.538e-06	8.739e-06	7.282e-06	7.374e-06	2.486e-05	2.068e-05	1.818e-05	1.602e-05	1.489e-05	1.433e-05	1.385e-05	1.343e-05	1.3e-05	1.267e-05	1.25e-05	1.227e-05	1.203e-05	1.182e-05	1.153e-05	1.14e-05	1.149e-05	1.146e-05	1.137e-05	2.782e-05	1.547e-05	1.289e-05	1.29e-05	1.296e-05	1.287e-05
1357.2	0.0004165	0.0004175	0.0004176	0.0004175	4.719e-05	4.741e-05	4.741e-05	4.743e-05	2.777e-05	2.87e-05	2.837e-05	2.796e-05	2.884e-05	2.84e-05	2.829e-05	2.849e-05	5.048e-06	5.155e-06	5.119e-06	5.232e-06	7.386e-06	8.565e-06	7.098e-06	7.308e-06	2.422e-05	2.018e-05	1.775e-05	1.565e-05	1.459e-05	1.401e-05	1.358e-05	1.317e-05	1.273e-05	1.246e-05	1.227e-05	1.205e-05	1.179e-05	1.158e-05	1.136e-05	1.119e-05	1.132e-05	1.129e-05	1.121e-05	2.731e-05	1.525e-05	1.281e-05	1.281e-05	1.28e-05	1.279e-05
1357.4	0.0004112	0.0004123	0.0004123	0.0004123	4.688e-05	4.709e-05	4.709e-05	4.712e-05	2.735e-05	2.819e-05	2.788e-05	2.75e-05	2.831e-05	2.794e-05	2.785e-05	2.802e-05	4.749e-06	4.886e-06	4.824e-06	4.968e-06	7.283e-06	8.447e-06	6.949e-06	7.303e-06	2.362e-05	1.973e-05	1.737e-05	1.533e-05	1.434e-05	1.374e-05	1.335e-05	1.296e-05	1.25e-05	1.229e-05	1.207e-05	1.186e-05	1.159e-05	1.14e-05	1.123e-05	1.103e-05	1.119e-05	1.115e-05	1.107e-05	2.685e-05	1.509e-05	1.278e-05	1.275e-05	1.268e-05	1.276e-05
1357.6	0.0004069	0.0004079	0.0004079	0.0004078	4.664e-05	4.686e-05	4.687e-05	4.689e-05	2.698e-05	2.774e-05	2.743e-05	2.709e-05	2.784e-05	2.753e-05	2.746e-05	2.762e-05	4.5e-06	4.677e-06	4.582e-06	4.761e-06	7.224e-06	8.376e-06	6.832e-06	7.351e-06	2.307e-05	1.932e-05	1.705e-05	1.504e-05	1.413e-05	1.352e-05	1.316e-05	1.278e-05	1.231e-05	1.217e-05	1.19e-05	1.171e-05	1.144e-05	1.126e-05	1.115e-05	1.092e-05	1.11e-05	1.104e-05	1.098e-05	2.644e-05	1.498e-05	1.279e-05	1.271e-05	1.26e-05	1.277e-05
1357.8	0.0004018	0.0004028	0.0004029	0.0004027	4.633e-05	4.654e-05	4.655e-05	4.658e-05	2.657e-05	2.726e-05	2.696e-05	2.665e-05	2.734e-05	2.71e-05	2.704e-05	2.718e-05	4.28e-06	4.505e-06	4.373e-06	4.586e-06	7.177e-06	8.32e-06	6.726e-06	7.426e-06	2.251e-05	1.89e-05	1.672e-05	1.475e-05	1.392e-05	1.33e-05	1.296e-05	1.26e-05	1.214e-05	1.204e-05	1.173e-05	1.156e-05	1.131e-05	1.114e-05	1.108e-05	1.083e-05	1.099e-05	1.092e-05	1.087e-05	2.601e-05	1.487e-05	1.28e-05	1.265e-05	1.251e-05	1.279e-05
1358	0.0003952	0.0003962	0.0003963	0.0003961	4.583e-05	4.604e-05	4.606e-05	4.609e-05	2.609e-05	2.671e-05	2.642e-05	2.613e-05	2.676e-05	2.658e-05	2.654e-05	2.666e-05	4.08e-06	4.355e-06	4.188e-06	4.428e-06	7.121e-06	8.255e-06	6.619e-06	7.504e-06	2.188e-05	1.843e-05	1.636e-05	1.443e-05	1.368e-05	1.307e-05	1.273e-05	1.239e-05	1.195e-05	1.188e-05	1.154e-05	1.138e-05	1.117e-05	1.101e-05	1.1e-05	1.074e-05	1.087e-05	1.078e-05	1.074e-05	2.552e-05	1.474e-05	1.278e-05	1.256e-05	1.241e-05	1.278e-05
1358.2	0.0003882	0.0003891	0.0003892	0.000389	4.527e-05	4.548e-05	4.549e-05	4.553e-05	2.559e-05	2.614e-05	2.586e-05	2.56e-05	2.617e-05	2.605e-05	2.601e-05	2.611e-05	3.913e-06	4.234e-06	4.043e-06	4.295e-06	7.069e-06	8.193e-06	6.527e-06	7.593e-06	2.124e-05	1.794e-05	1.6e-05	1.412e-05	1.343e-05	1.286e-05	1.249e-05	1.216e-05	1.178e-05	1.172e-05	1.135e-05	1.12e-05	1.104e-05	1.09e-05	1.091e-05	1.066e-05	1.073e-05	1.064e-05	1.061e-05	2.501e-05	1.462e-05	1.275e-05	1.245e-05	1.232e-05	1.276e-05
1358.4	0.0003814	0.0003823	0.0003824	0.0003823	4.473e-05	4.493e-05	4.495e-05	4.5e-05	2.512e-05	2.56e-05	2.532e-05	2.508e-05	2.56e-05	2.554e-05	2.551e-05	2.559e-05	3.791e-06	4.148e-06	3.95e-06	4.194e-06	7.034e-06	8.148e-06	6.468e-06	7.703e-06	2.062e-05	1.749e-05	1.568e-05	1.384e-05	1.319e-05	1.268e-05	1.227e-05	1.196e-05	1.165e-05	1.157e-05	1.118e-05	1.104e-05	1.096e-05	1.084e-05	1.083e-05	1.063e-05	1.061e-05	1.052e-05	1.049e-05	2.454e-05	1.452e-05	1.272e-05	1.236e-05	1.227e-05	1.274e-05
1358.6	0.0003752	0.000376	0.0003761	0.000376	4.424e-05	4.444e-05	4.447e-05	4.451e-05	2.467e-05	2.508e-05	2.482e-05	2.459e-05	2.506e-05	2.506e-05	2.504e-05	2.511e-05	3.719e-06	4.094e-06	3.91e-06	4.124e-06	7.018e-06	8.119e-06	6.448e-06	7.83e-06	2.004e-05	1.707e-05	1.538e-05	1.361e-05	1.298e-05	1.254e-05	1.207e-05	1.179e-05	1.156e-05	1.143e-05	1.105e-05	1.091e-05	1.092e-05	1.081e-05	1.078e-05	1.063e-05	1.052e-05	1.042e-05	1.04e-05	2.41e-05	1.443e-05	1.27e-05	1.229e-05	1.226e-05	1.273e-05
1358.8	0.0003695	0.0003704	0.0003705	0.0003704	4.382e-05	4.401e-05	4.404e-05	4.409e-05	2.425e-05	2.461e-05	2.435e-05	2.413e-05	2.456e-05	2.462e-05	2.46e-05	2.466e-05	3.698e-06	4.07e-06	3.925e-06	4.083e-06	7.023e-06	8.107e-06	6.476e-06	7.969e-06	1.951e-05	1.67e-05	1.512e-05	1.342e-05	1.278e-05	1.244e-05	1.191e-05	1.164e-05	1.151e-05	1.132e-05	1.097e-05	1.083e-05	1.093e-05	1.083e-05	1.073e-05	1.065e-05	1.044e-05	1.035e-05	1.033e-05	2.37e-05	1.437e-05	1.269e-05	1.226e-05	1.23e-05	1.272e-05
1359	0.0003641	0.000365	0.0003651	0.000365	4.341e-05	4.359e-05	4.363e-05	4.368e-05	2.384e-05	2.415e-05	2.391e-05	2.369e-05	2.409e-05	2.419e-05	2.419e-05	2.424e-05	3.728e-06	4.069e-06	3.989e-06	4.069e-06	7.047e-06	8.106e-06	6.55e-06	8.109e-06	1.901e-05	1.636e-05	1.488e-05	1.327e-05	1.26e-05	1.237e-05	1.178e-05	1.152e-05	1.15e-05	1.122e-05	1.092e-05	1.078e-05	1.095e-05	1.086e-05	1.069e-05	1.07e-05	1.039e-05	1.031e-05	1.029e-05	2.333e-05	1.431e-05	1.267e-05	1.225e-05	1.238e-05	1.272e-05
1359.2	0.0003578	0.0003587	0.0003587	0.0003587	4.287e-05	4.305e-05	4.31e-05	4.315e-05	2.34e-05	2.365e-05	2.342e-05	2.321e-05	2.357e-05	2.372e-05	2.372e-05	2.376e-05	3.794e-06	4.077e-06	4.084e-06	4.067e-06	7.071e-06	8.093e-06	6.648e-06	8.225e-06	1.849e-05	1.601e-05	1.461e-05	1.311e-05	1.24e-05	1.228e-05	1.165e-05	1.14e-05	1.147e-05	1.11e-05	1.087e-05	1.073e-05	1.097e-05	1.088e-05	1.063e-05	1.073e-05	1.034e-05	1.028e-05	1.026e-05	2.292e-05	1.421e-05	1.263e-05	1.224e-05	1.246e-05	1.268e-05
1359.4	0.0003504	0.0003513	0.0003514	0.0003513	4.221e-05	4.239e-05	4.244e-05	4.249e-05	2.291e-05	2.312e-05	2.288e-05	2.268e-05	2.301e-05	2.32e-05	2.32e-05	2.324e-05	3.892e-06	4.093e-06	4.199e-06	4.081e-06	7.096e-06	8.067e-06	6.767e-06	8.312e-06	1.794e-05	1.564e-05	1.43e-05	1.293e-05	1.218e-05	1.216e-05	1.151e-05	1.128e-05	1.142e-05	1.098e-05	1.083e-05	1.069e-05	1.096e-05	1.087e-05	1.055e-05	1.072e-05	1.029e-05	1.025e-05	1.023e-05	2.246e-05	1.407e-05	1.255e-05	1.224e-05	1.253e-05	1.26e-05
1359.6	0.0003432	0.0003441	0.0003441	0.0003441	4.156e-05	4.173e-05	4.178e-05	4.183e-05	2.245e-05	2.26e-05	2.237e-05	2.217e-05	2.246e-05	2.27e-05	2.27e-05	2.274e-05	4.033e-06	4.133e-06	4.341e-06	4.127e-06	7.149e-06	8.058e-06	6.925e-06	8.399e-06	1.741e-05	1.529e-05	1.399e-05	1.277e-05	1.197e-05	1.205e-05	1.14e-05	1.118e-05	1.138e-05	1.088e-05	1.082e-05	1.068e-05	1.096e-05	1.087e-05	1.048e-05	1.071e-05	1.028e-05	1.026e-05	1.023e-05	2.202e-05	1.392e-05	1.249e-05	1.226e-05	1.261e-05	1.254e-05
1359.8	0.0003368	0.0003376	0.0003377	0.0003376	4.099e-05	4.117e-05	4.122e-05	4.127e-05	2.202e-05	2.213e-05	2.191e-05	2.171e-05	2.197e-05	2.225e-05	2.225e-05	2.228e-05	4.218e-06	4.209e-06	4.514e-06	4.219e-06	7.25e-06	8.088e-06	7.131e-06	8.506e-06	1.693e-05	1.5e-05	1.371e-05	1.265e-05	1.181e-05	1.196e-05	1.135e-05	1.115e-05	1.135e-05	1.082e-05	1.086e-05	1.072e-05	1.097e-05	1.088e-05	1.045e-05	1.072e-05	1.031e-05	1.032e-05	1.029e-05	2.161e-05	1.379e-05	1.246e-05	1.235e-05	1.273e-05	1.251e-05
1360	0.0003307	0.0003316	0.0003316	0.0003316	4.047e-05	4.064e-05	4.07e-05	4.074e-05	2.163e-05	2.169e-05	2.147e-05	2.128e-05	2.15e-05	2.183e-05	2.183e-05	2.185e-05	4.431e-06	4.317e-06	4.7e-06	4.351e-06	7.392e-06	8.149e-06	7.362e-06	8.627e-06	1.647e-05	1.473e-05	1.344e-05	1.254e-05	1.169e-05	1.187e-05	1.134e-05	1.115e-05	1.133e-05	1.081e-05	1.093e-05	1.08e-05	1.098e-05	1.089e-05	1.044e-05	1.072e-05	1.038e-05	1.042e-05	1.039e-05	2.121e-05	1.368e-05	1.246e-05	1.247e-05	1.284e-05	1.25e-05
1360.2	0.0003246	0.0003254	0.0003254	0.0003254	3.992e-05	4.009e-05	4.015e-05	4.02e-05	2.123e-05	2.125e-05	2.103e-05	2.086e-05	2.105e-05	2.14e-05	2.141e-05	2.142e-05	4.655e-06	4.454e-06	4.886e-06	4.518e-06	7.562e-06	8.234e-06	7.6e-06	8.755e-06	1.602e-05	1.447e-05	1.317e-05	1.242e-05	1.158e-05	1.177e-05	1.134e-05	1.117e-05	1.13e-05	1.081e-05	1.1e-05	1.088e-05	1.098e-05	1.088e-05	1.044e-05	1.072e-05	1.048e-05	1.054e-05	1.05e-05	2.08e-05	1.355e-05	1.247e-05	1.259e-05	1.293e-05	1.251e-05
1360.4	0.000318	0.0003187	0.0003187	0.0003188	3.93e-05	3.947e-05	3.953e-05	3.958e-05	2.082e-05	2.08e-05	2.058e-05	2.042e-05	2.057e-05	2.096e-05	2.097e-05	2.097e-05	4.881e-06	4.621e-06	5.064e-06	4.718e-06	7.752e-06	8.34e-06	7.832e-06	8.89e-06	1.555e-05	1.418e-05	1.29e-05	1.227e-05	1.149e-05	1.164e-05	1.134e-05	1.119e-05	1.123e-05	1.083e-05	1.105e-05	1.095e-05	1.095e-05	1.085e-05	1.046e-05	1.069e-05	1.058e-05	1.065e-05	1.062e-05	2.035e-05	1.342e-05	1.25e-05	1.272e-05	1.299e-05	1.253e-05
1360.6	0.0003104	0.0003112	0.0003111	0.0003112	3.857e-05	3.873e-05	3.879e-05	3.884e-05	2.038e-05	2.032e-05	2.009e-05	1.994e-05	2.006e-05	2.047e-05	2.049e-05	2.048e-05	5.095e-06	4.81e-06	5.227e-06	4.942e-06	7.948e-06	8.455e-06	8.038e-06	9.027e-06	1.504e-05	1.386e-05	1.26e-05	1.208e-05	1.139e-05	1.148e-05	1.133e-05	1.119e-05	1.113e-05	1.085e-05	1.108e-05	1.1e-05	1.088e-05	1.079e-05	1.049e-05	1.065e-05	1.068e-05	1.075e-05	1.072e-05	1.985e-05	1.328e-05	1.252e-05	1.281e-05	1.3e-05	1.254e-05
1360.8	0.000302	0.0003028	0.0003027	0.0003028	3.771e-05	3.788e-05	3.793e-05	3.799e-05	1.991e-05	1.98e-05	1.957e-05	1.944e-05	1.952e-05	1.995e-05	1.997e-05	1.995e-05	5.287e-06	5.016e-06	5.369e-06	5.18e-06	8.14e-06	8.572e-06	8.206e-06	9.163e-06	1.45e-05	1.35e-05	1.229e-05	1.185e-05	1.129e-05	1.13e-05	1.128e-05	1.117e-05	1.099e-05	1.086e-05	1.107e-05	1.101e-05	1.079e-05	1.07e-05	1.051e-05	1.059e-05	1.075e-05	1.082e-05	1.08e-05	1.93e-05	1.312e-05	1.253e-05	1.287e-05	1.296e-05	1.255e-05
1361	0.0002934	0.0002942	0.0002941	0.0002942	3.683e-05	3.7e-05	3.705e-05	3.71e-05	1.944e-05	1.929e-05	1.906e-05	1.893e-05	1.898e-05	1.943e-05	1.945e-05	1.942e-05	5.466e-06	5.251e-06	5.502e-06	5.435e-06	8.337e-06	8.707e-06	8.348e-06	9.32e-06	1.395e-05	1.312e-05	1.199e-05	1.161e-05	1.119e-05	1.111e-05	1.123e-05	1.113e-05	1.085e-05	1.087e-05	1.103e-05	1.099e-05	1.069e-05	1.061e-05	1.055e-05	1.053e-05	1.082e-05	1.087e-05	1.086e-05	1.873e-05	1.297e-05	1.255e-05	1.29e-05	1.288e-05	1.257e-05
1361.2	0.0002856	0.0002863	0.0002862	0.0002863	3.604e-05	3.619e-05	3.625e-05	3.63e-05	1.9e-05	1.882e-05	1.858e-05	1.847e-05	1.849e-05	1.895e-05	1.898e-05	1.894e-05	5.649e-06	5.527e-06	5.65e-06	5.723e-06	8.558e-06	8.882e-06	8.489e-06	9.528e-06	1.343e-05	1.276e-05	1.175e-05	1.138e-05	1.114e-05	1.095e-05	1.118e-05	1.111e-05	1.074e-05	1.091e-05	1.099e-05	1.098e-05	1.062e-05	1.056e-05	1.063e-05	1.051e-05	1.089e-05	1.093e-05	1.093e-05	1.82e-05	1.287e-05	1.262e-05	1.294e-05	1.281e-05	1.264e-05
1361.4	0.0002785	0.0002792	0.0002791	0.0002792	3.532e-05	3.547e-05	3.554e-05	3.557e-05	1.86e-05	1.838e-05	1.815e-05	1.805e-05	1.804e-05	1.852e-05	1.855e-05	1.85e-05	5.84e-06	5.838e-06	5.822e-06	6.033e-06	8.798e-06	9.088e-06	8.634e-06	9.783e-06	1.295e-05	1.243e-05	1.155e-05	1.119e-05	1.111e-05	1.084e-05	1.114e-05	1.109e-05	1.066e-05	1.098e-05	1.097e-05	1.097e-05	1.059e-05	1.054e-05	1.075e-05	1.054e-05	1.098e-05	1.099e-05	1.101e-05	1.771e-05	1.282e-05	1.272e-05	1.297e-05	1.276e-05	1.274e-05
1361.6	0.0002716	0.0002722	0.0002722	0.0002723	3.463e-05	3.477e-05	3.483e-05	3.487e-05	1.822e-05	1.797e-05	1.773e-05	1.764e-05	1.761e-05	1.81e-05	1.814e-05	1.808e-05	6.039e-06	6.176e-06	6.02e-06	6.356e-06	9.04e-06	9.311e-06	8.776e-06	1.007e-05	1.249e-05	1.21e-05	1.14e-05	1.102e-05	1.109e-05	1.076e-05	1.11e-05	1.107e-05	1.061e-05	1.104e-05	1.093e-05	1.096e-05	1.059e-05	1.057e-05	1.088e-05	1.061e-05	1.105e-05	1.103e-05	1.107e-05	1.724e-05	1.28e-05	1.283e-05	1.299e-05	1.272e-05	1.286e-05
1361.8	0.0002648	0.0002654	0.0002654	0.0002654	3.394e-05	3.408e-05	3.415e-05	3.419e-05	1.784e-05	1.756e-05	1.733e-05	1.725e-05	1.72e-05	1.77e-05	1.774e-05	1.768e-05	6.252e-06	6.533e-06	6.252e-06	6.685e-06	9.278e-06	9.544e-06	8.922e-06	1.039e-05	1.205e-05	1.179e-05	1.128e-05	1.086e-05	1.107e-05	1.072e-05	1.104e-05	1.103e-05	1.06e-05	1.109e-05	1.089e-05	1.094e-05	1.063e-05	1.063e-05	1.101e-05	1.072e-05	1.111e-05	1.107e-05	1.112e-05	1.68e-05	1.281e-05	1.294e-05	1.3e-05	1.269e-05	1.298e-05
1362	0.0002589	0.0002595	0.0002595	0.0002595	3.337e-05	3.35e-05	3.357e-05	3.361e-05	1.752e-05	1.721e-05	1.698e-05	1.691e-05	1.685e-05	1.736e-05	1.741e-05	1.734e-05	6.5e-06	6.91e-06	6.535e-06	7.026e-06	9.525e-06	9.795e-06	9.096e-06	1.074e-05	1.166e-05	1.152e-05	1.121e-05	1.076e-05	1.107e-05	1.074e-05	1.1e-05	1.102e-05	1.065e-05	1.116e-05	1.089e-05	1.094e-05	1.073e-05	1.075e-05	1.117e-05	1.088e-05	1.119e-05	1.112e-05	1.118e-05	1.642e-05	1.287e-05	1.307e-05	1.302e-05	1.271e-05	1.312e-05
1362.2	0.0002542	0.0002548	0.0002548	0.0002548	3.294e-05	3.306e-05	3.314e-05	3.317e-05	1.726e-05	1.692e-05	1.67e-05	1.664e-05	1.656e-05	1.709e-05	1.714e-05	1.707e-05	6.795e-06	7.305e-06	6.879e-06	7.377e-06	9.786e-06	1.006e-05	9.314e-06	1.112e-05	1.135e-05	1.131e-05	1.12e-05	1.074e-05	1.11e-05	1.083e-05	1.1e-05	1.103e-05	1.077e-05	1.125e-05	1.092e-05	1.099e-05	1.089e-05	1.093e-05	1.135e-05	1.11e-05	1.128e-05	1.12e-05	1.126e-05	1.614e-05	1.297e-05	1.323e-05	1.307e-05	1.28e-05	1.329e-05
1362.4	0.000251	0.0002516	0.0002515	0.0002516	3.268e-05	3.28e-05	3.289e-05	3.291e-05	1.707e-05	1.67e-05	1.65e-05	1.645e-05	1.636e-05	1.692e-05	1.697e-05	1.689e-05	7.151e-06	7.719e-06	7.294e-06	7.745e-06	1.007e-05	1.036e-05	9.593e-06	1.155e-05	1.112e-05	1.119e-05	1.125e-05	1.079e-05	1.116e-05	1.1e-05	1.105e-05	1.109e-05	1.097e-05	1.137e-05	1.102e-05	1.109e-05	1.113e-05	1.119e-05	1.156e-05	1.137e-05	1.141e-05	1.132e-05	1.139e-05	1.595e-05	1.312e-05	1.342e-05	1.318e-05	1.298e-05	1.349e-05
1362.6	0.0002492	0.0002498	0.0002497	0.0002498	3.261e-05	3.273e-05	3.281e-05	3.284e-05	1.696e-05	1.657e-05	1.638e-05	1.635e-05	1.625e-05	1.683e-05	1.689e-05	1.68e-05	7.572e-06	8.151e-06	7.778e-06	8.133e-06	1.039e-05	1.068e-05	9.942e-06	1.2e-05	1.099e-05	1.116e-05	1.135e-05	1.093e-05	1.126e-05	1.123e-05	1.115e-05	1.121e-05	1.124e-05	1.152e-05	1.119e-05	1.125e-05	1.144e-05	1.151e-05	1.179e-05	1.171e-05	1.158e-05	1.15e-05	1.156e-05	1.585e-05	1.332e-05	1.363e-05	1.334e-05	1.323e-05	1.371e-05
1362.8	0.0002483	0.0002489	0.0002488	0.0002489	3.265e-05	3.277e-05	3.285e-05	3.288e-05	1.69e-05	1.649e-05	1.632e-05	1.63e-05	1.619e-05	1.68e-05	1.686e-05	1.678e-05	8.047e-06	8.585e-06	8.315e-06	8.532e-06	1.073e-05	1.101e-05	1.035e-05	1.246e-05	1.092e-05	1.119e-05	1.149e-05	1.113e-05	1.138e-05	1.151e-05	1.13e-05	1.137e-05	1.156e-05	1.17e-05	1.142e-05	1.148e-05	1.179e-05	1.187e-05	1.204e-05	1.206e-05	1.179e-05	1.172e-05	1.178e-05	1.583e-05	1.354e-05	1.387e-05	1.355e-05	1.355e-05	1.395e-05
1363	0.0002471	0.0002477	0.0002476	0.0002477	3.264e-05	3.276e-05	3.283e-05	3.287e-05	1.683e-05	1.64e-05	1.625e-05	1.625e-05	1.613e-05	1.676e-05	1.683e-05	1.674e-05	8.536e-06	8.985e-06	8.853e-06	8.911e-06	1.105e-05	1.131e-05	1.077e-05	1.287e-05	1.087e-05	1.124e-05	1.159e-05	1.134e-05	1.148e-05	1.177e-05	1.146e-05	1.154e-05	1.186e-05	1.185e-05	1.166e-05	1.171e-05	1.212e-05	1.22e-05	1.225e-05	1.238e-05	1.2e-05	1.194e-05	1.2e-05	1.58e-05	1.372e-05	1.406e-05	1.377e-05	1.388e-05	1.415e-05
1363.2	0.000245	0.0002455	0.0002454	0.0002455	3.248e-05	3.26e-05	3.268e-05	3.271e-05	1.672e-05	1.628e-05	1.614e-05	1.614e-05	1.602e-05	1.667e-05	1.674e-05	1.665e-05	9.012e-06	9.333e-06	9.359e-06	9.251e-06	1.132e-05	1.155e-05	1.117e-05	1.319e-05	1.08e-05	1.127e-05	1.164e-05	1.151e-05	1.153e-05	1.197e-05	1.159e-05	1.167e-05	1.211e-05	1.197e-05	1.189e-05	1.192e-05	1.239e-05	1.247e-05	1.24e-05	1.264e-05	1.217e-05	1.214e-05	1.219e-05	1.573e-05	1.383e-05	1.419e-05	1.396e-05	1.416e-05	1.428e-05
1363.4	0.0002424	0.0002429	0.0002429	0.000243	3.228e-05	3.239e-05	3.247e-05	3.251e-05	1.66e-05	1.614e-05	1.602e-05	1.603e-05	1.591e-05	1.657e-05	1.664e-05	1.654e-05	9.493e-06	9.659e-06	9.849e-06	9.585e-06	1.159e-05	1.177e-05	1.157e-05	1.348e-05	1.073e-05	1.13e-05	1.164e-05	1.166e-05	1.157e-05	1.213e-05	1.174e-05	1.182e-05	1.232e-05	1.208e-05	1.211e-05	1.214e-05	1.263e-05	1.27e-05	1.252e-05	1.285e-05	1.235e-05	1.235e-05	1.24e-05	1.564e-05	1.39e-05	1.429e-05	1.415e-05	1.443e-05	1.438e-05
1363.6	0.0002394	0.0002399	0.0002399	0.0002399	3.2e-05	3.211e-05	3.219e-05	3.222e-05	1.646e-05	1.6e-05	1.588e-05	1.59e-05	1.577e-05	1.645e-05	1.651e-05	1.641e-05	9.97e-06	9.968e-06	1.031e-05	9.917e-06	1.185e-05	1.197e-05	1.197e-05	1.372e-05	1.065e-05	1.133e-05	1.161e-05	1.179e-05	1.16e-05	1.225e-05	1.188e-05	1.197e-05	1.25e-05	1.219e-05	1.234e-05	1.236e-05	1.282e-05	1.289e-05	1.262e-05	1.301e-05	1.253e-05	1.256e-05	1.26e-05	1.551e-05	1.392e-05	1.436e-05	1.435e-05	1.466e-05	1.446e-05
1363.8	0.0002354	0.0002359	0.0002358	0.0002359	3.159e-05	3.169e-05	3.177e-05	3.18e-05	1.628e-05	1.581e-05	1.571e-05	1.573e-05	1.559e-05	1.628e-05	1.633e-05	1.623e-05	1.041e-05	1.025e-05	1.072e-05	1.023e-05	1.208e-05	1.214e-05	1.233e-05	1.39e-05	1.053e-05	1.132e-05	1.153e-05	1.186e-05	1.161e-05	1.231e-05	1.201e-05	1.21e-05	1.26e-05	1.227e-05	1.253e-05	1.255e-05	1.295e-05	1.3e-05	1.269e-05	1.311e-05	1.27e-05	1.275e-05	1.279e-05	1.533e-05	1.389e-05	1.441e-05	1.451e-05	1.484e-05	1.449e-05
1364	0.0002304	0.0002309	0.0002309	0.0002309	3.104e-05	3.115e-05	3.123e-05	3.125e-05	1.607e-05	1.56e-05	1.549e-05	1.552e-05	1.538e-05	1.606e-05	1.611e-05	1.601e-05	1.081e-05	1.051e-05	1.106e-05	1.054e-05	1.23e-05	1.228e-05	1.264e-05	1.403e-05	1.037e-05	1.127e-05	1.139e-05	1.188e-05	1.16e-05	1.229e-05	1.211e-05	1.22e-05	1.264e-05	1.234e-05	1.269e-05	1.271e-05	1.3e-05	1.304e-05	1.274e-05	1.315e-05	1.284e-05	1.292e-05	1.296e-05	1.508e-05	1.381e-05	1.442e-05	1.465e-05	1.496e-05	1.45e-05
1364.2	0.0002251	0.0002256	0.0002256	0.0002256	3.044e-05	3.055e-05	3.062e-05	3.065e-05	1.585e-05	1.537e-05	1.526e-05	1.53e-05	1.515e-05	1.583e-05	1.587e-05	1.577e-05	1.118e-05	1.079e-05	1.137e-05	1.086e-05	1.253e-05	1.243e-05	1.293e-05	1.415e-05	1.019e-05	1.12e-05	1.125e-05	1.186e-05	1.16e-05	1.224e-05	1.22e-05	1.231e-05	1.263e-05	1.242e-05	1.282e-05	1.285e-05	1.301e-05	1.305e-05	1.278e-05	1.315e-05	1.299e-05	1.308e-05	1.312e-05	1.48e-05	1.372e-05	1.443e-05	1.477e-05	1.503e-05	1.451e-05
1364.4	0.0002192	0.0002196	0.0002196	0.0002196	2.975e-05	2.985e-05	2.993e-05	2.995e-05	1.561e-05	1.512e-05	1.501e-05	1.505e-05	1.49e-05	1.556e-05	1.56e-05	1.55e-05	1.152e-05	1.108e-05	1.163e-05	1.119e-05	1.276e-05	1.259e-05	1.318e-05	1.426e-05	9.963e-06	1.108e-05	1.108e-05	1.178e-05	1.16e-05	1.215e-05	1.228e-05	1.24e-05	1.258e-05	1.249e-05	1.291e-05	1.296e-05	1.298e-05	1.301e-05	1.283e-05	1.312e-05	1.312e-05	1.323e-05	1.327e-05	1.447e-05	1.36e-05	1.445e-05	1.487e-05	1.504e-05	1.451e-05
1364.6	0.000213	0.0002135	0.0002134	0.0002135	2.903e-05	2.913e-05	2.921e-05	2.923e-05	1.536e-05	1.487e-05	1.476e-05	1.48e-05	1.465e-05	1.529e-05	1.533e-05	1.523e-05	1.183e-05	1.14e-05	1.187e-05	1.156e-05	1.3e-05	1.277e-05	1.341e-05	1.439e-05	9.718e-06	1.095e-05	1.092e-05	1.168e-05	1.162e-05	1.205e-05	1.235e-05	1.248e-05	1.251e-05	1.259e-05	1.298e-05	1.305e-05	1.293e-05	1.296e-05	1.291e-05	1.309e-05	1.326e-05	1.336e-05	1.341e-05	1.411e-05	1.35e-05	1.448e-05	1.496e-05	1.502e-05	1.454e-05
1364.8	0.0002076	0.000208	0.000208	0.000208	2.841e-05	2.851e-05	2.859e-05	2.86e-05	1.516e-05	1.466e-05	1.455e-05	1.459e-05	1.444e-05	1.508e-05	1.511e-05	1.501e-05	1.216e-05	1.178e-05	1.212e-05	1.197e-05	1.33e-05	1.301e-05	1.365e-05	1.46e-05	9.489e-06	1.082e-05	1.083e-05	1.16e-05	1.169e-05	1.198e-05	1.244e-05	1.259e-05	1.247e-05	1.273e-05	1.306e-05	1.315e-05	1.291e-05	1.294e-05	1.304e-05	1.31e-05	1.343e-05	1.351e-05	1.357e-05	1.378e-05	1.345e-05	1.457e-05	1.507e-05	1.501e-05	1.463e-05
1365	0.0002032	0.0002036	0.0002036	0.0002035	2.792e-05	2.801e-05	2.81e-05	2.811e-05	1.501e-05	1.451e-05	1.44e-05	1.445e-05	1.43e-05	1.493e-05	1.496e-05	1.486e-05	1.249e-05	1.224e-05	1.241e-05	1.244e-05	1.365e-05	1.332e-05	1.392e-05	1.489e-05	9.294e-06	1.073e-05	1.08e-05	1.155e-05	1.183e-05	1.198e-05	1.256e-05	1.272e-05	1.248e-05	1.292e-05	1.316e-05	1.327e-05	1.294e-05	1.299e-05	1.324e-05	1.318e-05	1.363e-05	1.369e-05	1.376e-05	1.351e-05	1.348e-05	1.473e-05	1.52e-05	1.503e-05	1.479e-05
1365.2	0.0001995	0.0001999	0.0001999	0.0001999	2.753e-05	2.762e-05	2.771e-05	2.772e-05	1.491e-05	1.44e-05	1.43e-05	1.435e-05	1.421e-05	1.483e-05	1.486e-05	1.476e-05	1.283e-05	1.273e-05	1.272e-05	1.293e-05	1.402e-05	1.367e-05	1.419e-05	1.524e-05	9.131e-06	1.065e-05	1.083e-05	1.153e-05	1.2e-05	1.202e-05	1.27e-05	1.287e-05	1.254e-05	1.314e-05	1.326e-05	1.34e-05	1.303e-05	1.309e-05	1.349e-05	1.332e-05	1.384e-05	1.387e-05	1.395e-05	1.329e-05	1.357e-05	1.495e-05	1.534e-05	1.508e-05	1.499e-05
1365.4	0.0001963	0.0001967	0.0001967	0.0001967	2.72e-05	2.728e-05	2.737e-05	2.739e-05	1.483e-05	1.432e-05	1.423e-05	1.429e-05	1.415e-05	1.476e-05	1.479e-05	1.47e-05	1.317e-05	1.323e-05	1.305e-05	1.342e-05	1.439e-05	1.404e-05	1.445e-05	1.563e-05	8.995e-06	1.058e-05	1.092e-05	1.154e-05	1.218e-05	1.211e-05	1.282e-05	1.301e-05	1.263e-05	1.335e-05	1.336e-05	1.352e-05	1.315e-05	1.323e-05	1.375e-05	1.351e-05	1.404e-05	1.405e-05	1.414e-05	1.31e-05	1.37e-05	1.517e-05	1.547e-05	1.514e-05	1.522e-05
1365.6	0.0001938	0.0001941	0.0001941	0.0001941	2.694e-05	2.702e-05	2.712e-05	2.713e-05	1.479e-05	1.428e-05	1.42e-05	1.426e-05	1.413e-05	1.474e-05	1.477e-05	1.468e-05	1.352e-05	1.376e-05	1.342e-05	1.391e-05	1.476e-05	1.442e-05	1.472e-05	1.606e-05	8.898e-06	1.054e-05	1.106e-05	1.159e-05	1.238e-05	1.225e-05	1.295e-05	1.315e-05	1.278e-05	1.358e-05	1.347e-05	1.365e-05	1.333e-05	1.343e-05	1.403e-05	1.374e-05	1.424e-05	1.422e-05	1.432e-05	1.297e-05	1.387e-05	1.542e-05	1.561e-05	1.523e-05	1.547e-05
1365.8	0.0001917	0.0001921	0.0001921	0.0001921	2.676e-05	2.684e-05	2.694e-05	2.695e-05	1.478e-05	1.427e-05	1.421e-05	1.427e-05	1.415e-05	1.475e-05	1.478e-05	1.47e-05	1.389e-05	1.428e-05	1.383e-05	1.44e-05	1.513e-05	1.481e-05	1.501e-05	1.651e-05	8.845e-06	1.053e-05	1.123e-05	1.168e-05	1.258e-05	1.244e-05	1.307e-05	1.329e-05	1.298e-05	1.379e-05	1.359e-05	1.378e-05	1.355e-05	1.368e-05	1.432e-05	1.402e-05	1.443e-05	1.439e-05	1.449e-05	1.288e-05	1.408e-05	1.567e-05	1.574e-05	1.536e-05	1.573e-05
1366	0.0001899	0.0001903	0.0001902	0.0001902	2.661e-05	2.667e-05	2.678e-05	2.679e-05	1.478e-05	1.427e-05	1.422e-05	1.429e-05	1.418e-05	1.478e-05	1.481e-05	1.472e-05	1.426e-05	1.478e-05	1.426e-05	1.485e-05	1.546e-05	1.518e-05	1.53e-05	1.695e-05	8.827e-06	1.054e-05	1.142e-05	1.181e-05	1.275e-05	1.266e-05	1.319e-05	1.342e-05	1.321e-05	1.398e-05	1.372e-05	1.391e-05	1.381e-05	1.395e-05	1.459e-05	1.432e-05	1.46e-05	1.454e-05	1.465e-05	1.283e-05	1.429e-05	1.59e-05	1.587e-05	1.551e-05	1.596e-05
1366.2	0.0001876	0.000188	0.000188	0.000188	2.639e-05	2.645e-05	2.655e-05	2.657e-05	1.476e-05	1.425e-05	1.422e-05	1.429e-05	1.419e-05	1.478e-05	1.481e-05	1.472e-05	1.461e-05	1.52e-05	1.467e-05	1.522e-05	1.572e-05	1.547e-05	1.556e-05	1.732e-05	8.822e-06	1.054e-05	1.158e-05	1.192e-05	1.287e-05	1.287e-05	1.326e-05	1.35e-05	1.342e-05	1.412e-05	1.382e-05	1.401e-05	1.405e-05	1.42e-05	1.479e-05	1.459e-05	1.472e-05	1.465e-05	1.477e-05	1.278e-05	1.446e-05	1.607e-05	1.595e-05	1.565e-05	1.614e-05
1366.4	0.000185	0.0001854	0.0001853	0.0001853	2.61e-05	2.616e-05	2.627e-05	2.628e-05	1.473e-05	1.422e-05	1.42e-05	1.426e-05	1.418e-05	1.476e-05	1.479e-05	1.47e-05	1.493e-05	1.555e-05	1.506e-05	1.552e-05	1.591e-05	1.57e-05	1.579e-05	1.762e-05	8.829e-06	1.055e-05	1.171e-05	1.204e-05	1.293e-05	1.306e-05	1.33e-05	1.355e-05	1.362e-05	1.419e-05	1.391e-05	1.409e-05	1.426e-05	1.443e-05	1.494e-05	1.482e-05	1.479e-05	1.473e-05	1.484e-05	1.273e-05	1.459e-05	1.617e-05	1.6e-05	1.578e-05	1.626e-05
1366.6	0.0001818	0.0001821	0.0001821	0.0001821	2.573e-05	2.579e-05	2.59e-05	2.591e-05	1.467e-05	1.417e-05	1.415e-05	1.421e-05	1.415e-05	1.471e-05	1.474e-05	1.464e-05	1.523e-05	1.582e-05	1.544e-05	1.576e-05	1.604e-05	1.585e-05	1.6e-05	1.784e-05	8.843e-06	1.056e-05	1.179e-05	1.215e-05	1.294e-05	1.321e-05	1.332e-05	1.356e-05	1.379e-05	1.421e-05	1.397e-05	1.414e-05	1.445e-05	1.462e-05	1.502e-05	1.5e-05	1.482e-05	1.477e-05	1.488e-05	1.267e-05	1.467e-05	1.621e-05	1.601e-05	1.589e-05	1.631e-05
1366.8	0.0001777	0.0001781	0.0001781	0.0001781	2.524e-05	2.53e-05	2.54e-05	2.542e-05	1.456e-05	1.407e-05	1.406e-05	1.412e-05	1.406e-05	1.461e-05	1.463e-05	1.454e-05	1.551e-05	1.6e-05	1.576e-05	1.592e-05	1.61e-05	1.593e-05	1.616e-05	1.796e-05	8.846e-06	1.056e-05	1.181e-05	1.222e-05	1.288e-05	1.331e-05	1.329e-05	1.353e-05	1.391e-05	1.417e-05	1.401e-05	1.416e-05	1.458e-05	1.475e-05	1.502e-05	1.512e-05	1.481e-05	1.477e-05	1.488e-05	1.258e-05	1.467e-05	1.617e-05	1.599e-05	1.597e-05	1.628e-05
1367	0.0001732	0.0001735	0.0001735	0.0001735	2.468e-05	2.473e-05	2.483e-05	2.485e-05	1.443e-05	1.395e-05	1.394e-05	1.399e-05	1.395e-05	1.447e-05	1.449e-05	1.439e-05	1.575e-05	1.611e-05	1.603e-05	1.601e-05	1.61e-05	1.593e-05	1.63e-05	1.8e-05	8.841e-06	1.055e-05	1.177e-05	1.227e-05	1.277e-05	1.336e-05	1.324e-05	1.348e-05	1.397e-05	1.409e-05	1.403e-05	1.416e-05	1.466e-05	1.482e-05	1.495e-05	1.517e-05	1.476e-05	1.475e-05	1.485e-05	1.245e-05	1.46e-05	1.607e-05	1.593e-05	1.601e-05	1.618e-05
1367.2	0.0001685	0.0001688	0.0001688	0.0001688	2.409e-05	2.414e-05	2.424e-05	2.426e-05	1.428e-05	1.382e-05	1.381e-05	1.386e-05	1.383e-05	1.433e-05	1.434e-05	1.424e-05	1.598e-05	1.618e-05	1.627e-05	1.608e-05	1.608e-05	1.59e-05	1.643e-05	1.798e-05	8.837e-06	1.054e-05	1.169e-05	1.23e-05	1.265e-05	1.336e-05	1.32e-05	1.343e-05	1.401e-05	1.399e-05	1.405e-05	1.417e-05	1.469e-05	1.484e-05	1.486e-05	1.517e-05	1.471e-05	1.473e-05	1.483e-05	1.232e-05	1.449e-05	1.594e-05	1.588e-05	1.604e-05	1.606e-05
1367.4	0.0001638	0.0001641	0.0001641	0.0001641	2.35e-05	2.355e-05	2.364e-05	2.366e-05	1.415e-05	1.37e-05	1.369e-05	1.372e-05	1.371e-05	1.419e-05	1.419e-05	1.408e-05	1.621e-05	1.623e-05	1.649e-05	1.615e-05	1.607e-05	1.586e-05	1.656e-05	1.793e-05	8.835e-06	1.055e-05	1.158e-05	1.232e-05	1.254e-05	1.334e-05	1.318e-05	1.341e-05	1.401e-05	1.391e-05	1.409e-05	1.419e-05	1.47e-05	1.484e-05	1.476e-05	1.513e-05	1.468e-05	1.473e-05	1.482e-05	1.217e-05	1.436e-05	1.58e-05	1.585e-05	1.606e-05	1.592e-05
1367.6	0.000159	0.0001593	0.0001592	0.0001592	2.288e-05	2.293e-05	2.302e-05	2.304e-05	1.4e-05	1.357e-05	1.355e-05	1.359e-05	1.358e-05	1.404e-05	1.404e-05	1.393e-05	1.642e-05	1.628e-05	1.667e-05	1.623e-05	1.607e-05	1.582e-05	1.669e-05	1.785e-05	8.822e-06	1.055e-05	1.145e-05	1.232e-05	1.243e-05	1.329e-05	1.317e-05	1.339e-05	1.398e-05	1.384e-05	1.412e-05	1.422e-05	1.467e-05	1.479e-05	1.465e-05	1.506e-05	1.467e-05	1.474e-05	1.483e-05	1.2e-05	1.421e-05	1.567e-05	1.582e-05	1.606e-05	1.578e-05
1367.8	0.0001545	0.0001547	0.0001547	0.0001547	2.23e-05	2.236e-05	2.244e-05	2.246e-05	1.389e-05	1.347e-05	1.345e-05	1.348e-05	1.348e-05	1.392e-05	1.391e-05	1.38e-05	1.665e-05	1.636e-05	1.685e-05	1.636e-05	1.611e-05	1.582e-05	1.685e-05	1.78e-05	8.813e-06	1.056e-05	1.133e-05	1.231e-05	1.236e-05	1.322e-05	1.32e-05	1.342e-05	1.394e-05	1.381e-05	1.418e-05	1.428e-05	1.463e-05	1.473e-05	1.458e-05	1.498e-05	1.47e-05	1.478e-05	1.487e-05	1.184e-05	1.406e-05	1.556e-05	1.584e-05	1.605e-05	1.567e-05
1368	0.0001506	0.0001509	0.0001508	0.0001508	2.181e-05	2.187e-05	2.194e-05	2.197e-05	1.381e-05	1.341e-05	1.338e-05	1.341e-05	1.343e-05	1.385e-05	1.383e-05	1.372e-05	1.691e-05	1.651e-05	1.704e-05	1.656e-05	1.623e-05	1.588e-05	1.704e-05	1.781e-05	8.816e-06	1.059e-05	1.124e-05	1.232e-05	1.236e-05	1.318e-05	1.328e-05	1.35e-05	1.391e-05	1.385e-05	1.427e-05	1.438e-05	1.46e-05	1.469e-05	1.457e-05	1.493e-05	1.478e-05	1.488e-05	1.497e-05	1.169e-05	1.396e-05	1.552e-05	1.59e-05	1.607e-05	1.562e-05
1368.2	0.0001472	0.0001474	0.0001474	0.0001474	2.138e-05	2.144e-05	2.151e-05	2.154e-05	1.376e-05	1.337e-05	1.334e-05	1.338e-05	1.34e-05	1.381e-05	1.378e-05	1.368e-05	1.718e-05	1.672e-05	1.724e-05	1.681e-05	1.64e-05	1.6e-05	1.724e-05	1.787e-05	8.821e-06	1.063e-05	1.118e-05	1.233e-05	1.241e-05	1.315e-05	1.34e-05	1.362e-05	1.39e-05	1.394e-05	1.438e-05	1.449e-05	1.459e-05	1.466e-05	1.461e-05	1.49e-05	1.49e-05	1.501e-05	1.509e-05	1.156e-05	1.389e-05	1.553e-05	1.599e-05	1.609e-05	1.562e-05
1368.4	0.0001439	0.0001441	0.0001441	0.0001441	2.097e-05	2.102e-05	2.109e-05	2.112e-05	1.371e-05	1.335e-05	1.331e-05	1.335e-05	1.339e-05	1.377e-05	1.375e-05	1.365e-05	1.741e-05	1.694e-05	1.74e-05	1.707e-05	1.658e-05	1.614e-05	1.742e-05	1.795e-05	8.812e-06	1.066e-05	1.114e-05	1.233e-05	1.249e-05	1.311e-05	1.351e-05	1.374e-05	1.387e-05	1.405e-05	1.447e-05	1.459e-05	1.456e-05	1.463e-05	1.467e-05	1.487e-05	1.503e-05	1.513e-05	1.521e-05	1.142e-05	1.384e-05	1.557e-05	1.607e-05	1.609e-05	1.564e-05
1368.6	0.000141	0.0001413	0.0001412	0.0001412	2.061e-05	2.066e-05	2.073e-05	2.076e-05	1.369e-05	1.335e-05	1.331e-05	1.335e-05	1.34e-05	1.377e-05	1.374e-05	1.365e-05	1.763e-05	1.722e-05	1.756e-05	1.738e-05	1.679e-05	1.633e-05	1.76e-05	1.807e-05	8.803e-06	1.068e-05	1.114e-05	1.232e-05	1.261e-05	1.308e-05	1.362e-05	1.386e-05	1.385e-05	1.418e-05	1.455e-05	1.469e-05	1.454e-05	1.462e-05	1.478e-05	1.487e-05	1.517e-05	1.526e-05	1.535e-05	1.129e-05	1.382e-05	1.564e-05	1.616e-05	1.608e-05	1.571e-05
1368.8	0.0001386	0.0001389	0.0001388	0.0001388	2.031e-05	2.037e-05	2.044e-05	2.046e-05	1.371e-05	1.338e-05	1.335e-05	1.339e-05	1.345e-05	1.38e-05	1.377e-05	1.369e-05	1.787e-05	1.755e-05	1.775e-05	1.773e-05	1.705e-05	1.657e-05	1.78e-05	1.827e-05	8.808e-06	1.071e-05	1.119e-05	1.233e-05	1.277e-05	1.311e-05	1.376e-05	1.401e-05	1.388e-05	1.436e-05	1.465e-05	1.481e-05	1.457e-05	1.465e-05	1.494e-05	1.493e-05	1.533e-05	1.54e-05	1.55e-05	1.12e-05	1.387e-05	1.577e-05	1.627e-05	1.61e-05	1.583e-05
1369	0.0001366	0.0001368	0.0001367	0.0001368	2.006e-05	2.012e-05	2.019e-05	2.022e-05	1.376e-05	1.343e-05	1.341e-05	1.345e-05	1.353e-05	1.387e-05	1.384e-05	1.376e-05	1.811e-05	1.792e-05	1.796e-05	1.81e-05	1.732e-05	1.685e-05	1.799e-05	1.853e-05	8.826e-06	1.074e-05	1.13e-05	1.236e-05	1.296e-05	1.317e-05	1.39e-05	1.416e-05	1.393e-05	1.455e-05	1.475e-05	1.492e-05	1.463e-05	1.473e-05	1.514e-05	1.503e-05	1.55e-05	1.555e-05	1.565e-05	1.113e-05	1.396e-05	1.594e-05	1.639e-05	1.613e-05	1.599e-05
1369.2	0.0001346	0.0001348	0.0001348	0.0001348	1.983e-05	1.988e-05	1.995e-05	1.998e-05	1.381e-05	1.349e-05	1.348e-05	1.352e-05	1.361e-05	1.394e-05	1.39e-05	1.384e-05	1.832e-05	1.829e-05	1.817e-05	1.846e-05	1.758e-05	1.712e-05	1.817e-05	1.879e-05	8.849e-06	1.076e-05	1.143e-05	1.24e-05	1.315e-05	1.325e-05	1.401e-05	1.428e-05	1.401e-05	1.473e-05	1.482e-05	1.501e-05	1.471e-05	1.482e-05	1.534e-05	1.515e-05	1.565e-05	1.568e-05	1.578e-05	1.107e-05	1.407e-05	1.611e-05	1.648e-05	1.615e-05	1.616e-05
1369.4	0.0001323	0.0001326	0.0001325	0.0001325	1.955e-05	1.961e-05	1.967e-05	1.97e-05	1.384e-05	1.353e-05	1.352e-05	1.356e-05	1.367e-05	1.398e-05	1.394e-05	1.389e-05	1.847e-05	1.859e-05	1.833e-05	1.873e-05	1.777e-05	1.733e-05	1.827e-05	1.901e-05	8.862e-06	1.076e-05	1.155e-05	1.242e-05	1.328e-05	1.332e-05	1.407e-05	1.435e-05	1.407e-05	1.485e-05	1.484e-05	1.505e-05	1.477e-05	1.491e-05	1.549e-05	1.526e-05	1.573e-05	1.574e-05	1.585e-05	1.101e-05	1.417e-05	1.623e-05	1.651e-05	1.615e-05	1.628e-05
1369.6	0.0001298	0.00013	0.00013	0.00013	1.922e-05	1.927e-05	1.934e-05	1.937e-05	1.384e-05	1.354e-05	1.354e-05	1.358e-05	1.37e-05	1.399e-05	1.395e-05	1.39e-05	1.856e-05	1.881e-05	1.845e-05	1.893e-05	1.787e-05	1.748e-05	1.832e-05	1.917e-05	8.866e-06	1.073e-05	1.165e-05	1.241e-05	1.336e-05	1.337e-05	1.406e-05	1.435e-05	1.41e-05	1.491e-05	1.482e-05	1.502e-05	1.482e-05	1.497e-05	1.559e-05	1.534e-05	1.575e-05	1.574e-05	1.585e-05	1.094e-05	1.423e-05	1.63e-05	1.648e-05	1.611e-05	1.636e-05
1369.8	0.0001269	0.0001271	0.0001271	0.0001271	1.884e-05	1.889e-05	1.895e-05	1.898e-05	1.381e-05	1.354e-05	1.354e-05	1.357e-05	1.37e-05	1.397e-05	1.393e-05	1.388e-05	1.86e-05	1.897e-05	1.854e-05	1.904e-05	1.791e-05	1.756e-05	1.831e-05	1.927e-05	8.873e-06	1.069e-05	1.174e-05	1.24e-05	1.339e-05	1.341e-05	1.401e-05	1.431e-05	1.413e-05	1.491e-05	1.475e-05	1.496e-05	1.485e-05	1.502e-05	1.564e-05	1.541e-05	1.572e-05	1.568e-05	1.58e-05	1.087e-05	1.427e-05	1.631e-05	1.64e-05	1.606e-05	1.638e-05
1370	0.0001239	0.0001241	0.0001241	0.0001241	1.844e-05	1.849e-05	1.856e-05	1.858e-05	1.379e-05	1.353e-05	1.353e-05	1.355e-05	1.371e-05	1.395e-05	1.391e-05	1.386e-05	1.864e-05	1.908e-05	1.864e-05	1.911e-05	1.79e-05	1.761e-05	1.83e-05	1.934e-05	8.9e-06	1.066e-05	1.181e-05	1.24e-05	1.339e-05	1.346e-05	1.394e-05	1.424e-05	1.416e-05	1.488e-05	1.468e-05	1.488e-05	1.49e-05	1.507e-05	1.566e-05	1.547e-05	1.565e-05	1.561e-05	1.572e-05	1.082e-05	1.429e-05	1.63e-05	1.63e-05	1.601e-05	1.637e-05
1370.2	0.0001211	0.0001213	0.0001213	0.0001213	1.806e-05	1.811e-05	1.818e-05	1.82e-05	1.378e-05	1.353e-05	1.354e-05	1.355e-05	1.372e-05	1.395e-05	1.391e-05	1.385e-05	1.87e-05	1.917e-05	1.877e-05	1.916e-05	1.789e-05	1.764e-05	1.831e-05	1.941e-05	8.962e-06	1.066e-05	1.19e-05	1.243e-05	1.337e-05	1.354e-05	1.387e-05	1.417e-05	1.423e-05	1.484e-05	1.463e-05	1.482e-05	1.496e-05	1.515e-05	1.566e-05	1.555e-05	1.559e-05	1.554e-05	1.565e-05	1.079e-05	1.432e-05	1.627e-05	1.622e-05	1.599e-05	1.635e-05
1370.4	0.0001184	0.0001186	0.0001186	0.0001186	1.771e-05	1.776e-05	1.782e-05	1.784e-05	1.378e-05	1.354e-05	1.355e-05	1.356e-05	1.375e-05	1.395e-05	1.391e-05	1.385e-05	1.879e-05	1.924e-05	1.892e-05	1.92e-05	1.786e-05	1.766e-05	1.834e-05	1.946e-05	9.053e-06	1.069e-05	1.197e-05	1.25e-05	1.334e-05	1.362e-05	1.382e-05	1.412e-05	1.431e-05	1.478e-05	1.461e-05	1.479e-05	1.504e-05	1.523e-05	1.565e-05	1.562e-05	1.553e-05	1.549e-05	1.56e-05	1.079e-05	1.434e-05	1.623e-05	1.614e-05	1.6e-05	1.632e-05
1370.6	0.0001154	0.0001155	0.0001155	0.0001155	1.73e-05	1.734e-05	1.74e-05	1.743e-05	1.374e-05	1.352e-05	1.353e-05	1.353e-05	1.374e-05	1.392e-05	1.387e-05	1.381e-05	1.884e-05	1.923e-05	1.903e-05	1.916e-05	1.777e-05	1.761e-05	1.834e-05	1.942e-05	9.139e-06	1.071e-05	1.199e-05	1.254e-05	1.325e-05	1.366e-05	1.375e-05	1.403e-05	1.435e-05	1.468e-05	1.456e-05	1.473e-05	1.508e-05	1.526e-05	1.557e-05	1.564e-05	1.543e-05	1.541e-05	1.551e-05	1.077e-05	1.43e-05	1.614e-05	1.604e-05	1.598e-05	1.623e-05
1370.8	0.000112	0.0001122	0.0001122	0.0001122	1.684e-05	1.688e-05	1.693e-05	1.696e-05	1.369e-05	1.348e-05	1.349e-05	1.348e-05	1.37e-05	1.386e-05	1.381e-05	1.375e-05	1.886e-05	1.914e-05	1.908e-05	1.907e-05	1.764e-05	1.749e-05	1.831e-05	1.931e-05	9.218e-06	1.073e-05	1.196e-05	1.255e-05	1.313e-05	1.366e-05	1.365e-05	1.393e-05	1.434e-05	1.455e-05	1.451e-05	1.465e-05	1.507e-05	1.524e-05	1.544e-05	1.56e-05	1.531e-05	1.53e-05	1.54e-05	1.073e-05	1.421e-05	1.598e-05	1.592e-05	1.594e-05	1.608e-05
1371	0.0001089	0.0001091	0.0001091	0.0001091	1.641e-05	1.645e-05	1.651e-05	1.653e-05	1.365e-05	1.346e-05	1.347e-05	1.346e-05	1.369e-05	1.382e-05	1.377e-05	1.37e-05	1.892e-05	1.907e-05	1.915e-05	1.9e-05	1.753e-05	1.739e-05	1.832e-05	1.92e-05	9.319e-06	1.078e-05	1.193e-05	1.259e-05	1.302e-05	1.366e-05	1.36e-05	1.387e-05	1.435e-05	1.444e-05	1.449e-05	1.462e-05	1.507e-05	1.523e-05	1.532e-05	1.556e-05	1.522e-05	1.523e-05	1.533e-05	1.07e-05	1.412e-05	1.585e-05	1.584e-05	1.593e-05	1.595e-05
1371.2	0.0001063	0.0001065	0.0001065	0.0001064	1.605e-05	1.608e-05	1.615e-05	1.617e-05	1.365e-05	1.348e-05	1.349e-05	1.347e-05	1.371e-05	1.383e-05	1.378e-05	1.371e-05	1.904e-05	1.905e-05	1.927e-05	1.9e-05	1.749e-05	1.734e-05	1.84e-05	1.913e-05	9.45e-06	1.087e-05	1.191e-05	1.266e-05	1.296e-05	1.368e-05	1.361e-05	1.387e-05	1.439e-05	1.438e-05	1.454e-05	1.465e-05	1.51e-05	1.524e-05	1.524e-05	1.554e-05	1.52e-05	1.523e-05	1.532e-05	1.07e-05	1.405e-05	1.575e-05	1.582e-05	1.595e-05	1.585e-05
1371.4	0.000104	0.0001042	0.0001042	0.0001042	1.574e-05	1.578e-05	1.584e-05	1.586e-05	1.368e-05	1.352e-05	1.353e-05	1.352e-05	1.377e-05	1.387e-05	1.382e-05	1.375e-05	1.921e-05	1.909e-05	1.942e-05	1.906e-05	1.751e-05	1.734e-05	1.853e-05	1.91e-05	9.599e-06	1.1e-05	1.191e-05	1.276e-05	1.295e-05	1.372e-05	1.368e-05	1.392e-05	1.444e-05	1.439e-05	1.463e-05	1.473e-05	1.514e-05	1.526e-05	1.521e-05	1.554e-05	1.523e-05	1.528e-05	1.537e-05	1.072e-05	1.401e-05	1.57e-05	1.586e-05	1.601e-05	1.579e-05
1371.6	0.0001021	0.0001022	0.0001022	0.0001022	1.548e-05	1.551e-05	1.557e-05	1.559e-05	1.374e-05	1.359e-05	1.36e-05	1.359e-05	1.385e-05	1.394e-05	1.389e-05	1.382e-05	1.941e-05	1.916e-05	1.958e-05	1.917e-05	1.758e-05	1.738e-05	1.869e-05	1.91e-05	9.751e-06	1.114e-05	1.192e-05	1.286e-05	1.299e-05	1.376e-05	1.378e-05	1.402e-05	1.449e-05	1.443e-05	1.474e-05	1.484e-05	1.517e-05	1.528e-05	1.52e-05	1.554e-05	1.531e-05	1.537e-05	1.546e-05	1.074e-05	1.398e-05	1.568e-05	1.593e-05	1.608e-05	1.577e-05
1371.8	0.0001001	0.0001003	0.0001003	0.0001002	1.522e-05	1.525e-05	1.53e-05	1.533e-05	1.379e-05	1.366e-05	1.367e-05	1.366e-05	1.393e-05	1.401e-05	1.396e-05	1.388e-05	1.958e-05	1.925e-05	1.97e-05	1.929e-05	1.767e-05	1.744e-05	1.884e-05	1.911e-05	9.886e-06	1.127e-05	1.193e-05	1.294e-05	1.304e-05	1.378e-05	1.39e-05	1.413e-05	1.452e-05	1.449e-05	1.486e-05	1.496e-05	1.519e-05	1.528e-05	1.522e-05	1.552e-05	1.539e-05	1.548e-05	1.555e-05	1.075e-05	1.395e-05	1.567e-05	1.6e-05	1.612e-05	1.576e-05
1372	9.811e-05	9.825e-05	9.825e-05	9.823e-05	1.494e-05	1.497e-05	1.503e-05	1.505e-05	1.384e-05	1.371e-05	1.372e-05	1.372e-05	1.4e-05	1.406e-05	1.401e-05	1.394e-05	1.972e-05	1.934e-05	1.978e-05	1.941e-05	1.776e-05	1.749e-05	1.895e-05	1.91e-05	9.994e-06	1.138e-05	1.192e-05	1.298e-05	1.31e-05	1.378e-05	1.4e-05	1.423e-05	1.452e-05	1.456e-05	1.494e-05	1.505e-05	1.517e-05	1.525e-05	1.523e-05	1.549e-05	1.548e-05	1.556e-05	1.564e-05	1.073e-05	1.391e-05	1.567e-05	1.607e-05	1.614e-05	1.575e-05
1372.2	9.616e-05	9.628e-05	9.629e-05	9.626e-05	1.467e-05	1.47e-05	1.476e-05	1.478e-05	1.389e-05	1.378e-05	1.378e-05	1.379e-05	1.407e-05	1.412e-05	1.407e-05	1.401e-05	1.984e-05	1.944e-05	1.983e-05	1.955e-05	1.785e-05	1.756e-05	1.904e-05	1.911e-05	1.008e-05	1.147e-05	1.193e-05	1.301e-05	1.318e-05	1.376e-05	1.411e-05	1.433e-05	1.451e-05	1.465e-05	1.502e-05	1.513e-05	1.514e-05	1.522e-05	1.527e-05	1.545e-05	1.556e-05	1.565e-05	1.573e-05	1.071e-05	1.388e-05	1.569e-05	1.613e-05	1.613e-05	1.576e-05
1372.4	9.441e-05	9.454e-05	9.454e-05	9.452e-05	1.443e-05	1.446e-05	1.452e-05	1.454e-05	1.395e-05	1.386e-05	1.386e-05	1.387e-05	1.416e-05	1.42e-05	1.415e-05	1.409e-05	1.996e-05	1.958e-05	1.989e-05	1.972e-05	1.799e-05	1.768e-05	1.914e-05	1.917e-05	1.017e-05	1.155e-05	1.197e-05	1.304e-05	1.329e-05	1.376e-05	1.422e-05	1.445e-05	1.451e-05	1.476e-05	1.509e-05	1.522e-05	1.513e-05	1.52e-05	1.534e-05	1.544e-05	1.566e-05	1.575e-05	1.583e-05	1.069e-05	1.388e-05	1.574e-05	1.62e-05	1.613e-05	1.581e-05
1372.6	9.289e-05	9.302e-05	9.3e-05	9.299e-05	1.423e-05	1.425e-05	1.431e-05	1.433e-05	1.403e-05	1.395e-05	1.396e-05	1.397e-05	1.427e-05	1.43e-05	1.425e-05	1.42e-05	2.007e-05	1.977e-05	1.996e-05	1.992e-05	1.814e-05	1.782e-05	1.924e-05	1.927e-05	1.026e-05	1.163e-05	1.205e-05	1.308e-05	1.344e-05	1.379e-05	1.434e-05	1.457e-05	1.452e-05	1.489e-05	1.516e-05	1.531e-05	1.514e-05	1.522e-05	1.544e-05	1.546e-05	1.578e-05	1.585e-05	1.593e-05	1.069e-05	1.392e-05	1.583e-05	1.627e-05	1.613e-05	1.589e-05
1372.8	9.14e-05	9.153e-05	9.151e-05	9.15e-05	1.402e-05	1.405e-05	1.411e-05	1.413e-05	1.411e-05	1.404e-05	1.405e-05	1.407e-05	1.437e-05	1.44e-05	1.435e-05	1.43e-05	2.016e-05	1.995e-05	2.002e-05	2.011e-05	1.828e-05	1.798e-05	1.932e-05	1.939e-05	1.035e-05	1.17e-05	1.215e-05	1.31e-05	1.358e-05	1.383e-05	1.444e-05	1.467e-05	1.454e-05	1.502e-05	1.521e-05	1.537e-05	1.515e-05	1.524e-05	1.556e-05	1.549e-05	1.587e-05	1.593e-05	1.601e-05	1.069e-05	1.398e-05	1.592e-05	1.632e-05	1.612e-05	1.597e-05
1373	8.97e-05	8.982e-05	8.979e-05	8.98e-05	1.379e-05	1.381e-05	1.387e-05	1.389e-05	1.417e-05	1.41e-05	1.412e-05	1.414e-05	1.445e-05	1.447e-05	1.442e-05	1.438e-05	2.018e-05	2.009e-05	2.003e-05	2.024e-05	1.837e-05	1.809e-05	1.933e-05	1.947e-05	1.041e-05	1.173e-05	1.224e-05	1.31e-05	1.369e-05	1.385e-05	1.448e-05	1.472e-05	1.454e-05	1.511e-05	1.521e-05	1.538e-05	1.514e-05	1.525e-05	1.564e-05	1.551e-05	1.592e-05	1.596e-05	1.604e-05	1.068e-05	1.402e-05	1.598e-05	1.633e-05	1.607e-05	1.603e-05
1373.2	8.777e-05	8.788e-05	8.786e-05	8.786e-05	1.351e-05	1.354e-05	1.359e-05	1.362e-05	1.419e-05	1.414e-05	1.416e-05	1.417e-05	1.45e-05	1.45e-05	1.445e-05	1.442e-05	2.014e-05	2.017e-05	1.999e-05	2.03e-05	1.84e-05	1.814e-05	1.928e-05	1.951e-05	1.045e-05	1.172e-05	1.232e-05	1.307e-05	1.376e-05	1.385e-05	1.447e-05	1.472e-05	1.452e-05	1.514e-05	1.516e-05	1.534e-05	1.511e-05	1.523e-05	1.569e-05	1.551e-05	1.59e-05	1.593e-05	1.601e-05	1.065e-05	1.405e-05	1.6e-05	1.628e-05	1.599e-05	1.605e-05
1373.4	8.58e-05	8.591e-05	8.589e-05	8.589e-05	1.323e-05	1.326e-05	1.331e-05	1.333e-05	1.421e-05	1.417e-05	1.418e-05	1.42e-05	1.453e-05	1.452e-05	1.448e-05	1.445e-05	2.006e-05	2.021e-05	1.995e-05	2.032e-05	1.838e-05	1.817e-05	1.92e-05	1.952e-05	1.049e-05	1.17e-05	1.239e-05	1.305e-05	1.38e-05	1.385e-05	1.443e-05	1.468e-05	1.449e-05	1.514e-05	1.509e-05	1.527e-05	1.509e-05	1.522e-05	1.571e-05	1.552e-05	1.586e-05	1.587e-05	1.595e-05	1.063e-05	1.406e-05	1.6e-05	1.62e-05	1.59e-05	1.605e-05
1373.6	8.388e-05	8.399e-05	8.397e-05	8.397e-05	1.296e-05	1.298e-05	1.304e-05	1.305e-05	1.422e-05	1.419e-05	1.421e-05	1.422e-05	1.456e-05	1.455e-05	1.45e-05	1.447e-05	1.998e-05	2.023e-05	1.991e-05	2.031e-05	1.833e-05	1.817e-05	1.911e-05	1.953e-05	1.055e-05	1.169e-05	1.247e-05	1.303e-05	1.381e-05	1.387e-05	1.438e-05	1.462e-05	1.449e-05	1.512e-05	1.501e-05	1.519e-05	1.508e-05	1.522e-05	1.571e-05	1.553e-05	1.579e-05	1.579e-05	1.587e-05	1.063e-05	1.409e-05	1.599e-05	1.61e-05	1.582e-05	1.604e-05
1373.8	8.202e-05	8.212e-05	8.21e-05	8.212e-05	1.27e-05	1.272e-05	1.277e-05	1.279e-05	1.424e-05	1.422e-05	1.424e-05	1.425e-05	1.46e-05	1.457e-05	1.453e-05	1.45e-05	1.991e-05	2.022e-05	1.989e-05	2.027e-05	1.827e-05	1.816e-05	1.902e-05	1.953e-05	1.062e-05	1.17e-05	1.256e-05	1.304e-05	1.382e-05	1.391e-05	1.431e-05	1.456e-05	1.451e-05	1.508e-05	1.493e-05	1.511e-05	1.509e-05	1.524e-05	1.57e-05	1.555e-05	1.572e-05	1.57e-05	1.579e-05	1.064e-05	1.41e-05	1.596e-05	1.601e-05	1.575e-05	1.602e-05
1374	8.016e-05	8.026e-05	8.024e-05	8.025e-05	1.243e-05	1.245e-05	1.25e-05	1.252e-05	1.425e-05	1.424e-05	1.427e-05	1.427e-05	1.463e-05	1.459e-05	1.455e-05	1.452e-05	1.984e-05	2.018e-05	1.987e-05	2.02e-05	1.818e-05	1.812e-05	1.894e-05	1.95e-05	1.071e-05	1.171e-05	1.263e-05	1.305e-05	1.379e-05	1.395e-05	1.424e-05	1.449e-05	1.453e-05	1.502e-05	1.486e-05	1.503e-05	1.51e-05	1.526e-05	1.567e-05	1.557e-05	1.563e-05	1.561e-05	1.569e-05	1.067e-05	1.411e-05	1.591e-05	1.59e-05	1.57e-05	1.597e-05
1374.2	7.817e-05	7.827e-05	7.825e-05	7.826e-05	1.214e-05	1.217e-05	1.221e-05	1.223e-05	1.424e-05	1.424e-05	1.427e-05	1.426e-05	1.463e-05	1.458e-05	1.454e-05	1.451e-05	1.974e-05	2.008e-05	1.983e-05	2.008e-05	1.805e-05	1.802e-05	1.883e-05	1.942e-05	1.08e-05	1.173e-05	1.267e-05	1.306e-05	1.373e-05	1.397e-05	1.415e-05	1.439e-05	1.453e-05	1.492e-05	1.478e-05	1.493e-05	1.51e-05	1.525e-05	1.559e-05	1.555e-05	1.551e-05	1.549e-05	1.557e-05	1.069e-05	1.408e-05	1.582e-05	1.578e-05	1.564e-05	1.588e-05
1374.4	7.611e-05	7.62e-05	7.619e-05	7.62e-05	1.184e-05	1.186e-05	1.191e-05	1.192e-05	1.421e-05	1.422e-05	1.426e-05	1.425e-05	1.462e-05	1.456e-05	1.452e-05	1.448e-05	1.963e-05	1.993e-05	1.977e-05	1.991e-05	1.788e-05	1.789e-05	1.872e-05	1.929e-05	1.089e-05	1.174e-05	1.268e-05	1.307e-05	1.364e-05	1.397e-05	1.405e-05	1.428e-05	1.452e-05	1.479e-05	1.469e-05	1.483e-05	1.508e-05	1.522e-05	1.548e-05	1.551e-05	1.537e-05	1.536e-05	1.544e-05	1.07e-05	1.403e-05	1.57e-05	1.565e-05	1.557e-05	1.576e-05
1374.6	7.408e-05	7.418e-05	7.417e-05	7.417e-05	1.155e-05	1.157e-05	1.161e-05	1.162e-05	1.419e-05	1.421e-05	1.425e-05	1.423e-05	1.461e-05	1.454e-05	1.449e-05	1.446e-05	1.953e-05	1.976e-05	1.971e-05	1.973e-05	1.77e-05	1.774e-05	1.861e-05	1.914e-05	1.098e-05	1.177e-05	1.267e-05	1.308e-05	1.354e-05	1.396e-05	1.396e-05	1.418e-05	1.45e-05	1.466e-05	1.462e-05	1.474e-05	1.504e-05	1.518e-05	1.535e-05	1.545e-05	1.524e-05	1.524e-05	1.532e-05	1.072e-05	1.395e-05	1.556e-05	1.552e-05	1.551e-05	1.562e-05
1374.8	7.216e-05	7.225e-05	7.225e-05	7.225e-05	1.127e-05	1.128e-05	1.133e-05	1.134e-05	1.417e-05	1.42e-05	1.424e-05	1.422e-05	1.461e-05	1.452e-05	1.448e-05	1.444e-05	1.946e-05	1.959e-05	1.965e-05	1.956e-05	1.754e-05	1.758e-05	1.853e-05	1.897e-05	1.109e-05	1.182e-05	1.264e-05	1.31e-05	1.344e-05	1.394e-05	1.389e-05	1.41e-05	1.447e-05	1.454e-05	1.457e-05	1.468e-05	1.501e-05	1.514e-05	1.522e-05	1.539e-05	1.514e-05	1.515e-05	1.522e-05	1.074e-05	1.387e-05	1.542e-05	1.542e-05	1.547e-05	1.549e-05
1375	7.035e-05	7.044e-05	7.043e-05	7.043e-05	1.1e-05	1.102e-05	1.106e-05	1.107e-05	1.416e-05	1.42e-05	1.423e-05	1.421e-05	1.461e-05	1.451e-05	1.447e-05	1.443e-05	1.94e-05	1.943e-05	1.96e-05	1.94e-05	1.74e-05	1.744e-05	1.848e-05	1.881e-05	1.12e-05	1.188e-05	1.261e-05	1.313e-05	1.336e-05	1.392e-05	1.385e-05	1.405e-05	1.445e-05	1.444e-05	1.454e-05	1.464e-05	1.497e-05	1.509e-05	1.51e-05	1.531e-05	1.505e-05	1.508e-05	1.514e-05	1.076e-05	1.379e-05	1.529e-05	1.534e-05	1.543e-05	1.536e-05
1375.2	6.858e-05	6.867e-05	6.866e-05	6.866e-05	1.074e-05	1.076e-05	1.08e-05	1.082e-05	1.414e-05	1.419e-05	1.423e-05	1.421e-05	1.461e-05	1.45e-05	1.445e-05	1.441e-05	1.935e-05	1.927e-05	1.953e-05	1.926e-05	1.727e-05	1.73e-05	1.842e-05	1.864e-05	1.131e-05	1.195e-05	1.257e-05	1.314e-05	1.328e-05	1.389e-05	1.383e-05	1.401e-05	1.441e-05	1.436e-05	1.452e-05	1.461e-05	1.491e-05	1.501e-05	1.498e-05	1.522e-05	1.498e-05	1.502e-05	1.508e-05	1.077e-05	1.369e-05	1.516e-05	1.528e-05	1.538e-05	1.523e-05
1375.4	6.68e-05	6.689e-05	6.687e-05	6.687e-05	1.048e-05	1.05e-05	1.053e-05	1.055e-05	1.411e-05	1.417e-05	1.421e-05	1.418e-05	1.459e-05	1.447e-05	1.443e-05	1.439e-05	1.927e-05	1.91e-05	1.942e-05	1.911e-05	1.714e-05	1.715e-05	1.834e-05	1.845e-05	1.138e-05	1.199e-05	1.25e-05	1.313e-05	1.32e-05	1.382e-05	1.38e-05	1.397e-05	1.434e-05	1.427e-05	1.449e-05	1.458e-05	1.483e-05	1.491e-05	1.485e-05	1.51e-05	1.491e-05	1.496e-05	1.502e-05	1.076e-05	1.358e-05	1.503e-05	1.521e-05	1.532e-05	1.509e-05
1375.6	6.5e-05	6.509e-05	6.507e-05	6.507e-05	1.021e-05	1.023e-05	1.026e-05	1.028e-05	1.408e-05	1.414e-05	1.417e-05	1.415e-05	1.456e-05	1.443e-05	1.438e-05	1.435e-05	1.917e-05	1.891e-05	1.927e-05	1.895e-05	1.701e-05	1.699e-05	1.825e-05	1.824e-05	1.144e-05	1.202e-05	1.241e-05	1.309e-05	1.313e-05	1.372e-05	1.377e-05	1.393e-05	1.424e-05	1.419e-05	1.445e-05	1.453e-05	1.471e-05	1.478e-05	1.472e-05	1.496e-05	1.484e-05	1.49e-05	1.496e-05	1.072e-05	1.345e-05	1.49e-05	1.513e-05	1.523e-05	1.495e-05
1375.8	6.326e-05	6.334e-05	6.332e-05	6.332e-05	9.949e-06	9.964e-06	1e-05	1.002e-05	1.404e-05	1.411e-05	1.414e-05	1.412e-05	1.452e-05	1.44e-05	1.434e-05	1.431e-05	1.905e-05	1.875e-05	1.91e-05	1.881e-05	1.689e-05	1.685e-05	1.814e-05	1.805e-05	1.147e-05	1.203e-05	1.233e-05	1.303e-05	1.307e-05	1.362e-05	1.374e-05	1.389e-05	1.412e-05	1.413e-05	1.44e-05	1.448e-05	1.458e-05	1.465e-05	1.461e-05	1.481e-05	1.478e-05	1.484e-05	1.49e-05	1.068e-05	1.333e-05	1.478e-05	1.506e-05	1.512e-05	1.483e-05
1376	6.159e-05	6.167e-05	6.166e-05	6.165e-05	9.7e-06	9.716e-06	9.752e-06	9.767e-06	1.401e-05	1.408e-05	1.41e-05	1.409e-05	1.449e-05	1.436e-05	1.43e-05	1.427e-05	1.892e-05	1.86e-05	1.893e-05	1.869e-05	1.679e-05	1.674e-05	1.803e-05	1.787e-05	1.149e-05	1.203e-05	1.226e-05	1.296e-05	1.303e-05	1.351e-05	1.371e-05	1.386e-05	1.4e-05	1.408e-05	1.435e-05	1.443e-05	1.445e-05	1.451e-05	1.452e-05	1.467e-05	1.472e-05	1.478e-05	1.485e-05	1.063e-05	1.322e-05	1.468e-05	1.499e-05	1.501e-05	1.472e-05
1376.2	6.001e-05	6.009e-05	6.007e-05	6.007e-05	9.464e-06	9.481e-06	9.514e-06	9.53e-06	1.398e-05	1.406e-05	1.408e-05	1.406e-05	1.446e-05	1.433e-05	1.427e-05	1.425e-05	1.879e-05	1.849e-05	1.875e-05	1.859e-05	1.671e-05	1.664e-05	1.791e-05	1.772e-05	1.151e-05	1.203e-05	1.22e-05	1.289e-05	1.301e-05	1.34e-05	1.368e-05	1.384e-05	1.389e-05	1.405e-05	1.429e-05	1.437e-05	1.432e-05	1.438e-05	1.445e-05	1.454e-05	1.467e-05	1.473e-05	1.48e-05	1.059e-05	1.312e-05	1.459e-05	1.493e-05	1.49e-05	1.464e-05
1376.4	5.85e-05	5.857e-05	5.855e-05	5.856e-05	9.237e-06	9.256e-06	9.286e-06	9.303e-06	1.396e-05	1.404e-05	1.405e-05	1.404e-05	1.444e-05	1.43e-05	1.424e-05	1.422e-05	1.864e-05	1.838e-05	1.856e-05	1.85e-05	1.663e-05	1.656e-05	1.779e-05	1.759e-05	1.151e-05	1.201e-05	1.216e-05	1.281e-05	1.301e-05	1.33e-05	1.365e-05	1.38e-05	1.377e-05	1.402e-05	1.422e-05	1.431e-05	1.419e-05	1.425e-05	1.439e-05	1.442e-05	1.462e-05	1.467e-05	1.474e-05	1.054e-05	1.305e-05	1.453e-05	1.486e-05	1.477e-05	1.457e-05
1376.6	5.702e-05	5.709e-05	5.706e-05	5.707e-05	9.015e-06	9.033e-06	9.061e-06	9.079e-06	1.393e-05	1.402e-05	1.402e-05	1.401e-05	1.441e-05	1.427e-05	1.421e-05	1.42e-05	1.847e-05	1.829e-05	1.836e-05	1.84e-05	1.655e-05	1.648e-05	1.764e-05	1.747e-05	1.151e-05	1.198e-05	1.214e-05	1.273e-05	1.3e-05	1.321e-05	1.361e-05	1.376e-05	1.366e-05	1.398e-05	1.413e-05	1.423e-05	1.407e-05	1.414e-05	1.434e-05	1.431e-05	1.456e-05	1.46e-05	1.466e-05	1.049e-05	1.298e-05	1.447e-05	1.477e-05	1.464e-05	1.45e-05
1376.8	5.554e-05	5.561e-05	5.558e-05	5.56e-05	8.795e-06	8.811e-06	8.839e-06	8.856e-06	1.39e-05	1.398e-05	1.399e-05	1.398e-05	1.437e-05	1.423e-05	1.417e-05	1.416e-05	1.828e-05	1.818e-05	1.816e-05	1.829e-05	1.645e-05	1.64e-05	1.747e-05	1.735e-05	1.15e-05	1.193e-05	1.212e-05	1.264e-05	1.299e-05	1.312e-05	1.354e-05	1.369e-05	1.356e-05	1.393e-05	1.403e-05	1.413e-05	1.395e-05	1.402e-05	1.428e-05	1.42e-05	1.448e-05	1.451e-05	1.457e-05	1.044e-05	1.292e-05	1.44e-05	1.466e-05	1.45e-05	1.444e-05
1377	5.405e-05	5.41e-05	5.408e-05	5.41e-05	8.57e-06	8.583e-06	8.614e-06	8.629e-06	1.385e-05	1.394e-05	1.395e-05	1.393e-05	1.432e-05	1.418e-05	1.412e-05	1.411e-05	1.806e-05	1.804e-05	1.794e-05	1.814e-05	1.632e-05	1.629e-05	1.727e-05	1.722e-05	1.147e-05	1.186e-05	1.211e-05	1.254e-05	1.296e-05	1.303e-05	1.345e-05	1.36e-05	1.345e-05	1.387e-05	1.39e-05	1.4e-05	1.383e-05	1.391e-05	1.422e-05	1.41e-05	1.438e-05	1.439e-05	1.445e-05	1.039e-05	1.286e-05	1.432e-05	1.454e-05	1.434e-05	1.436e-05
1377.2	5.258e-05	5.263e-05	5.262e-05	5.264e-05	8.349e-06	8.362e-06	8.393e-06	8.407e-06	1.38e-05	1.389e-05	1.389e-05	1.388e-05	1.426e-05	1.412e-05	1.406e-05	1.405e-05	1.782e-05	1.79e-05	1.773e-05	1.798e-05	1.617e-05	1.617e-05	1.706e-05	1.708e-05	1.145e-05	1.179e-05	1.209e-05	1.244e-05	1.291e-05	1.295e-05	1.334e-05	1.349e-05	1.334e-05	1.378e-05	1.376e-05	1.386e-05	1.372e-05	1.381e-05	1.414e-05	1.4e-05	1.425e-05	1.425e-05	1.432e-05	1.035e-05	1.281e-05	1.424e-05	1.439e-05	1.419e-05	1.428e-05
1377.4	5.122e-05	5.127e-05	5.125e-05	5.127e-05	8.144e-06	8.158e-06	8.186e-06	8.201e-06	1.376e-05	1.385e-05	1.385e-05	1.383e-05	1.422e-05	1.407e-05	1.401e-05	1.401e-05	1.761e-05	1.776e-05	1.754e-05	1.781e-05	1.603e-05	1.606e-05	1.687e-05	1.696e-05	1.144e-05	1.174e-05	1.209e-05	1.237e-05	1.286e-05	1.29e-05	1.323e-05	1.338e-05	1.327e-05	1.369e-05	1.363e-05	1.373e-05	1.364e-05	1.373e-05	1.406e-05	1.393e-05	1.413e-05	1.412e-05	1.418e-05	1.032e-05	1.276e-05	1.415e-05	1.425e-05	1.405e-05	1.42e-05
1377.6	4.993e-05	4.998e-05	4.996e-05	4.999e-05	7.95e-06	7.966e-06	7.991e-06	8.006e-06	1.372e-05	1.381e-05	1.382e-05	1.379e-05	1.418e-05	1.403e-05	1.397e-05	1.396e-05	1.741e-05	1.761e-05	1.738e-05	1.764e-05	1.587e-05	1.594e-05	1.669e-05	1.684e-05	1.145e-05	1.169e-05	1.21e-05	1.231e-05	1.28e-05	1.286e-05	1.312e-05	1.327e-05	1.321e-05	1.36e-05	1.351e-05	1.36e-05	1.357e-05	1.367e-05	1.399e-05	1.387e-05	1.401e-05	1.399e-05	1.405e-05	1.031e-05	1.272e-05	1.407e-05	1.411e-05	1.394e-05	1.411e-05
1377.8	4.866e-05	4.871e-05	4.869e-05	4.871e-05	7.758e-06	7.774e-06	7.797e-06	7.812e-06	1.367e-05	1.377e-05	1.377e-05	1.374e-05	1.413e-05	1.398e-05	1.392e-05	1.391e-05	1.721e-05	1.744e-05	1.722e-05	1.745e-05	1.57e-05	1.581e-05	1.651e-05	1.671e-05	1.147e-05	1.166e-05	1.21e-05	1.227e-05	1.273e-05	1.282e-05	1.301e-05	1.315e-05	1.315e-05	1.349e-05	1.339e-05	1.347e-05	1.351e-05	1.361e-05	1.389e-05	1.381e-05	1.387e-05	1.385e-05	1.391e-05	1.031e-05	1.268e-05	1.396e-05	1.397e-05	1.383e-05	1.401e-05
1378	4.738e-05	4.743e-05	4.741e-05	4.742e-05	7.565e-06	7.579e-06	7.603e-06	7.615e-06	1.361e-05	1.372e-05	1.372e-05	1.369e-05	1.408e-05	1.392e-05	1.386e-05	1.385e-05	1.701e-05	1.725e-05	1.706e-05	1.723e-05	1.551e-05	1.565e-05	1.632e-05	1.655e-05	1.149e-05	1.162e-05	1.209e-05	1.222e-05	1.264e-05	1.278e-05	1.289e-05	1.303e-05	1.309e-05	1.336e-05	1.327e-05	1.334e-05	1.344e-05	1.354e-05	1.378e-05	1.374e-05	1.372e-05	1.37e-05	1.376e-05	1.031e-05	1.261e-05	1.384e-05	1.382e-05	1.372e-05	1.389e-05
1378.2	4.611e-05	4.615e-05	4.613e-05	4.615e-05	7.372e-06	7.384e-06	7.411e-06	7.42e-06	1.355e-05	1.366e-05	1.367e-05	1.362e-05	1.402e-05	1.386e-05	1.379e-05	1.379e-05	1.681e-05	1.703e-05	1.69e-05	1.7e-05	1.531e-05	1.547e-05	1.614e-05	1.637e-05	1.152e-05	1.159e-05	1.206e-05	1.218e-05	1.253e-05	1.273e-05	1.277e-05	1.29e-05	1.303e-05	1.323e-05	1.315e-05	1.322e-05	1.337e-05	1.347e-05	1.365e-05	1.365e-05	1.357e-05	1.356e-05	1.361e-05	1.03e-05	1.254e-05	1.37e-05	1.367e-05	1.362e-05	1.376e-05
1378.4	4.487e-05	4.492e-05	4.49e-05	4.491e-05	7.184e-06	7.196e-06	7.223e-06	7.23e-06	1.349e-05	1.36e-05	1.361e-05	1.356e-05	1.395e-05	1.379e-05	1.373e-05	1.372e-05	1.663e-05	1.68e-05	1.674e-05	1.676e-05	1.51e-05	1.528e-05	1.597e-05	1.617e-05	1.154e-05	1.157e-05	1.201e-05	1.214e-05	1.241e-05	1.268e-05	1.266e-05	1.278e-05	1.297e-05	1.309e-05	1.305e-05	1.31e-05	1.33e-05	1.339e-05	1.35e-05	1.356e-05	1.342e-05	1.342e-05	1.347e-05	1.03e-05	1.245e-05	1.356e-05	1.353e-05	1.352e-05	1.362e-05
1378.6	4.371e-05	4.375e-05	4.373e-05	4.374e-05	7.008e-06	7.02e-06	7.044e-06	7.053e-06	1.343e-05	1.354e-05	1.355e-05	1.35e-05	1.389e-05	1.373e-05	1.366e-05	1.365e-05	1.647e-05	1.657e-05	1.66e-05	1.654e-05	1.491e-05	1.509e-05	1.582e-05	1.598e-05	1.158e-05	1.157e-05	1.196e-05	1.211e-05	1.23e-05	1.262e-05	1.256e-05	1.268e-05	1.291e-05	1.296e-05	1.296e-05	1.301e-05	1.323e-05	1.331e-05	1.336e-05	1.347e-05	1.329e-05	1.33e-05	1.334e-05	1.03e-05	1.236e-05	1.341e-05	1.341e-05	1.344e-05	1.348e-05
1378.8	4.258e-05	4.262e-05	4.26e-05	4.262e-05	6.839e-06	6.851e-06	6.872e-06	6.882e-06	1.337e-05	1.348e-05	1.35e-05	1.344e-05	1.384e-05	1.367e-05	1.36e-05	1.359e-05	1.632e-05	1.635e-05	1.645e-05	1.632e-05	1.473e-05	1.491e-05	1.569e-05	1.578e-05	1.161e-05	1.157e-05	1.189e-05	1.209e-05	1.22e-05	1.256e-05	1.248e-05	1.259e-05	1.284e-05	1.284e-05	1.289e-05	1.293e-05	1.315e-05	1.322e-05	1.322e-05	1.336e-05	1.318e-05	1.32e-05	1.323e-05	1.03e-05	1.226e-05	1.327e-05	1.33e-05	1.336e-05	1.333e-05
1379	4.139e-05	4.143e-05	4.141e-05	4.142e-05	6.657e-06	6.669e-06	6.689e-06	6.698e-06	1.328e-05	1.34e-05	1.34e-05	1.335e-05	1.374e-05	1.357e-05	1.35e-05	1.349e-05	1.613e-05	1.609e-05	1.625e-05	1.607e-05	1.452e-05	1.469e-05	1.552e-05	1.554e-05	1.161e-05	1.154e-05	1.179e-05	1.202e-05	1.207e-05	1.246e-05	1.238e-05	1.248e-05	1.273e-05	1.269e-05	1.279e-05	1.282e-05	1.303e-05	1.309e-05	1.305e-05	1.322e-05	1.304e-05	1.307e-05	1.31e-05	1.026e-05	1.212e-05	1.31e-05	1.317e-05	1.325e-05	1.316e-05
1379.2	4.014e-05	4.017e-05	4.016e-05	4.016e-05	6.466e-06	6.475e-06	6.495e-06	6.503e-06	1.316e-05	1.328e-05	1.328e-05	1.323e-05	1.361e-05	1.344e-05	1.337e-05	1.335e-05	1.591e-05	1.58e-05	1.601e-05	1.58e-05	1.428e-05	1.444e-05	1.532e-05	1.526e-05	1.157e-05	1.148e-05	1.165e-05	1.192e-05	1.191e-05	1.231e-05	1.226e-05	1.235e-05	1.258e-05	1.253e-05	1.266e-05	1.269e-05	1.287e-05	1.291e-05	1.286e-05	1.303e-05	1.288e-05	1.292e-05	1.295e-05	1.019e-05	1.195e-05	1.29e-05	1.302e-05	1.31e-05	1.297e-05
1379.4	3.887e-05	3.891e-05	3.889e-05	3.89e-05	6.272e-06	6.279e-06	6.301e-06	6.307e-06	1.303e-05	1.315e-05	1.314e-05	1.309e-05	1.347e-05	1.33e-05	1.322e-05	1.32e-05	1.566e-05	1.55e-05	1.573e-05	1.552e-05	1.405e-05	1.419e-05	1.509e-05	1.496e-05	1.15e-05	1.14e-05	1.149e-05	1.179e-05	1.176e-05	1.214e-05	1.212e-05	1.221e-05	1.241e-05	1.236e-05	1.252e-05	1.255e-05	1.268e-05	1.272e-05	1.266e-05	1.282e-05	1.272e-05	1.276e-05	1.279e-05	1.01e-05	1.178e-05	1.27e-05	1.286e-05	1.293e-05	1.276e-05
1379.6	3.761e-05	3.764e-05	3.762e-05	3.764e-05	6.077e-06	6.081e-06	6.105e-06	6.111e-06	1.289e-05	1.301e-05	1.299e-05	1.293e-05	1.331e-05	1.313e-05	1.305e-05	1.304e-05	1.539e-05	1.52e-05	1.543e-05	1.523e-05	1.381e-05	1.393e-05	1.485e-05	1.466e-05	1.14e-05	1.13e-05	1.132e-05	1.164e-05	1.16e-05	1.195e-05	1.198e-05	1.206e-05	1.221e-05	1.219e-05	1.236e-05	1.239e-05	1.248e-05	1.25e-05	1.246e-05	1.26e-05	1.255e-05	1.26e-05	1.263e-05	9.993e-06	1.159e-05	1.25e-05	1.269e-05	1.275e-05	1.256e-05
1379.8	3.636e-05	3.639e-05	3.637e-05	3.639e-05	5.885e-06	5.887e-06	5.911e-06	5.919e-06	1.274e-05	1.286e-05	1.284e-05	1.277e-05	1.314e-05	1.296e-05	1.288e-05	1.287e-05	1.511e-05	1.49e-05	1.511e-05	1.494e-05	1.357e-05	1.368e-05	1.459e-05	1.436e-05	1.129e-05	1.118e-05	1.115e-05	1.147e-05	1.145e-05	1.175e-05	1.183e-05	1.191e-05	1.201e-05	1.203e-05	1.219e-05	1.223e-05	1.226e-05	1.228e-05	1.226e-05	1.237e-05	1.239e-05	1.243e-05	1.246e-05	9.876e-06	1.14e-05	1.23e-05	1.251e-05	1.255e-05	1.236e-05
1380	3.515e-05	3.518e-05	3.517e-05	3.518e-05	5.699e-06	5.7e-06	5.721e-06	5.732e-06	1.26e-05	1.271e-05	1.268e-05	1.262e-05	1.297e-05	1.28e-05	1.271e-05	1.27e-05	1.482e-05	1.462e-05	1.479e-05	1.467e-05	1.334e-05	1.344e-05	1.433e-05	1.408e-05	1.118e-05	1.106e-05	1.099e-05	1.13e-05	1.131e-05	1.156e-05	1.168e-05	1.176e-05	1.18e-05	1.187e-05	1.202e-05	1.206e-05	1.204e-05	1.206e-05	1.208e-05	1.215e-05	1.222e-05	1.226e-05	1.229e-05	9.756e-06	1.122e-05	1.212e-05	1.234e-05	1.234e-05	1.218e-05
1380.2	3.398e-05	3.402e-05	3.4e-05	3.401e-05	5.519e-06	5.519e-06	5.538e-06	5.549e-06	1.245e-05	1.257e-05	1.252e-05	1.246e-05	1.281e-05	1.263e-05	1.255e-05	1.253e-05	1.453e-05	1.435e-05	1.446e-05	1.441e-05	1.312e-05	1.321e-05	1.407e-05	1.381e-05	1.105e-05	1.093e-05	1.084e-05	1.113e-05	1.117e-05	1.136e-05	1.153e-05	1.16e-05	1.159e-05	1.172e-05	1.185e-05	1.188e-05	1.183e-05	1.184e-05	1.191e-05	1.194e-05	1.205e-05	1.209e-05	1.212e-05	9.635e-06	1.106e-05	1.194e-05	1.216e-05	1.213e-05	1.2e-05
1380.4	3.287e-05	3.29e-05	3.288e-05	3.289e-05	5.346e-06	5.345e-06	5.365e-06	5.375e-06	1.231e-05	1.242e-05	1.237e-05	1.231e-05	1.265e-05	1.247e-05	1.239e-05	1.238e-05	1.423e-05	1.409e-05	1.415e-05	1.415e-05	1.291e-05	1.3e-05	1.38e-05	1.356e-05	1.093e-05	1.079e-05	1.07e-05	1.095e-05	1.105e-05	1.118e-05	1.138e-05	1.145e-05	1.139e-05	1.157e-05	1.167e-05	1.171e-05	1.162e-05	1.164e-05	1.175e-05	1.174e-05	1.189e-05	1.191e-05	1.195e-05	9.52e-06	1.091e-05	1.178e-05	1.199e-05	1.192e-05	1.184e-05
1380.6	3.185e-05	3.189e-05	3.187e-05	3.188e-05	5.189e-06	5.186e-06	5.208e-06	5.216e-06	1.22e-05	1.231e-05	1.225e-05	1.218e-05	1.251e-05	1.234e-05	1.225e-05	1.224e-05	1.396e-05	1.387e-05	1.387e-05	1.393e-05	1.272e-05	1.282e-05	1.356e-05	1.335e-05	1.082e-05	1.067e-05	1.06e-05	1.08e-05	1.095e-05	1.103e-05	1.124e-05	1.132e-05	1.123e-05	1.145e-05	1.15e-05	1.155e-05	1.145e-05	1.147e-05	1.162e-05	1.158e-05	1.174e-05	1.176e-05	1.18e-05	9.426e-06	1.079e-05	1.165e-05	1.183e-05	1.174e-05	1.17e-05
1380.8	3.092e-05	3.095e-05	3.093e-05	3.094e-05	5.042e-06	5.041e-06	5.062e-06	5.07e-06	1.21e-05	1.22e-05	1.214e-05	1.208e-05	1.24e-05	1.222e-05	1.214e-05	1.213e-05	1.371e-05	1.368e-05	1.361e-05	1.373e-05	1.255e-05	1.266e-05	1.333e-05	1.317e-05	1.074e-05	1.057e-05	1.053e-05	1.067e-05	1.086e-05	1.091e-05	1.112e-05	1.12e-05	1.109e-05	1.134e-05	1.136e-05	1.141e-05	1.131e-05	1.133e-05	1.151e-05	1.145e-05	1.161e-05	1.161e-05	1.166e-05	9.354e-06	1.069e-05	1.153e-05	1.168e-05	1.157e-05	1.159e-05
1381	3.005e-05	3.008e-05	3.006e-05	3.007e-05	4.907e-06	4.907e-06	4.927e-06	4.936e-06	1.201e-05	1.211e-05	1.204e-05	1.198e-05	1.229e-05	1.212e-05	1.203e-05	1.203e-05	1.347e-05	1.35e-05	1.338e-05	1.353e-05	1.238e-05	1.251e-05	1.311e-05	1.301e-05	1.066e-05	1.047e-05	1.047e-05	1.056e-05	1.078e-05	1.08e-05	1.1e-05	1.108e-05	1.097e-05	1.123e-05	1.121e-05	1.127e-05	1.118e-05	1.121e-05	1.141e-05	1.133e-05	1.148e-05	1.147e-05	1.152e-05	9.293e-06	1.061e-05	1.142e-05	1.154e-05	1.142e-05	1.148e-05
1381.2	2.924e-05	2.927e-05	2.925e-05	2.926e-05	4.782e-06	4.784e-06	4.801e-06	4.811e-06	1.192e-05	1.202e-05	1.195e-05	1.188e-05	1.219e-05	1.202e-05	1.193e-05	1.193e-05	1.324e-05	1.332e-05	1.317e-05	1.333e-05	1.221e-05	1.237e-05	1.29e-05	1.285e-05	1.06e-05	1.039e-05	1.042e-05	1.046e-05	1.07e-05	1.071e-05	1.088e-05	1.096e-05	1.086e-05	1.112e-05	1.108e-05	1.113e-05	1.107e-05	1.11e-05	1.131e-05	1.123e-05	1.135e-05	1.134e-05	1.138e-05	9.242e-06	1.054e-05	1.132e-05	1.139e-05	1.128e-05	1.137e-05
1381.4	2.847e-05	2.85e-05	2.848e-05	2.849e-05	4.662e-06	4.665e-06	4.68e-06	4.691e-06	1.183e-05	1.193e-05	1.186e-05	1.178e-05	1.209e-05	1.192e-05	1.183e-05	1.182e-05	1.302e-05	1.313e-05	1.297e-05	1.313e-05	1.204e-05	1.222e-05	1.27e-05	1.269e-05	1.054e-05	1.03e-05	1.036e-05	1.037e-05	1.061e-05	1.063e-05	1.075e-05	1.083e-05	1.076e-05	1.101e-05	1.094e-05	1.099e-05	1.097e-05	1.1e-05	1.12e-05	1.113e-05	1.121e-05	1.119e-05	1.124e-05	9.196e-06	1.046e-05	1.121e-05	1.125e-05	1.115e-05	1.126e-05
1381.6	2.775e-05	2.778e-05	2.776e-05	2.776e-05	4.549e-06	4.553e-06	4.566e-06	4.576e-06	1.174e-05	1.184e-05	1.177e-05	1.169e-05	1.199e-05	1.182e-05	1.174e-05	1.173e-05	1.281e-05	1.294e-05	1.279e-05	1.293e-05	1.187e-05	1.207e-05	1.251e-05	1.254e-05	1.049e-05	1.023e-05	1.031e-05	1.029e-05	1.052e-05	1.056e-05	1.063e-05	1.071e-05	1.068e-05	1.089e-05	1.082e-05	1.086e-05	1.088e-05	1.092e-05	1.109e-05	1.105e-05	1.107e-05	1.106e-05	1.11e-05	9.16e-06	1.039e-05	1.11e-05	1.111e-05	1.103e-05	1.115e-05
1381.8	2.705e-05	2.708e-05	2.706e-05	2.707e-05	4.44e-06	4.446e-06	4.458e-06	4.466e-06	1.165e-05	1.175e-05	1.168e-05	1.16e-05	1.189e-05	1.173e-05	1.164e-05	1.163e-05	1.262e-05	1.275e-05	1.262e-05	1.273e-05	1.17e-05	1.191e-05	1.233e-05	1.238e-05	1.045e-05	1.016e-05	1.026e-05	1.021e-05	1.042e-05	1.049e-05	1.052e-05	1.059e-05	1.06e-05	1.077e-05	1.07e-05	1.074e-05	1.079e-05	1.083e-05	1.098e-05	1.096e-05	1.094e-05	1.092e-05	1.096e-05	9.128e-06	1.031e-05	1.098e-05	1.097e-05	1.092e-05	1.104e-05
1382	2.636e-05	2.639e-05	2.637e-05	2.637e-05	4.331e-06	4.338e-06	4.351e-06	4.358e-06	1.156e-05	1.165e-05	1.158e-05	1.15e-05	1.179e-05	1.163e-05	1.154e-05	1.153e-05	1.243e-05	1.255e-05	1.245e-05	1.252e-05	1.151e-05	1.174e-05	1.216e-05	1.221e-05	1.041e-05	1.009e-05	1.019e-05	1.014e-05	1.031e-05	1.041e-05	1.04e-05	1.047e-05	1.052e-05	1.064e-05	1.058e-05	1.061e-05	1.071e-05	1.074e-05	1.086e-05	1.086e-05	1.08e-05	1.079e-05	1.083e-05	9.093e-06	1.022e-05	1.085e-05	1.084e-05	1.081e-05	1.091e-05
1382.2	2.565e-05	2.568e-05	2.566e-05	2.566e-05	4.219e-06	4.226e-06	4.24e-06	4.246e-06	1.145e-05	1.154e-05	1.147e-05	1.138e-05	1.167e-05	1.151e-05	1.142e-05	1.14e-05	1.223e-05	1.233e-05	1.227e-05	1.229e-05	1.132e-05	1.155e-05	1.197e-05	1.202e-05	1.035e-05	1.002e-05	1.01e-05	1.006e-05	1.018e-05	1.032e-05	1.027e-05	1.033e-05	1.042e-05	1.05e-05	1.046e-05	1.048e-05	1.06e-05	1.063e-05	1.071e-05	1.074e-05	1.065e-05	1.064e-05	1.068e-05	9.045e-06	1.012e-05	1.07e-05	1.069e-05	1.069e-05	1.076e-05
1382.4	2.495e-05	2.497e-05	2.496e-05	2.496e-05	4.109e-06	4.116e-06	4.129e-06	4.135e-06	1.134e-05	1.143e-05	1.135e-05	1.126e-05	1.155e-05	1.138e-05	1.129e-05	1.128e-05	1.203e-05	1.209e-05	1.208e-05	1.206e-05	1.112e-05	1.135e-05	1.179e-05	1.181e-05	1.029e-05	9.942e-06	1e-05	9.971e-06	1.005e-05	1.022e-05	1.015e-05	1.02e-05	1.031e-05	1.035e-05	1.034e-05	1.036e-05	1.049e-05	1.051e-05	1.056e-05	1.062e-05	1.05e-05	1.05e-05	1.054e-05	8.993e-06	1e-05	1.055e-05	1.055e-05	1.057e-05	1.061e-05
1382.6	2.427e-05	2.429e-05	2.427e-05	2.428e-05	4.003e-06	4.01e-06	4.022e-06	4.027e-06	1.123e-05	1.132e-05	1.124e-05	1.115e-05	1.143e-05	1.126e-05	1.117e-05	1.116e-05	1.185e-05	1.187e-05	1.19e-05	1.183e-05	1.093e-05	1.116e-05	1.162e-05	1.16e-05	1.024e-05	9.879e-06	9.904e-06	9.892e-06	9.92e-06	1.012e-05	1.004e-05	1.008e-05	1.021e-05	1.021e-05	1.023e-05	1.024e-05	1.038e-05	1.04e-05	1.041e-05	1.049e-05	1.037e-05	1.038e-05	1.041e-05	8.944e-06	9.888e-06	1.04e-05	1.042e-05	1.046e-05	1.046e-05
1382.8	2.365e-05	2.368e-05	2.366e-05	2.366e-05	3.909e-06	3.915e-06	3.927e-06	3.931e-06	1.114e-05	1.123e-05	1.115e-05	1.106e-05	1.133e-05	1.117e-05	1.108e-05	1.106e-05	1.169e-05	1.167e-05	1.174e-05	1.164e-05	1.077e-05	1.098e-05	1.149e-05	1.142e-05	1.021e-05	9.841e-06	9.821e-06	9.834e-06	9.82e-06	1.004e-05	9.955e-06	9.997e-06	1.012e-05	1.011e-05	1.015e-05	1.015e-05	1.028e-05	1.029e-05	1.029e-05	1.038e-05	1.026e-05	1.028e-05	1.03e-05	8.91e-06	9.787e-06	1.027e-05	1.031e-05	1.037e-05	1.033e-05
1383	2.319e-05	2.32e-05	2.319e-05	2.319e-05	3.838e-06	3.844e-06	3.856e-06	3.858e-06	1.109e-05	1.118e-05	1.111e-05	1.102e-05	1.129e-05	1.113e-05	1.104e-05	1.103e-05	1.16e-05	1.153e-05	1.163e-05	1.151e-05	1.067e-05	1.087e-05	1.141e-05	1.129e-05	1.022e-05	9.85e-06	9.78e-06	9.819e-06	9.773e-06	9.997e-06	9.928e-06	9.963e-06	1.008e-05	1.005e-05	1.012e-05	1.012e-05	1.023e-05	1.023e-05	1.021e-05	1.031e-05	1.021e-05	1.023e-05	1.025e-05	8.91e-06	9.726e-06	1.019e-05	1.026e-05	1.032e-05	1.025e-05
1383.2	2.282e-05	2.284e-05	2.283e-05	2.283e-05	3.784e-06	3.79e-06	3.801e-06	3.802e-06	1.107e-05	1.116e-05	1.109e-05	1.101e-05	1.128e-05	1.112e-05	1.104e-05	1.102e-05	1.154e-05	1.144e-05	1.156e-05	1.143e-05	1.062e-05	1.081e-05	1.136e-05	1.12e-05	1.026e-05	9.889e-06	9.773e-06	9.833e-06	9.768e-06	9.986e-06	9.94e-06	9.97e-06	1.007e-05	1.004e-05	1.012e-05	1.012e-05	1.02e-05	1.02e-05	1.017e-05	1.026e-05	1.02e-05	1.022e-05	1.024e-05	8.933e-06	9.694e-06	1.014e-05	1.024e-05	1.03e-05	1.02e-05
1383.4	2.249e-05	2.251e-05	2.25e-05	2.25e-05	3.736e-06	3.742e-06	3.753e-06	3.754e-06	1.106e-05	1.115e-05	1.108e-05	1.101e-05	1.127e-05	1.112e-05	1.104e-05	1.102e-05	1.149e-05	1.137e-05	1.149e-05	1.137e-05	1.059e-05	1.076e-05	1.133e-05	1.113e-05	1.03e-05	9.929e-06	9.773e-06	9.846e-06	9.776e-06	9.978e-06	9.959e-06	9.987e-06	1.005e-05	1.004e-05	1.013e-05	1.013e-05	1.018e-05	1.017e-05	1.015e-05	1.022e-05	1.019e-05	1.021e-05	1.023e-05	8.952e-06	9.669e-06	1.011e-05	1.023e-05	1.027e-05	1.017e-05
1383.6	2.217e-05	2.219e-05	2.218e-05	2.218e-05	3.69e-06	3.696e-06	3.708e-06	3.708e-06	1.104e-05	1.114e-05	1.107e-05	1.1e-05	1.126e-05	1.111e-05	1.103e-05	1.102e-05	1.144e-05	1.13e-05	1.141e-05	1.132e-05	1.056e-05	1.071e-05	1.129e-05	1.106e-05	1.033e-05	9.958e-06	9.771e-06	9.85e-06	9.788e-06	9.963e-06	9.975e-06	1e-05	1.003e-05	1.004e-05	1.013e-05	1.013e-05	1.014e-05	1.013e-05	1.012e-05	1.018e-05	1.019e-05	1.021e-05	1.023e-05	8.963e-06	9.644e-06	1.008e-05	1.022e-05	1.024e-05	1.014e-05
1383.8	2.19e-05	2.192e-05	2.191e-05	2.191e-05	3.652e-06	3.657e-06	3.67e-06	3.668e-06	1.103e-05	1.113e-05	1.107e-05	1.1e-05	1.126e-05	1.112e-05	1.104e-05	1.104e-05	1.139e-05	1.126e-05	1.134e-05	1.128e-05	1.055e-05	1.069e-05	1.125e-05	1.101e-05	1.036e-05	9.99e-06	9.783e-06	9.858e-06	9.814e-06	9.957e-06	1e-05	1.002e-05	1.002e-05	1.006e-05	1.013e-05	1.013e-05	1.012e-05	1.011e-05	1.012e-05	1.015e-05	1.019e-05	1.021e-05	1.023e-05	8.98e-06	9.633e-06	1.007e-05	1.021e-05	1.022e-05	1.012e-05
1384	2.168e-05	2.17e-05	2.169e-05	2.169e-05	3.622e-06	3.627e-06	3.64e-06	3.638e-06	1.104e-05	1.113e-05	1.107e-05	1.102e-05	1.127e-05	1.114e-05	1.107e-05	1.106e-05	1.135e-05	1.124e-05	1.129e-05	1.126e-05	1.055e-05	1.068e-05	1.123e-05	1.099e-05	1.04e-05	1.003e-05	9.815e-06	9.877e-06	9.859e-06	9.966e-06	1.004e-05	1.006e-05	1.002e-05	1.009e-05	1.015e-05	1.015e-05	1.011e-05	1.01e-05	1.013e-05	1.014e-05	1.021e-05	1.023e-05	1.024e-05	9.007e-06	9.641e-06	1.008e-05	1.021e-05	1.02e-05	1.012e-05
1384.2	2.149e-05	2.151e-05	2.15e-05	2.15e-05	3.596e-06	3.602e-06	3.615e-06	3.612e-06	1.105e-05	1.114e-05	1.109e-05	1.104e-05	1.129e-05	1.117e-05	1.11e-05	1.11e-05	1.132e-05	1.123e-05	1.125e-05	1.126e-05	1.056e-05	1.069e-05	1.121e-05	1.098e-05	1.045e-05	1.008e-05	9.861e-06	9.903e-06	9.915e-06	9.987e-06	1.008e-05	1.01e-05	1.003e-05	1.013e-05	1.017e-05	1.017e-05	1.011e-05	1.01e-05	1.015e-05	1.014e-05	1.023e-05	1.024e-05	1.026e-05	9.041e-06	9.66e-06	1.01e-05	1.022e-05	1.018e-05	1.014e-05
1384.4	2.128e-05	2.13e-05	2.129e-05	2.129e-05	3.567e-06	3.574e-06	3.586e-06	3.584e-06	1.105e-05	1.114e-05	1.11e-05	1.105e-05	1.13e-05	1.118e-05	1.112e-05	1.112e-05	1.128e-05	1.121e-05	1.119e-05	1.124e-05	1.057e-05	1.07e-05	1.117e-05	1.097e-05	1.048e-05	1.011e-05	9.903e-06	9.917e-06	9.959e-06	1e-05	1.01e-05	1.012e-05	1.004e-05	1.015e-05	1.017e-05	1.018e-05	1.011e-05	1.01e-05	1.017e-05	1.013e-05	1.024e-05	1.025e-05	1.026e-05	9.068e-06	9.677e-06	1.011e-05	1.021e-05	1.016e-05	1.015e-05
1384.6	2.096e-05	2.098e-05	2.097e-05	2.097e-05	3.52e-06	3.526e-06	3.539e-06	3.537e-06	1.102e-05	1.11e-05	1.106e-05	1.102e-05	1.126e-05	1.115e-05	1.109e-05	1.108e-05	1.118e-05	1.115e-05	1.109e-05	1.117e-05	1.052e-05	1.065e-05	1.108e-05	1.091e-05	1.047e-05	1.009e-05	9.905e-06	9.888e-06	9.956e-06	9.976e-06	1.007e-05	1.01e-05	1e-05	1.013e-05	1.013e-05	1.013e-05	1.006e-05	1.006e-05	1.015e-05	1.01e-05	1.02e-05	1.02e-05	1.022e-05	9.06e-06	9.659e-06	1.008e-05	1.016e-05	1.01e-05	1.011e-05
1384.8	2.053e-05	2.055e-05	2.054e-05	2.054e-05	3.454e-06	3.46e-06	3.473e-06	3.471e-06	1.094e-05	1.102e-05	1.098e-05	1.093e-05	1.117e-05	1.106e-05	1.1e-05	1.1e-05	1.102e-05	1.102e-05	1.094e-05	1.104e-05	1.041e-05	1.055e-05	1.093e-05	1.08e-05	1.04e-05	1.002e-05	9.863e-06	9.814e-06	9.902e-06	9.908e-06	9.995e-06	1.002e-05	9.923e-06	1.006e-05	1.003e-05	1.004e-05	9.98e-06	9.981e-06	1.008e-05	1.002e-05	1.011e-05	1.011e-05	1.012e-05	9.017e-06	9.604e-06	1e-05	1.007e-05	9.995e-06	1.004e-05
1385	2.008e-05	2.009e-05	2.009e-05	2.009e-05	3.384e-06	3.39e-06	3.402e-06	3.401e-06	1.084e-05	1.093e-05	1.088e-05	1.084e-05	1.107e-05	1.097e-05	1.091e-05	1.09e-05	1.084e-05	1.088e-05	1.078e-05	1.089e-05	1.028e-05	1.043e-05	1.077e-05	1.068e-05	1.033e-05	9.937e-06	9.81e-06	9.73e-06	9.831e-06	9.83e-06	9.898e-06	9.92e-06	9.836e-06	9.975e-06	9.925e-06	9.935e-06	9.89e-06	9.895e-06	9.997e-06	9.934e-06	1.001e-05	9.998e-06	1.001e-05	8.967e-06	9.538e-06	9.915e-06	9.953e-06	9.882e-06	9.949e-06
1385.2	1.967e-05	1.968e-05	1.968e-05	1.968e-05	3.322e-06	3.327e-06	3.34e-06	3.339e-06	1.077e-05	1.085e-05	1.08e-05	1.076e-05	1.099e-05	1.089e-05	1.083e-05	1.082e-05	1.069e-05	1.075e-05	1.064e-05	1.075e-05	1.016e-05	1.033e-05	1.063e-05	1.057e-05	1.028e-05	9.874e-06	9.772e-06	9.667e-06	9.77e-06	9.773e-06	9.814e-06	9.836e-06	9.77e-06	9.895e-06	9.833e-06	9.842e-06	9.819e-06	9.827e-06	9.924e-06	9.866e-06	9.912e-06	9.901e-06	9.916e-06	8.934e-06	9.486e-06	9.837e-06	9.851e-06	9.788e-06	9.869e-06
1385.4	1.932e-05	1.934e-05	1.933e-05	1.934e-05	3.272e-06	3.275e-06	3.289e-06	3.287e-06	1.071e-05	1.079e-05	1.075e-05	1.07e-05	1.093e-05	1.083e-05	1.077e-05	1.077e-05	1.056e-05	1.064e-05	1.053e-05	1.063e-05	1.007e-05	1.024e-05	1.052e-05	1.048e-05	1.026e-05	9.84e-06	9.757e-06	9.633e-06	9.726e-06	9.743e-06	9.754e-06	9.772e-06	9.733e-06	9.832e-06	9.767e-06	9.772e-06	9.776e-06	9.784e-06	9.868e-06	9.822e-06	9.837e-06	9.825e-06	9.839e-06	8.925e-06	9.454e-06	9.776e-06	9.771e-06	9.72e-06	9.807e-06
1385.6	1.903e-05	1.904e-05	1.903e-05	1.904e-05	3.228e-06	3.231e-06	3.245e-06	3.243e-06	1.066e-05	1.074e-05	1.07e-05	1.066e-05	1.089e-05	1.079e-05	1.073e-05	1.073e-05	1.046e-05	1.054e-05	1.045e-05	1.053e-05	9.982e-06	1.017e-05	1.043e-05	1.041e-05	1.026e-05	9.825e-06	9.754e-06	9.62e-06	9.693e-06	9.729e-06	9.71e-06	9.724e-06	9.714e-06	9.782e-06	9.72e-06	9.721e-06	9.749e-06	9.758e-06	9.822e-06	9.792e-06	9.776e-06	9.764e-06	9.776e-06	8.93e-06	9.431e-06	9.724e-06	9.705e-06	9.671e-06	9.754e-06
1385.8	1.873e-05	1.875e-05	1.874e-05	1.874e-05	3.185e-06	3.189e-06	3.201e-06	3.2e-06	1.061e-05	1.069e-05	1.065e-05	1.061e-05	1.084e-05	1.074e-05	1.069e-05	1.069e-05	1.037e-05	1.044e-05	1.037e-05	1.042e-05	9.895e-06	1.009e-05	1.034e-05	1.033e-05	1.025e-05	9.813e-06	9.744e-06	9.61e-06	9.654e-06	9.716e-06	9.667e-06	9.676e-06	9.694e-06	9.729e-06	9.676e-06	9.672e-06	9.723e-06	9.729e-06	9.769e-06	9.757e-06	9.715e-06	9.704e-06	9.713e-06	8.933e-06	9.402e-06	9.667e-06	9.64e-06	9.625e-06	9.695e-06
1386	1.843e-05	1.844e-05	1.844e-05	1.844e-05	3.142e-06	3.145e-06	3.155e-06	3.155e-06	1.055e-05	1.063e-05	1.06e-05	1.056e-05	1.078e-05	1.069e-05	1.064e-05	1.064e-05	1.027e-05	1.033e-05	1.029e-05	1.03e-05	9.8e-06	9.99e-06	1.025e-05	1.023e-05	1.025e-05	9.798e-06	9.721e-06	9.595e-06	9.607e-06	9.693e-06	9.621e-06	9.624e-06	9.667e-06	9.669e-06	9.63e-06	9.621e-06	9.688e-06	9.692e-06	9.705e-06	9.712e-06	9.648e-06	9.64e-06	9.647e-06	8.931e-06	9.363e-06	9.599e-06	9.571e-06	9.576e-06	9.624e-06
1386.2	1.812e-05	1.814e-05	1.813e-05	1.814e-05	3.099e-06	3.101e-06	3.109e-06	3.11e-06	1.049e-05	1.056e-05	1.054e-05	1.05e-05	1.072e-05	1.063e-05	1.059e-05	1.058e-05	1.017e-05	1.02e-05	1.02e-05	1.018e-05	9.701e-06	9.887e-06	1.016e-05	1.013e-05	1.023e-05	9.778e-06	9.687e-06	9.573e-06	9.551e-06	9.66e-06	9.572e-06	9.571e-06	9.631e-06	9.603e-06	9.582e-06	9.568e-06	9.645e-06	9.645e-06	9.633e-06	9.658e-06	9.58e-06	9.577e-06	9.581e-06	8.921e-06	9.313e-06	9.523e-06	9.501e-06	9.524e-06	9.547e-06
1386.4	1.782e-05	1.783e-05	1.783e-05	1.783e-05	3.053e-06	3.056e-06	3.062e-06	3.064e-06	1.042e-05	1.049e-05	1.047e-05	1.043e-05	1.065e-05	1.057e-05	1.052e-05	1.052e-05	1.007e-05	1.007e-05	1.011e-05	1.005e-05	9.597e-06	9.777e-06	1.007e-05	1.001e-05	1.02e-05	9.753e-06	9.638e-06	9.541e-06	9.487e-06	9.614e-06	9.52e-06	9.513e-06	9.585e-06	9.533e-06	9.53e-06	9.512e-06	9.592e-06	9.587e-06	9.553e-06	9.593e-06	9.509e-06	9.51e-06	9.512e-06	8.9e-06	9.251e-06	9.438e-06	9.429e-06	9.466e-06	9.462e-06
1386.6	1.751e-05	1.752e-05	1.752e-05	1.752e-05	3.006e-06	3.009e-06	3.013e-06	3.015e-06	1.034e-05	1.041e-05	1.039e-05	1.035e-05	1.057e-05	1.049e-05	1.045e-05	1.044e-05	9.966e-06	9.937e-06	9.997e-06	9.923e-06	9.491e-06	9.661e-06	9.976e-06	9.888e-06	1.016e-05	9.717e-06	9.577e-06	9.498e-06	9.418e-06	9.555e-06	9.463e-06	9.452e-06	9.525e-06	9.457e-06	9.472e-06	9.451e-06	9.525e-06	9.517e-06	9.466e-06	9.515e-06	9.435e-06	9.441e-06	9.44e-06	8.868e-06	9.18e-06	9.347e-06	9.353e-06	9.399e-06	9.371e-06
1386.8	1.718e-05	1.719e-05	1.719e-05	1.719e-05	2.956e-06	2.959e-06	2.963e-06	2.965e-06	1.025e-05	1.032e-05	1.03e-05	1.027e-05	1.048e-05	1.04e-05	1.036e-05	1.035e-05	9.848e-06	9.793e-06	9.873e-06	9.784e-06	9.379e-06	9.536e-06	9.87e-06	9.752e-06	1.011e-05	9.668e-06	9.498e-06	9.438e-06	9.34e-06	9.479e-06	9.396e-06	9.383e-06	9.449e-06	9.374e-06	9.404e-06	9.383e-06	9.443e-06	9.432e-06	9.37e-06	9.423e-06	9.355e-06	9.365e-06	9.361e-06	8.822e-06	9.095e-06	9.249e-06	9.272e-06	9.32e-06	9.271e-06
1387	1.681e-05	1.683e-05	1.682e-05	1.683e-05	2.899e-06	2.903e-06	2.907e-06	2.909e-06	1.014e-05	1.022e-05	1.019e-05	1.016e-05	1.037e-05	1.029e-05	1.025e-05	1.025e-05	9.711e-06	9.635e-06	9.725e-06	9.632e-06	9.252e-06	9.396e-06	9.744e-06	9.598e-06	1.002e-05	9.596e-06	9.399e-06	9.355e-06	9.246e-06	9.38e-06	9.313e-06	9.298e-06	9.349e-06	9.278e-06	9.317e-06	9.296e-06	9.338e-06	9.324e-06	9.26e-06	9.31e-06	9.26e-06	9.274e-06	9.27e-06	8.756e-06	8.994e-06	9.137e-06	9.177e-06	9.223e-06	9.159e-06
1387.2	1.641e-05	1.642e-05	1.642e-05	1.643e-05	2.836e-06	2.841e-06	2.844e-06	2.847e-06	1.002e-05	1.009e-05	1.007e-05	1.003e-05	1.023e-05	1.016e-05	1.012e-05	1.011e-05	9.554e-06	9.463e-06	9.554e-06	9.465e-06	9.113e-06	9.242e-06	9.596e-06	9.427e-06	9.916e-06	9.5e-06	9.28e-06	9.247e-06	9.139e-06	9.259e-06	9.212e-06	9.195e-06	9.227e-06	9.169e-06	9.211e-06	9.191e-06	9.212e-06	9.195e-06	9.137e-06	9.178e-06	9.151e-06	9.166e-06	9.163e-06	8.669e-06	8.877e-06	9.012e-06	9.067e-06	9.106e-06	9.034e-06
1387.4	1.599e-05	1.601e-05	1.6e-05	1.601e-05	2.77e-06	2.776e-06	2.778e-06	2.781e-06	9.888e-06	9.956e-06	9.927e-06	9.896e-06	1.009e-05	1.002e-05	9.972e-06	9.971e-06	9.382e-06	9.283e-06	9.366e-06	9.29e-06	8.966e-06	9.08e-06	9.434e-06	9.249e-06	9.793e-06	9.389e-06	9.152e-06	9.124e-06	9.023e-06	9.123e-06	9.099e-06	9.081e-06	9.09e-06	9.053e-06	9.093e-06	9.075e-06	9.075e-06	9.054e-06	9.008e-06	9.036e-06	9.032e-06	9.047e-06	9.045e-06	8.57e-06	8.751e-06	8.881e-06	8.947e-06	8.975e-06	8.904e-06
1387.6	1.557e-05	1.559e-05	1.558e-05	1.559e-05	2.704e-06	2.71e-06	2.712e-06	2.716e-06	9.753e-06	9.818e-06	9.785e-06	9.755e-06	9.94e-06	9.872e-06	9.825e-06	9.823e-06	9.203e-06	9.107e-06	9.17e-06	9.116e-06	8.819e-06	8.92e-06	9.264e-06	9.072e-06	9.66e-06	9.269e-06	9.021e-06	8.994e-06	8.906e-06	8.982e-06	8.98e-06	8.964e-06	8.947e-06	8.933e-06	8.968e-06	8.95e-06	8.931e-06	8.908e-06	8.88e-06	8.892e-06	8.911e-06	8.924e-06	8.923e-06	8.464e-06	8.625e-06	8.751e-06	8.822e-06	8.837e-06	8.774e-06
1387.8	1.517e-05	1.518e-05	1.518e-05	1.518e-05	2.641e-06	2.646e-06	2.648e-06	2.653e-06	9.625e-06	9.686e-06	9.65e-06	9.618e-06	9.798e-06	9.73e-06	9.685e-06	9.683e-06	9.027e-06	8.942e-06	8.98e-06	8.952e-06	8.68e-06	8.773e-06	9.097e-06	8.907e-06	9.531e-06	9.151e-06	8.901e-06	8.865e-06	8.798e-06	8.848e-06	8.864e-06	8.85e-06	8.811e-06	8.82e-06	8.845e-06	8.829e-06	8.792e-06	8.771e-06	8.761e-06	8.758e-06	8.795e-06	8.805e-06	8.805e-06	8.365e-06	8.508e-06	8.63e-06	8.7e-06	8.702e-06	8.653e-06
1388	1.481e-05	1.481e-05	1.481e-05	1.481e-05	2.583e-06	2.588e-06	2.59e-06	2.596e-06	9.508e-06	9.566e-06	9.529e-06	9.495e-06	9.67e-06	9.603e-06	9.559e-06	9.557e-06	8.862e-06	8.794e-06	8.806e-06	8.805e-06	8.555e-06	8.644e-06	8.942e-06	8.761e-06	9.414e-06	9.045e-06	8.799e-06	8.75e-06	8.704e-06	8.731e-06	8.761e-06	8.748e-06	8.689e-06	8.721e-06	8.733e-06	8.718e-06	8.669e-06	8.65e-06	8.658e-06	8.64e-06	8.69e-06	8.697e-06	8.697e-06	8.277e-06	8.407e-06	8.524e-06	8.59e-06	8.578e-06	8.548e-06
1388.2	1.449e-05	1.45e-05	1.449e-05	1.45e-05	2.535e-06	2.54e-06	2.541e-06	2.548e-06	9.411e-06	9.466e-06	9.427e-06	9.394e-06	9.564e-06	9.499e-06	9.458e-06	9.455e-06	8.718e-06	8.672e-06	8.656e-06	8.681e-06	8.451e-06	8.54e-06	8.807e-06	8.643e-06	9.321e-06	8.959e-06	8.723e-06	8.656e-06	8.634e-06	8.641e-06	8.676e-06	8.664e-06	8.592e-06	8.642e-06	8.638e-06	8.626e-06	8.569e-06	8.552e-06	8.576e-06	8.545e-06	8.602e-06	8.605e-06	8.606e-06	8.209e-06	8.33e-06	8.441e-06	8.496e-06	8.471e-06	8.463e-06
1388.4	1.422e-05	1.423e-05	1.422e-05	1.423e-05	2.495e-06	2.501e-06	2.501e-06	2.508e-06	9.331e-06	9.385e-06	9.345e-06	9.313e-06	9.479e-06	9.418e-06	9.379e-06	9.377e-06	8.595e-06	8.573e-06	8.531e-06	8.579e-06	8.367e-06	8.458e-06	8.692e-06	8.552e-06	9.252e-06	8.892e-06	8.673e-06	8.587e-06	8.584e-06	8.575e-06	8.609e-06	8.599e-06	8.519e-06	8.582e-06	8.561e-06	8.551e-06	8.494e-06	8.479e-06	8.515e-06	8.472e-06	8.53e-06	8.529e-06	8.531e-06	8.161e-06	8.274e-06	8.376e-06	8.417e-06	8.383e-06	8.397e-06
1388.6	1.399e-05	1.4e-05	1.399e-05	1.4e-05	2.461e-06	2.468e-06	2.468e-06	2.475e-06	9.263e-06	9.316e-06	9.279e-06	9.248e-06	9.41e-06	9.353e-06	9.318e-06	9.315e-06	8.49e-06	8.489e-06	8.428e-06	8.493e-06	8.296e-06	8.392e-06	8.592e-06	8.477e-06	9.2e-06	8.841e-06	8.642e-06	8.535e-06	8.547e-06	8.529e-06	8.555e-06	8.546e-06	8.466e-06	8.533e-06	8.498e-06	8.489e-06	8.437e-06	8.424e-06	8.467e-06	8.418e-06	8.469e-06	8.465e-06	8.468e-06	8.128e-06	8.234e-06	8.325e-06	8.348e-06	8.311e-06	8.343e-06
1388.8	1.379e-05	1.38e-05	1.38e-05	1.38e-05	2.434e-06	2.44e-06	2.441e-06	2.448e-06	9.207e-06	9.259e-06	9.224e-06	9.196e-06	9.356e-06	9.303e-06	9.272e-06	9.268e-06	8.401e-06	8.419e-06	8.345e-06	8.421e-06	8.238e-06	8.338e-06	8.508e-06	8.419e-06	9.167e-06	8.806e-06	8.626e-06	8.5e-06	8.522e-06	8.501e-06	8.515e-06	8.504e-06	8.431e-06	8.494e-06	8.449e-06	8.438e-06	8.398e-06	8.386e-06	8.43e-06	8.381e-06	8.418e-06	8.412e-06	8.415e-06	8.109e-06	8.207e-06	8.283e-06	8.289e-06	8.253e-06	8.301e-06
1389	1.362e-05	1.362e-05	1.362e-05	1.362e-05	2.411e-06	2.416e-06	2.416e-06	2.423e-06	9.157e-06	9.206e-06	9.175e-06	9.151e-06	9.309e-06	9.261e-06	9.233e-06	9.228e-06	8.323e-06	8.354e-06	8.276e-06	8.352e-06	8.184e-06	8.287e-06	8.434e-06	8.366e-06	9.143e-06	8.782e-06	8.618e-06	8.477e-06	8.498e-06	8.484e-06	8.48e-06	8.468e-06	8.407e-06	8.457e-06	8.406e-06	8.394e-06	8.369e-06	8.357e-06	8.396e-06	8.352e-06	8.372e-06	8.363e-06	8.366e-06	8.098e-06	8.186e-06	8.244e-06	8.235e-06	8.203e-06	8.262e-06
1389.2	1.345e-05	1.345e-05	1.345e-05	1.345e-05	2.388e-06	2.393e-06	2.393e-06	2.4e-06	9.108e-06	9.155e-06	9.127e-06	9.106e-06	9.264e-06	9.221e-06	9.195e-06	9.19e-06	8.248e-06	8.287e-06	8.213e-06	8.28e-06	8.128e-06	8.234e-06	8.364e-06	8.312e-06	9.123e-06	8.76e-06	8.61e-06	8.459e-06	8.472e-06	8.469e-06	8.444e-06	8.431e-06	8.386e-06	8.419e-06	8.366e-06	8.352e-06	8.342e-06	8.332e-06	8.36e-06	8.324e-06	8.324e-06	8.316e-06	8.317e-06	8.09e-06	8.165e-06	8.204e-06	8.18e-06	8.158e-06	8.222e-06
1389.4	1.329e-05	1.329e-05	1.329e-05	1.329e-05	2.367e-06	2.372e-06	2.372e-06	2.378e-06	9.06e-06	9.105e-06	9.082e-06	9.063e-06	9.22e-06	9.182e-06	9.159e-06	9.153e-06	8.179e-06	8.22e-06	8.156e-06	8.208e-06	8.07e-06	8.18e-06	8.301e-06	8.258e-06	9.105e-06	8.742e-06	8.6e-06	8.443e-06	8.445e-06	8.457e-06	8.412e-06	8.397e-06	8.367e-06	8.38e-06	8.329e-06	8.314e-06	8.319e-06	8.31e-06	8.324e-06	8.299e-06	8.279e-06	8.272e-06	8.271e-06	8.085e-06	8.144e-06	8.163e-06	8.129e-06	8.118e-06	8.179e-06
1389.6	1.314e-05	1.314e-05	1.314e-05	1.314e-05	2.347e-06	2.352e-06	2.352e-06	2.357e-06	9.014e-06	9.057e-06	9.038e-06	9.02e-06	9.177e-06	9.145e-06	9.123e-06	9.117e-06	8.117e-06	8.151e-06	8.105e-06	8.137e-06	8.014e-06	8.124e-06	8.243e-06	8.203e-06	9.09e-06	8.727e-06	8.587e-06	8.432e-06	8.416e-06	8.447e-06	8.382e-06	8.364e-06	8.351e-06	8.342e-06	8.298e-06	8.28e-06	8.298e-06	8.289e-06	8.285e-06	8.273e-06	8.236e-06	8.231e-06	8.228e-06	8.081e-06	8.12e-06	8.12e-06	8.081e-06	8.084e-06	8.136e-06
1389.8	1.297e-05	1.298e-05	1.298e-05	1.298e-05	2.324e-06	2.33e-06	2.33e-06	2.334e-06	8.96e-06	9.001e-06	8.987e-06	8.971e-06	9.126e-06	9.098e-06	9.078e-06	9.073e-06	8.05e-06	8.073e-06	8.048e-06	8.058e-06	7.949e-06	8.059e-06	8.182e-06	8.138e-06	9.069e-06	8.706e-06	8.564e-06	8.415e-06	8.378e-06	8.426e-06	8.348e-06	8.325e-06	8.328e-06	8.297e-06	8.262e-06	8.242e-06	8.269e-06	8.258e-06	8.237e-06	8.236e-06	8.186e-06	8.183e-06	8.179e-06	8.071e-06	8.087e-06	8.067e-06	8.029e-06	8.043e-06	8.083e-06
1390	1.279e-05	1.279e-05	1.279e-05	1.279e-05	2.297e-06	2.304e-06	2.304e-06	2.307e-06	8.892e-06	8.933e-06	8.921e-06	8.907e-06	9.061e-06	9.036e-06	9.017e-06	9.013e-06	7.974e-06	7.981e-06	7.976e-06	7.965e-06	7.871e-06	7.977e-06	8.11e-06	8.055e-06	9.031e-06	8.672e-06	8.522e-06	8.383e-06	8.325e-06	8.388e-06	8.301e-06	8.275e-06	8.288e-06	8.238e-06	8.215e-06	8.193e-06	8.225e-06	8.212e-06	8.175e-06	8.185e-06	8.126e-06	8.126e-06	8.121e-06	8.045e-06	8.038e-06	8.001e-06	7.968e-06	7.992e-06	8.016e-06
1390.2	1.258e-05	1.259e-05	1.259e-05	1.259e-05	2.267e-06	2.274e-06	2.275e-06	2.278e-06	8.814e-06	8.854e-06	8.843e-06	8.831e-06	8.984e-06	8.962e-06	8.942e-06	8.94e-06	7.89e-06	7.878e-06	7.893e-06	7.864e-06	7.785e-06	7.883e-06	8.03e-06	7.96e-06	8.981e-06	8.628e-06	8.466e-06	8.339e-06	8.261e-06	8.336e-06	8.245e-06	8.217e-06	8.236e-06	8.171e-06	8.159e-06	8.136e-06	8.169e-06	8.154e-06	8.102e-06	8.122e-06	8.059e-06	8.062e-06	8.056e-06	8.007e-06	7.977e-06	7.924e-06	7.899e-06	7.932e-06	7.939e-06
1390.4	1.236e-05	1.237e-05	1.237e-05	1.236e-05	2.233e-06	2.24e-06	2.242e-06	2.245e-06	8.725e-06	8.763e-06	8.753e-06	8.744e-06	8.894e-06	8.875e-06	8.855e-06	8.854e-06	7.796e-06	7.766e-06	7.797e-06	7.753e-06	7.692e-06	7.779e-06	7.94e-06	7.85e-06	8.914e-06	8.571e-06	8.395e-06	8.28e-06	8.185e-06	8.268e-06	8.18e-06	8.149e-06	8.169e-06	8.094e-06	8.095e-06	8.069e-06	8.099e-06	8.08e-06	8.019e-06	8.044e-06	7.985e-06	7.99e-06	7.982e-06	7.957e-06	7.903e-06	7.838e-06	7.823e-06	7.862e-06	7.852e-06
1390.6	1.212e-05	1.212e-05	1.212e-05	1.212e-05	2.197e-06	2.203e-06	2.205e-06	2.207e-06	8.625e-06	8.662e-06	8.65e-06	8.641e-06	8.79e-06	8.774e-06	8.752e-06	8.752e-06	7.69e-06	7.643e-06	7.687e-06	7.631e-06	7.588e-06	7.664e-06	7.839e-06	7.728e-06	8.83e-06	8.499e-06	8.305e-06	8.204e-06	8.098e-06	8.184e-06	8.101e-06	8.07e-06	8.085e-06	8.006e-06	8.017e-06	7.99e-06	8.012e-06	7.992e-06	7.924e-06	7.951e-06	7.9e-06	7.907e-06	7.899e-06	7.892e-06	7.815e-06	7.741e-06	7.738e-06	7.779e-06	7.756e-06
1390.8	1.185e-05	1.186e-05	1.185e-05	1.186e-05	2.156e-06	2.161e-06	2.162e-06	2.164e-06	8.509e-06	8.545e-06	8.532e-06	8.522e-06	8.668e-06	8.653e-06	8.63e-06	8.63e-06	7.567e-06	7.507e-06	7.558e-06	7.497e-06	7.472e-06	7.537e-06	7.721e-06	7.592e-06	8.723e-06	8.405e-06	8.197e-06	8.107e-06	7.995e-06	8.078e-06	8.006e-06	7.974e-06	7.98e-06	7.905e-06	7.922e-06	7.895e-06	7.906e-06	7.884e-06	7.816e-06	7.841e-06	7.802e-06	7.81e-06	7.802e-06	7.808e-06	7.711e-06	7.632e-06	7.64e-06	7.679e-06	7.647e-06
1391	1.156e-05	1.157e-05	1.156e-05	1.157e-05	2.109e-06	2.115e-06	2.114e-06	2.117e-06	8.377e-06	8.413e-06	8.395e-06	8.384e-06	8.528e-06	8.512e-06	8.488e-06	8.488e-06	7.427e-06	7.358e-06	7.409e-06	7.35e-06	7.341e-06	7.397e-06	7.584e-06	7.44e-06	8.592e-06	8.287e-06	8.067e-06	7.987e-06	7.877e-06	7.951e-06	7.892e-06	7.86e-06	7.853e-06	7.789e-06	7.808e-06	7.782e-06	7.78e-06	7.756e-06	7.692e-06	7.714e-06	7.689e-06	7.696e-06	7.69e-06	7.705e-06	7.59e-06	7.509e-06	7.527e-06	7.561e-06	7.525e-06
1391.2	1.126e-05	1.127e-05	1.126e-05	1.127e-05	2.06e-06	2.066e-06	2.065e-06	2.068e-06	8.239e-06	8.274e-06	8.253e-06	8.238e-06	8.379e-06	8.362e-06	8.338e-06	8.338e-06	7.278e-06	7.204e-06	7.25e-06	7.2e-06	7.207e-06	7.253e-06	7.437e-06	7.285e-06	8.45e-06	8.158e-06	7.93e-06	7.855e-06	7.753e-06	7.812e-06	7.771e-06	7.737e-06	7.719e-06	7.668e-06	7.685e-06	7.659e-06	7.645e-06	7.62e-06	7.564e-06	7.578e-06	7.569e-06	7.575e-06	7.569e-06	7.593e-06	7.462e-06	7.382e-06	7.408e-06	7.434e-06	7.398e-06
1391.4	1.097e-05	1.097e-05	1.097e-05	1.097e-05	2.013e-06	2.019e-06	2.017e-06	2.02e-06	8.1e-06	8.134e-06	8.11e-06	8.093e-06	8.23e-06	8.214e-06	8.187e-06	8.189e-06	7.128e-06	7.056e-06	7.091e-06	7.054e-06	7.075e-06	7.113e-06	7.289e-06	7.134e-06	8.305e-06	8.028e-06	7.794e-06	7.721e-06	7.629e-06	7.674e-06	7.647e-06	7.614e-06	7.583e-06	7.546e-06	7.559e-06	7.534e-06	7.509e-06	7.483e-06	7.439e-06	7.443e-06	7.448e-06	7.455e-06	7.449e-06	7.477e-06	7.338e-06	7.257e-06	7.287e-06	7.305e-06	7.273e-06
1391.6	1.068e-05	1.069e-05	1.068e-05	1.069e-05	1.966e-06	1.972e-06	1.97e-06	1.973e-06	7.962e-06	7.996e-06	7.968e-06	7.95e-06	8.084e-06	8.066e-06	8.038e-06	8.041e-06	6.978e-06	6.912e-06	6.931e-06	6.91e-06	6.945e-06	6.978e-06	7.141e-06	6.988e-06	8.161e-06	7.896e-06	7.663e-06	7.587e-06	7.509e-06	7.538e-06	7.522e-06	7.492e-06	7.448e-06	7.426e-06	7.433e-06	7.41e-06	7.375e-06	7.349e-06	7.318e-06	7.313e-06	7.328e-06	7.333e-06	7.328e-06	7.363e-06	7.217e-06	7.137e-06	7.166e-06	7.175e-06	7.153e-06
1391.8	1.039e-05	1.04e-05	1.04e-05	1.04e-05	1.92e-06	1.926e-06	1.922e-06	1.924e-06	7.823e-06	7.855e-06	7.823e-06	7.805e-06	7.934e-06	7.915e-06	7.887e-06	7.89e-06	6.824e-06	6.768e-06	6.769e-06	6.767e-06	6.814e-06	6.843e-06	6.988e-06	6.842e-06	8.01e-06	7.758e-06	7.531e-06	7.448e-06	7.387e-06	7.401e-06	7.393e-06	7.365e-06	7.311e-06	7.304e-06	7.302e-06	7.28e-06	7.241e-06	7.214e-06	7.196e-06	7.181e-06	7.204e-06	7.208e-06	7.205e-06	7.246e-06	7.097e-06	7.016e-06	7.041e-06	7.042e-06	7.031e-06
1392	1.01e-05	1.011e-05	1.011e-05	1.011e-05	1.874e-06	1.879e-06	1.875e-06	1.877e-06	7.683e-06	7.713e-06	7.678e-06	7.657e-06	7.782e-06	7.762e-06	7.735e-06	7.736e-06	6.666e-06	6.622e-06	6.607e-06	6.62e-06	6.679e-06	6.707e-06	6.831e-06	6.697e-06	7.857e-06	7.616e-06	7.398e-06	7.308e-06	7.261e-06	7.263e-06	7.259e-06	7.233e-06	7.173e-06	7.178e-06	7.167e-06	7.145e-06	7.105e-06	7.079e-06	7.072e-06	7.05e-06	7.076e-06	7.078e-06	7.076e-06	7.128e-06	6.977e-06	6.894e-06	6.912e-06	6.907e-06	6.909e-06
1392.2	9.832e-06	9.839e-06	9.836e-06	9.84e-06	1.83e-06	1.835e-06	1.831e-06	1.833e-06	7.55e-06	7.579e-06	7.541e-06	7.519e-06	7.639e-06	7.619e-06	7.592e-06	7.591e-06	6.514e-06	6.485e-06	6.456e-06	6.479e-06	6.551e-06	6.579e-06	6.68e-06	6.563e-06	7.713e-06	7.481e-06	7.275e-06	7.177e-06	7.143e-06	7.135e-06	7.131e-06	7.108e-06	7.044e-06	7.058e-06	7.038e-06	7.016e-06	6.978e-06	6.954e-06	6.957e-06	6.928e-06	6.954e-06	6.953e-06	6.952e-06	7.017e-06	6.865e-06	6.779e-06	6.788e-06	6.779e-06	6.794e-06
1392.4	9.6e-06	9.607e-06	9.604e-06	9.608e-06	1.793e-06	1.798e-06	1.794e-06	1.796e-06	7.435e-06	7.463e-06	7.424e-06	7.4e-06	7.518e-06	7.498e-06	7.472e-06	7.47e-06	6.384e-06	6.369e-06	6.327e-06	6.358e-06	6.441e-06	6.471e-06	6.55e-06	6.451e-06	7.593e-06	7.367e-06	7.176e-06	7.069e-06	7.044e-06	7.031e-06	7.024e-06	7.003e-06	6.939e-06	6.957e-06	6.929e-06	6.907e-06	6.874e-06	6.851e-06	6.86e-06	6.829e-06	6.849e-06	6.845e-06	6.845e-06	6.927e-06	6.774e-06	6.682e-06	6.681e-06	6.669e-06	6.696e-06
1392.6	9.416e-06	9.423e-06	9.42e-06	9.423e-06	1.766e-06	1.769e-06	1.766e-06	1.767e-06	7.345e-06	7.371e-06	7.334e-06	7.309e-06	7.424e-06	7.405e-06	7.382e-06	7.379e-06	6.28e-06	6.277e-06	6.229e-06	6.264e-06	6.355e-06	6.388e-06	6.447e-06	6.365e-06	7.506e-06	7.284e-06	7.109e-06	6.992e-06	6.971e-06	6.958e-06	6.943e-06	6.922e-06	6.865e-06	6.881e-06	6.845e-06	6.824e-06	6.799e-06	6.777e-06	6.786e-06	6.757e-06	6.768e-06	6.762e-06	6.762e-06	6.864e-06	6.709e-06	6.607e-06	6.596e-06	6.585e-06	6.621e-06
1392.8	9.273e-06	9.279e-06	9.278e-06	9.279e-06	1.746e-06	1.748e-06	1.746e-06	1.747e-06	7.275e-06	7.299e-06	7.267e-06	7.242e-06	7.355e-06	7.337e-06	7.317e-06	7.314e-06	6.202e-06	6.207e-06	6.156e-06	6.192e-06	6.29e-06	6.326e-06	6.367e-06	6.302e-06	7.447e-06	7.229e-06	7.067e-06	6.943e-06	6.921e-06	6.913e-06	6.887e-06	6.865e-06	6.816e-06	6.826e-06	6.786e-06	6.764e-06	6.749e-06	6.727e-06	6.734e-06	6.706e-06	6.708e-06	6.701e-06	6.7e-06	6.823e-06	6.664e-06	6.551e-06	6.53e-06	6.523e-06	6.564e-06
1393	9.158e-06	9.164e-06	9.164e-06	9.165e-06	1.73e-06	1.733e-06	1.732e-06	1.732e-06	7.219e-06	7.242e-06	7.214e-06	7.189e-06	7.301e-06	7.287e-06	7.27e-06	7.267e-06	6.142e-06	6.152e-06	6.103e-06	6.133e-06	6.24e-06	6.276e-06	6.307e-06	6.254e-06	7.408e-06	7.193e-06	7.042e-06	6.914e-06	6.887e-06	6.885e-06	6.848e-06	6.824e-06	6.786e-06	6.785e-06	6.744e-06	6.722e-06	6.717e-06	6.696e-06	6.695e-06	6.672e-06	6.662e-06	6.654e-06	6.652e-06	6.798e-06	6.633e-06	6.508e-06	6.479e-06	6.478e-06	6.52e-06
1393.2	9.049e-06	9.055e-06	9.055e-06	9.055e-06	1.716e-06	1.719e-06	1.718e-06	1.716e-06	7.164e-06	7.187e-06	7.161e-06	7.139e-06	7.25e-06	7.237e-06	7.222e-06	7.22e-06	6.087e-06	6.097e-06	6.054e-06	6.076e-06	6.19e-06	6.225e-06	6.252e-06	6.205e-06	7.371e-06	7.159e-06	7.017e-06	6.887e-06	6.852e-06	6.858e-06	6.809e-06	6.785e-06	6.756e-06	6.743e-06	6.705e-06	6.682e-06	6.685e-06	6.665e-06	6.655e-06	6.637e-06	6.618e-06	6.608e-06	6.607e-06	6.775e-06	6.602e-06	6.464e-06	6.43e-06	6.436e-06	6.475e-06
1393.4	8.928e-06	8.935e-06	8.935e-06	8.936e-06	1.698e-06	1.702e-06	1.702e-06	1.699e-06	7.101e-06	7.123e-06	7.099e-06	7.079e-06	7.189e-06	7.178e-06	7.165e-06	7.163e-06	6.025e-06	6.033e-06	5.999e-06	6.01e-06	6.13e-06	6.165e-06	6.191e-06	6.146e-06	7.323e-06	7.116e-06	6.978e-06	6.85e-06	6.806e-06	6.821e-06	6.761e-06	6.737e-06	6.716e-06	6.692e-06	6.657e-06	6.633e-06	6.644e-06	6.625e-06	6.605e-06	6.593e-06	6.564e-06	6.553e-06	6.553e-06	6.742e-06	6.559e-06	6.411e-06	6.374e-06	6.387e-06	6.421e-06
1393.6	8.798e-06	8.806e-06	8.805e-06	8.807e-06	1.679e-06	1.684e-06	1.684e-06	1.68e-06	7.03e-06	7.051e-06	7.03e-06	7.011e-06	7.119e-06	7.11e-06	7.099e-06	7.096e-06	5.958e-06	5.96e-06	5.938e-06	5.935e-06	6.063e-06	6.096e-06	6.123e-06	6.077e-06	7.266e-06	7.065e-06	6.928e-06	6.805e-06	6.749e-06	6.773e-06	6.706e-06	6.681e-06	6.669e-06	6.632e-06	6.603e-06	6.577e-06	6.594e-06	6.575e-06	6.545e-06	6.539e-06	6.504e-06	6.493e-06	6.493e-06	6.7e-06	6.506e-06	6.348e-06	6.313e-06	6.332e-06	6.358e-06
1393.8	8.66e-06	8.666e-06	8.666e-06	8.669e-06	1.659e-06	1.663e-06	1.664e-06	1.659e-06	6.952e-06	6.974e-06	6.954e-06	6.936e-06	7.042e-06	7.035e-06	7.024e-06	7.02e-06	5.887e-06	5.881e-06	5.871e-06	5.855e-06	5.991e-06	6.02e-06	6.052e-06	6.002e-06	7.2e-06	7.006e-06	6.867e-06	6.75e-06	6.683e-06	6.716e-06	6.645e-06	6.618e-06	6.612e-06	6.566e-06	6.542e-06	6.515e-06	6.535e-06	6.516e-06	6.477e-06	6.478e-06	6.439e-06	6.428e-06	6.428e-06	6.649e-06	6.446e-06	6.278e-06	6.247e-06	6.271e-06	6.288e-06
1394	8.508e-06	8.514e-06	8.515e-06	8.516e-06	1.635e-06	1.64e-06	1.64e-06	1.635e-06	6.866e-06	6.887e-06	6.869e-06	6.849e-06	6.955e-06	6.949e-06	6.937e-06	6.933e-06	5.809e-06	5.795e-06	5.793e-06	5.767e-06	5.91e-06	5.933e-06	5.974e-06	5.917e-06	7.123e-06	6.936e-06	6.793e-06	6.683e-06	6.607e-06	6.645e-06	6.574e-06	6.545e-06	6.543e-06	6.489e-06	6.473e-06	6.446e-06	6.466e-06	6.446e-06	6.399e-06	6.405e-06	6.365e-06	6.356e-06	6.355e-06	6.588e-06	6.374e-06	6.199e-06	6.174e-06	6.202e-06	6.21e-06
1394.2	8.339e-06	8.346e-06	8.348e-06	8.347e-06	1.608e-06	1.613e-06	1.613e-06	1.606e-06	6.771e-06	6.791e-06	6.773e-06	6.752e-06	6.856e-06	6.85e-06	6.839e-06	6.833e-06	5.722e-06	5.698e-06	5.705e-06	5.672e-06	5.819e-06	5.837e-06	5.885e-06	5.819e-06	7.031e-06	6.853e-06	6.705e-06	6.602e-06	6.519e-06	6.561e-06	6.492e-06	6.461e-06	6.461e-06	6.403e-06	6.392e-06	6.367e-06	6.385e-06	6.363e-06	6.311e-06	6.32e-06	6.283e-06	6.275e-06	6.274e-06	6.514e-06	6.29e-06	6.11e-06	6.092e-06	6.124e-06	6.123e-06
1394.4	8.145e-06	8.152e-06	8.154e-06	8.152e-06	1.576e-06	1.581e-06	1.58e-06	1.575e-06	6.661e-06	6.68e-06	6.659e-06	6.637e-06	6.739e-06	6.733e-06	6.721e-06	6.714e-06	5.618e-06	5.585e-06	5.598e-06	5.561e-06	5.713e-06	5.725e-06	5.781e-06	5.704e-06	6.918e-06	6.751e-06	6.595e-06	6.5e-06	6.415e-06	6.458e-06	6.393e-06	6.36e-06	6.36e-06	6.301e-06	6.295e-06	6.271e-06	6.284e-06	6.26e-06	6.206e-06	6.217e-06	6.185e-06	6.178e-06	6.178e-06	6.424e-06	6.19e-06	6.006e-06	5.997e-06	6.03e-06	6.021e-06
1394.6	7.92e-06	7.926e-06	7.929e-06	7.927e-06	1.537e-06	1.542e-06	1.542e-06	1.537e-06	6.532e-06	6.55e-06	6.524e-06	6.502e-06	6.6e-06	6.593e-06	6.579e-06	6.572e-06	5.495e-06	5.456e-06	5.47e-06	5.432e-06	5.59e-06	5.594e-06	5.656e-06	5.571e-06	6.778e-06	6.623e-06	6.462e-06	6.375e-06	6.289e-06	6.33e-06	6.272e-06	6.238e-06	6.234e-06	6.181e-06	6.178e-06	6.153e-06	6.161e-06	6.136e-06	6.083e-06	6.093e-06	6.068e-06	6.063e-06	6.063e-06	6.311e-06	6.069e-06	5.886e-06	5.884e-06	5.915e-06	5.902e-06
1394.8	7.68e-06	7.684e-06	7.688e-06	7.686e-06	1.495e-06	1.5e-06	1.5e-06	1.496e-06	6.392e-06	6.41e-06	6.378e-06	6.355e-06	6.45e-06	6.441e-06	6.425e-06	6.416e-06	5.359e-06	5.316e-06	5.329e-06	5.293e-06	5.456e-06	5.455e-06	5.52e-06	5.428e-06	6.622e-06	6.479e-06	6.313e-06	6.234e-06	6.15e-06	6.186e-06	6.136e-06	6.104e-06	6.093e-06	6.049e-06	6.047e-06	6.023e-06	6.024e-06	5.998e-06	5.949e-06	5.956e-06	5.941e-06	5.935e-06	5.936e-06	6.183e-06	5.937e-06	5.756e-06	5.76e-06	5.788e-06	5.773e-06
1395	7.448e-06	7.451e-06	7.454e-06	7.453e-06	1.456e-06	1.46e-06	1.458e-06	1.456e-06	6.255e-06	6.273e-06	6.236e-06	6.212e-06	6.301e-06	6.291e-06	6.273e-06	6.264e-06	5.225e-06	5.18e-06	5.191e-06	5.16e-06	5.326e-06	5.321e-06	5.385e-06	5.288e-06	6.468e-06	6.335e-06	6.168e-06	6.092e-06	6.014e-06	6.043e-06	6.003e-06	5.973e-06	5.954e-06	5.92e-06	5.917e-06	5.893e-06	5.887e-06	5.862e-06	5.82e-06	5.822e-06	5.815e-06	5.81e-06	5.812e-06	6.056e-06	5.807e-06	5.63e-06	5.64e-06	5.664e-06	5.649e-06
1395.2	7.235e-06	7.237e-06	7.24e-06	7.239e-06	1.419e-06	1.423e-06	1.42e-06	1.42e-06	6.129e-06	6.146e-06	6.106e-06	6.079e-06	6.166e-06	6.153e-06	6.134e-06	6.124e-06	5.101e-06	5.058e-06	5.062e-06	5.039e-06	5.21e-06	5.2e-06	5.26e-06	5.162e-06	6.326e-06	6.204e-06	6.037e-06	5.962e-06	5.892e-06	5.913e-06	5.881e-06	5.852e-06	5.827e-06	5.803e-06	5.798e-06	5.775e-06	5.763e-06	5.736e-06	5.702e-06	5.701e-06	5.702e-06	5.697e-06	5.698e-06	5.94e-06	5.691e-06	5.516e-06	5.529e-06	5.547e-06	5.536e-06
1395.4	7.052e-06	7.054e-06	7.057e-06	7.056e-06	1.389e-06	1.392e-06	1.388e-06	1.389e-06	6.02e-06	6.036e-06	5.994e-06	5.965e-06	6.05e-06	6.036e-06	6.016e-06	6.005e-06	4.994e-06	4.955e-06	4.951e-06	4.936e-06	5.112e-06	5.1e-06	5.152e-06	5.056e-06	6.206e-06	6.092e-06	5.928e-06	5.852e-06	5.791e-06	5.804e-06	5.779e-06	5.75e-06	5.719e-06	5.706e-06	5.695e-06	5.675e-06	5.658e-06	5.63e-06	5.604e-06	5.599e-06	5.607e-06	5.6e-06	5.601e-06	5.841e-06	5.593e-06	5.421e-06	5.433e-06	5.446e-06	5.441e-06
1395.6	6.895e-06	6.898e-06	6.9e-06	6.899e-06	1.363e-06	1.366e-06	1.362e-06	1.364e-06	5.925e-06	5.939e-06	5.897e-06	5.867e-06	5.95e-06	5.935e-06	5.914e-06	5.905e-06	4.903e-06	4.87e-06	4.855e-06	4.85e-06	5.029e-06	5.015e-06	5.058e-06	4.966e-06	6.103e-06	5.997e-06	5.836e-06	5.758e-06	5.707e-06	5.713e-06	5.693e-06	5.664e-06	5.628e-06	5.624e-06	5.608e-06	5.589e-06	5.57e-06	5.542e-06	5.522e-06	5.512e-06	5.525e-06	5.517e-06	5.519e-06	5.758e-06	5.511e-06	5.34e-06	5.351e-06	5.359e-06	5.36e-06
1395.8	6.755e-06	6.759e-06	6.76e-06	6.759e-06	1.341e-06	1.342e-06	1.338e-06	1.342e-06	5.838e-06	5.852e-06	5.809e-06	5.779e-06	5.86e-06	5.846e-06	5.825e-06	5.816e-06	4.819e-06	4.794e-06	4.77e-06	4.772e-06	4.955e-06	4.941e-06	4.972e-06	4.888e-06	6.012e-06	5.913e-06	5.758e-06	5.676e-06	5.634e-06	5.634e-06	5.616e-06	5.588e-06	5.549e-06	5.551e-06	5.53e-06	5.512e-06	5.492e-06	5.464e-06	5.45e-06	5.436e-06	5.451e-06	5.442e-06	5.443e-06	5.684e-06	5.44e-06	5.269e-06	5.276e-06	5.28e-06	5.288e-06
1396	6.634e-06	6.637e-06	6.638e-06	6.637e-06	1.321e-06	1.322e-06	1.318e-06	1.324e-06	5.76e-06	5.775e-06	5.731e-06	5.702e-06	5.782e-06	5.767e-06	5.747e-06	5.739e-06	4.745e-06	4.726e-06	4.697e-06	4.705e-06	4.891e-06	4.877e-06	4.896e-06	4.82e-06	5.931e-06	5.84e-06	5.691e-06	5.605e-06	5.57e-06	5.567e-06	5.549e-06	5.522e-06	5.482e-06	5.488e-06	5.462e-06	5.444e-06	5.424e-06	5.397e-06	5.387e-06	5.371e-06	5.386e-06	5.375e-06	5.377e-06	5.621e-06	5.379e-06	5.206e-06	5.209e-06	5.21e-06	5.225e-06
1396.2	6.532e-06	6.534e-06	6.534e-06	6.534e-06	1.306e-06	1.307e-06	1.303e-06	1.309e-06	5.692e-06	5.708e-06	5.664e-06	5.636e-06	5.714e-06	5.701e-06	5.682e-06	5.675e-06	4.682e-06	4.67e-06	4.636e-06	4.648e-06	4.838e-06	4.824e-06	4.831e-06	4.763e-06	5.865e-06	5.78e-06	5.638e-06	5.549e-06	5.518e-06	5.512e-06	5.492e-06	5.467e-06	5.426e-06	5.434e-06	5.406e-06	5.386e-06	5.368e-06	5.342e-06	5.335e-06	5.317e-06	5.329e-06	5.319e-06	5.319e-06	5.569e-06	5.329e-06	5.155e-06	5.151e-06	5.149e-06	5.171e-06
1396.4	6.455e-06	6.456e-06	6.454e-06	6.457e-06	1.296e-06	1.298e-06	1.292e-06	1.299e-06	5.639e-06	5.655e-06	5.613e-06	5.586e-06	5.663e-06	5.652e-06	5.633e-06	5.628e-06	4.635e-06	4.628e-06	4.591e-06	4.605e-06	4.798e-06	4.785e-06	4.781e-06	4.722e-06	5.818e-06	5.736e-06	5.603e-06	5.51e-06	5.482e-06	5.475e-06	5.451e-06	5.428e-06	5.387e-06	5.395e-06	5.363e-06	5.343e-06	5.329e-06	5.305e-06	5.297e-06	5.278e-06	5.286e-06	5.275e-06	5.275e-06	5.533e-06	5.295e-06	5.115e-06	5.105e-06	5.103e-06	5.129e-06
1396.6	6.401e-06	6.403e-06	6.401e-06	6.403e-06	1.291e-06	1.293e-06	1.287e-06	1.293e-06	5.6e-06	5.615e-06	5.579e-06	5.552e-06	5.629e-06	5.62e-06	5.602e-06	5.599e-06	4.603e-06	4.6e-06	4.564e-06	4.577e-06	4.773e-06	4.761e-06	4.747e-06	4.696e-06	5.79e-06	5.71e-06	5.586e-06	5.489e-06	5.461e-06	5.457e-06	5.428e-06	5.405e-06	5.366e-06	5.37e-06	5.337e-06	5.317e-06	5.306e-06	5.284e-06	5.273e-06	5.256e-06	5.258e-06	5.246e-06	5.246e-06	5.512e-06	5.275e-06	5.089e-06	5.072e-06	5.073e-06	5.101e-06
1396.8	6.365e-06	6.366e-06	6.364e-06	6.366e-06	1.289e-06	1.29e-06	1.285e-06	1.291e-06	5.57e-06	5.585e-06	5.554e-06	5.529e-06	5.606e-06	5.601e-06	5.584e-06	5.581e-06	4.583e-06	4.583e-06	4.549e-06	4.558e-06	4.758e-06	4.745e-06	4.725e-06	4.679e-06	5.775e-06	5.698e-06	5.581e-06	5.481e-06	5.452e-06	5.45e-06	5.417e-06	5.392e-06	5.358e-06	5.354e-06	5.322e-06	5.303e-06	5.295e-06	5.274e-06	5.258e-06	5.244e-06	5.24e-06	5.227e-06	5.227e-06	5.504e-06	5.264e-06	5.072e-06	5.05e-06	5.054e-06	5.081e-06
1397	6.33e-06	6.331e-06	6.33e-06	6.331e-06	1.288e-06	1.288e-06	1.285e-06	1.289e-06	5.541e-06	5.556e-06	5.529e-06	5.507e-06	5.584e-06	5.582e-06	5.566e-06	5.565e-06	4.566e-06	4.567e-06	4.535e-06	4.539e-06	4.743e-06	4.728e-06	4.706e-06	4.663e-06	5.761e-06	5.689e-06	5.577e-06	5.476e-06	5.442e-06	5.447e-06	5.407e-06	5.38e-06	5.352e-06	5.339e-06	5.309e-06	5.289e-06	5.287e-06	5.265e-06	5.243e-06	5.234e-06	5.222e-06	5.21e-06	5.208e-06	5.498e-06	5.254e-06	5.055e-06	5.028e-06	5.036e-06	5.061e-06
1397.2	6.295e-06	6.297e-06	6.295e-06	6.297e-06	1.286e-06	1.286e-06	1.284e-06	1.287e-06	5.512e-06	5.525e-06	5.504e-06	5.484e-06	5.561e-06	5.563e-06	5.549e-06	5.549e-06	4.55e-06	4.549e-06	4.521e-06	4.52e-06	4.726e-06	4.709e-06	4.687e-06	4.644e-06	5.746e-06	5.68e-06	5.57e-06	5.47e-06	5.429e-06	5.442e-06	5.396e-06	5.368e-06	5.344e-06	5.323e-06	5.297e-06	5.276e-06	5.278e-06	5.256e-06	5.226e-06	5.22e-06	5.203e-06	5.193e-06	5.19e-06	5.491e-06	5.242e-06	5.035e-06	5.006e-06	5.018e-06	5.039e-06
1397.4	6.256e-06	6.257e-06	6.255e-06	6.259e-06	1.284e-06	1.283e-06	1.282e-06	1.284e-06	5.478e-06	5.493e-06	5.473e-06	5.456e-06	5.534e-06	5.538e-06	5.527e-06	5.528e-06	4.531e-06	4.527e-06	4.505e-06	4.498e-06	4.705e-06	4.686e-06	4.665e-06	4.621e-06	5.726e-06	5.666e-06	5.558e-06	5.461e-06	5.412e-06	5.431e-06	5.383e-06	5.352e-06	5.333e-06	5.303e-06	5.281e-06	5.259e-06	5.263e-06	5.241e-06	5.206e-06	5.202e-06	5.18e-06	5.172e-06	5.168e-06	5.478e-06	5.224e-06	5.01e-06	4.982e-06	4.998e-06	5.013e-06
1397.6	6.208e-06	6.209e-06	6.207e-06	6.211e-06	1.279e-06	1.278e-06	1.277e-06	1.279e-06	5.439e-06	5.455e-06	5.437e-06	5.422e-06	5.5e-06	5.507e-06	5.498e-06	5.499e-06	4.507e-06	4.497e-06	4.484e-06	4.47e-06	4.68e-06	4.656e-06	4.639e-06	4.591e-06	5.699e-06	5.645e-06	5.537e-06	5.444e-06	5.388e-06	5.413e-06	5.362e-06	5.329e-06	5.314e-06	5.277e-06	5.26e-06	5.236e-06	5.241e-06	5.218e-06	5.178e-06	5.178e-06	5.152e-06	5.145e-06	5.141e-06	5.459e-06	5.198e-06	4.979e-06	4.952e-06	4.972e-06	4.982e-06
1397.8	6.151e-06	6.152e-06	6.151e-06	6.154e-06	1.273e-06	1.272e-06	1.271e-06	1.271e-06	5.394e-06	5.412e-06	5.396e-06	5.382e-06	5.46e-06	5.467e-06	5.462e-06	5.462e-06	4.478e-06	4.463e-06	4.456e-06	4.438e-06	4.648e-06	4.62e-06	4.608e-06	4.555e-06	5.664e-06	5.617e-06	5.507e-06	5.418e-06	5.358e-06	5.386e-06	5.334e-06	5.299e-06	5.286e-06	5.245e-06	5.232e-06	5.207e-06	5.211e-06	5.189e-06	5.144e-06	5.145e-06	5.119e-06	5.113e-06	5.109e-06	5.433e-06	5.165e-06	4.943e-06	4.918e-06	4.941e-06	4.944e-06
1398	6.084e-06	6.086e-06	6.084e-06	6.088e-06	1.264e-06	1.263e-06	1.262e-06	1.261e-06	5.343e-06	5.361e-06	5.348e-06	5.334e-06	5.412e-06	5.42e-06	5.415e-06	5.416e-06	4.443e-06	4.422e-06	4.42e-06	4.399e-06	4.609e-06	4.577e-06	4.571e-06	4.512e-06	5.619e-06	5.578e-06	5.467e-06	5.382e-06	5.32e-06	5.348e-06	5.298e-06	5.262e-06	5.249e-06	5.205e-06	5.196e-06	5.17e-06	5.173e-06	5.15e-06	5.102e-06	5.104e-06	5.079e-06	5.076e-06	5.07e-06	5.397e-06	5.124e-06	4.9e-06	4.878e-06	4.903e-06	4.9e-06
1398.2	6.005e-06	6.007e-06	6.005e-06	6.009e-06	1.252e-06	1.251e-06	1.251e-06	1.249e-06	5.285e-06	5.301e-06	5.29e-06	5.277e-06	5.355e-06	5.363e-06	5.358e-06	5.36e-06	4.399e-06	4.374e-06	4.376e-06	4.351e-06	4.562e-06	4.526e-06	4.525e-06	4.46e-06	5.562e-06	5.528e-06	5.415e-06	5.336e-06	5.272e-06	5.3e-06	5.253e-06	5.216e-06	5.201e-06	5.156e-06	5.15e-06	5.123e-06	5.124e-06	5.101e-06	5.052e-06	5.055e-06	5.031e-06	5.029e-06	5.022e-06	5.351e-06	5.074e-06	4.849e-06	4.83e-06	4.856e-06	4.849e-06
1398.4	5.902e-06	5.905e-06	5.903e-06	5.908e-06	1.234e-06	1.234e-06	1.235e-06	1.232e-06	5.211e-06	5.227e-06	5.217e-06	5.204e-06	5.281e-06	5.29e-06	5.284e-06	5.286e-06	4.341e-06	4.312e-06	4.315e-06	4.29e-06	4.502e-06	4.46e-06	4.463e-06	4.394e-06	5.486e-06	5.459e-06	5.344e-06	5.27e-06	5.206e-06	5.232e-06	5.189e-06	5.152e-06	5.136e-06	5.092e-06	5.087e-06	5.06e-06	5.058e-06	5.035e-06	4.987e-06	4.989e-06	4.969e-06	4.967e-06	4.96e-06	5.288e-06	5.008e-06	4.786e-06	4.769e-06	4.794e-06	4.785e-06
1398.6	5.778e-06	5.783e-06	5.781e-06	5.786e-06	1.213e-06	1.212e-06	1.215e-06	1.21e-06	5.125e-06	5.142e-06	5.13e-06	5.116e-06	5.192e-06	5.2e-06	5.194e-06	5.197e-06	4.268e-06	4.237e-06	4.239e-06	4.215e-06	4.428e-06	4.38e-06	4.388e-06	4.314e-06	5.392e-06	5.372e-06	5.255e-06	5.187e-06	5.123e-06	5.147e-06	5.108e-06	5.072e-06	5.054e-06	5.013e-06	5.009e-06	4.981e-06	4.977e-06	4.954e-06	4.908e-06	4.908e-06	4.893e-06	4.891e-06	4.885e-06	5.211e-06	4.928e-06	4.708e-06	4.696e-06	4.717e-06	4.708e-06
1398.8	5.646e-06	5.652e-06	5.65e-06	5.654e-06	1.19e-06	1.19e-06	1.192e-06	1.186e-06	5.034e-06	5.052e-06	5.036e-06	5.02e-06	5.096e-06	5.103e-06	5.097e-06	5.1e-06	4.189e-06	4.157e-06	4.156e-06	4.136e-06	4.348e-06	4.296e-06	4.305e-06	4.229e-06	5.29e-06	5.276e-06	5.159e-06	5.094e-06	5.032e-06	5.054e-06	5.019e-06	4.985e-06	4.963e-06	4.928e-06	4.923e-06	4.894e-06	4.888e-06	4.865e-06	4.823e-06	4.82e-06	4.81e-06	4.809e-06	4.803e-06	5.123e-06	4.842e-06	4.624e-06	4.616e-06	4.635e-06	4.626e-06
1399	5.504e-06	5.511e-06	5.509e-06	5.511e-06	1.165e-06	1.165e-06	1.166e-06	1.16e-06	4.936e-06	4.955e-06	4.936e-06	4.917e-06	4.993e-06	4.998e-06	4.99e-06	4.993e-06	4.101e-06	4.07e-06	4.066e-06	4.049e-06	4.261e-06	4.207e-06	4.214e-06	4.138e-06	5.179e-06	5.17e-06	5.052e-06	4.991e-06	4.934e-06	4.952e-06	4.921e-06	4.889e-06	4.863e-06	4.834e-06	4.828e-06	4.799e-06	4.791e-06	4.768e-06	4.732e-06	4.724e-06	4.72e-06	4.718e-06	4.712e-06	5.026e-06	4.749e-06	4.535e-06	4.529e-06	4.544e-06	4.538e-06
1399.2	5.348e-06	5.355e-06	5.352e-06	5.354e-06	1.135e-06	1.136e-06	1.137e-06	1.131e-06	4.83e-06	4.847e-06	4.826e-06	4.805e-06	4.877e-06	4.88e-06	4.871e-06	4.874e-06	4.002e-06	3.972e-06	3.965e-06	3.952e-06	4.163e-06	4.109e-06	4.112e-06	4.037e-06	5.055e-06	5.049e-06	4.933e-06	4.874e-06	4.824e-06	4.836e-06	4.81e-06	4.78e-06	4.75e-06	4.728e-06	4.721e-06	4.692e-06	4.682e-06	4.66e-06	4.629e-06	4.619e-06	4.619e-06	4.615e-06	4.61e-06	4.918e-06	4.646e-06	4.437e-06	4.432e-06	4.443e-06	4.441e-06
1399.4	5.19e-06	5.197e-06	5.195e-06	5.195e-06	1.106e-06	1.105e-06	1.108e-06	1.102e-06	4.722e-06	4.738e-06	4.715e-06	4.691e-06	4.761e-06	4.762e-06	4.751e-06	4.753e-06	3.902e-06	3.874e-06	3.863e-06	3.854e-06	4.062e-06	4.009e-06	4.007e-06	3.936e-06	4.927e-06	4.926e-06	4.813e-06	4.753e-06	4.711e-06	4.718e-06	4.695e-06	4.667e-06	4.635e-06	4.62e-06	4.61e-06	4.582e-06	4.571e-06	4.551e-06	4.525e-06	4.512e-06	4.516e-06	4.51e-06	4.506e-06	4.808e-06	4.543e-06	4.338e-06	4.332e-06	4.339e-06	4.342e-06
1399.6	5.042e-06	5.047e-06	5.047e-06	5.046e-06	1.079e-06	1.078e-06	1.08e-06	1.074e-06	4.619e-06	4.634e-06	4.609e-06	4.584e-06	4.651e-06	4.65e-06	4.637e-06	4.64e-06	3.806e-06	3.782e-06	3.766e-06	3.761e-06	3.967e-06	3.915e-06	3.907e-06	3.841e-06	4.804e-06	4.808e-06	4.701e-06	4.639e-06	4.604e-06	4.607e-06	4.585e-06	4.56e-06	4.527e-06	4.517e-06	4.504e-06	4.477e-06	4.467e-06	4.447e-06	4.425e-06	4.411e-06	4.417e-06	4.409e-06	4.406e-06	4.703e-06	4.446e-06	4.243e-06	4.235e-06	4.241e-06	4.248e-06
1399.8	4.902e-06	4.907e-06	4.906e-06	4.905e-06	1.053e-06	1.052e-06	1.054e-06	1.049e-06	4.521e-06	4.537e-06	4.508e-06	4.482e-06	4.547e-06	4.544e-06	4.528e-06	4.532e-06	3.715e-06	3.694e-06	3.674e-06	3.672e-06	3.876e-06	3.825e-06	3.812e-06	3.752e-06	4.689e-06	4.696e-06	4.595e-06	4.531e-06	4.501e-06	4.502e-06	4.481e-06	4.459e-06	4.425e-06	4.418e-06	4.404e-06	4.378e-06	4.368e-06	4.349e-06	4.33e-06	4.316e-06	4.323e-06	4.313e-06	4.31e-06	4.604e-06	4.354e-06	4.152e-06	4.142e-06	4.148e-06	4.159e-06
1400	4.772e-06	4.776e-06	4.776e-06	4.774e-06	1.029e-06	1.028e-06	1.03e-06	1.027e-06	4.43e-06	4.445e-06	4.413e-06	4.388e-06	4.45e-06	4.445e-06	4.429e-06	4.433e-06	3.629e-06	3.612e-06	3.59e-06	3.591e-06	3.792e-06	3.742e-06	3.722e-06	3.67e-06	4.582e-06	4.592e-06	4.497e-06	4.432e-06	4.405e-06	4.406e-06	4.384e-06	4.364e-06	4.331e-06	4.326e-06	4.311e-06	4.286e-06	4.278e-06	4.259e-06	4.243e-06	4.229e-06	4.235e-06	4.223e-06	4.221e-06	4.511e-06	4.269e-06	4.068e-06	4.056e-06	4.061e-06	4.075e-06
1400.2	4.652e-06	4.655e-06	4.656e-06	4.653e-06	1.008e-06	1.006e-06	1.008e-06	1.005e-06	4.342e-06	4.359e-06	4.323e-06	4.298e-06	4.358e-06	4.352e-06	4.337e-06	4.339e-06	3.55e-06	3.536e-06	3.512e-06	3.515e-06	3.714e-06	3.664e-06	3.638e-06	3.593e-06	4.483e-06	4.494e-06	4.406e-06	4.34e-06	4.315e-06	4.317e-06	4.294e-06	4.274e-06	4.243e-06	4.24e-06	4.223e-06	4.2e-06	4.194e-06	4.175e-06	4.161e-06	4.147e-06	4.152e-06	4.138e-06	4.138e-06	4.425e-06	4.188e-06	3.988e-06	3.975e-06	3.979e-06	3.997e-06
1400.4	4.543e-06	4.545e-06	4.546e-06	4.541e-06	9.892e-07	9.858e-07	9.882e-07	9.847e-07	4.26e-06	4.278e-06	4.24e-06	4.214e-06	4.274e-06	4.267e-06	4.252e-06	4.253e-06	3.478e-06	3.466e-06	3.441e-06	3.444e-06	3.64e-06	3.592e-06	3.562e-06	3.522e-06	4.391e-06	4.406e-06	4.322e-06	4.256e-06	4.232e-06	4.235e-06	4.211e-06	4.191e-06	4.163e-06	4.159e-06	4.142e-06	4.121e-06	4.116e-06	4.099e-06	4.085e-06	4.072e-06	4.074e-06	4.059e-06	4.06e-06	4.346e-06	4.114e-06	3.914e-06	3.9e-06	3.905e-06	3.924e-06
1400.6	4.455e-06	4.456e-06	4.455e-06	4.45e-06	9.736e-07	9.704e-07	9.718e-07	9.688e-07	4.192e-06	4.209e-06	4.17e-06	4.145e-06	4.203e-06	4.196e-06	4.181e-06	4.182e-06	3.419e-06	3.409e-06	3.384e-06	3.385e-06	3.578e-06	3.532e-06	3.498e-06	3.463e-06	4.314e-06	4.334e-06	4.254e-06	4.187e-06	4.163e-06	4.17e-06	4.142e-06	4.123e-06	4.097e-06	4.092e-06	4.075e-06	4.055e-06	4.053e-06	4.036e-06	4.021e-06	4.009e-06	4.008e-06	3.995e-06	3.994e-06	4.281e-06	4.052e-06	3.853e-06	3.836e-06	3.842e-06	3.862e-06
1400.8	4.386e-06	4.387e-06	4.385e-06	4.38e-06	9.618e-07	9.597e-07	9.6e-07	9.576e-07	4.134e-06	4.15e-06	4.114e-06	4.089e-06	4.146e-06	4.139e-06	4.126e-06	4.125e-06	3.374e-06	3.363e-06	3.341e-06	3.339e-06	3.53e-06	3.484e-06	3.448e-06	3.416e-06	4.254e-06	4.277e-06	4.201e-06	4.136e-06	4.112e-06	4.12e-06	4.088e-06	4.07e-06	4.048e-06	4.041e-06	4.023e-06	4.004e-06	4.004e-06	3.987e-06	3.97e-06	3.961e-06	3.956e-06	3.944e-06	3.942e-06	4.231e-06	4.004e-06	3.804e-06	3.785e-06	3.794e-06	3.812e-06
1401	4.336e-06	4.336e-06	4.333e-06	4.33e-06	9.54e-07	9.532e-07	9.522e-07	9.509e-07	4.087e-06	4.104e-06	4.069e-06	4.046e-06	4.101e-06	4.095e-06	4.085e-06	4.083e-06	3.341e-06	3.33e-06	3.311e-06	3.305e-06	3.494e-06	3.448e-06	3.411e-06	3.381e-06	4.21e-06	4.235e-06	4.162e-06	4.098e-06	4.074e-06	4.081e-06	4.049e-06	4.031e-06	4.014e-06	4.001e-06	3.984e-06	3.966e-06	3.967e-06	3.951e-06	3.931e-06	3.925e-06	3.916e-06	3.905e-06	3.904e-06	4.195e-06	3.966e-06	3.765e-06	3.745e-06	3.756e-06	3.773e-06
1401.2	4.304e-06	4.304e-06	4.3e-06	4.297e-06	9.507e-07	9.501e-07	9.481e-07	9.472e-07	4.051e-06	4.068e-06	4.036e-06	4.013e-06	4.07e-06	4.064e-06	4.056e-06	4.054e-06	3.321e-06	3.308e-06	3.293e-06	3.283e-06	3.471e-06	3.423e-06	3.387e-06	3.356e-06	4.178e-06	4.209e-06	4.138e-06	4.076e-06	4.048e-06	4.057e-06	4.024e-06	4.005e-06	3.992e-06	3.974e-06	3.96e-06	3.941e-06	3.943e-06	3.926e-06	3.905e-06	3.9e-06	3.888e-06	3.878e-06	3.878e-06	4.171e-06	3.94e-06	3.737e-06	3.717e-06	3.73e-06	3.744e-06
1401.4	4.277e-06	4.278e-06	4.274e-06	4.272e-06	9.488e-07	9.479e-07	9.467e-07	9.444e-07	4.018e-06	4.037e-06	4.007e-06	3.986e-06	4.043e-06	4.038e-06	4.032e-06	4.031e-06	3.305e-06	3.291e-06	3.279e-06	3.265e-06	3.453e-06	3.402e-06	3.369e-06	3.337e-06	4.153e-06	4.189e-06	4.118e-06	4.06e-06	4.028e-06	4.038e-06	4.005e-06	3.986e-06	3.975e-06	3.952e-06	3.94e-06	3.922e-06	3.924e-06	3.907e-06	3.882e-06	3.879e-06	3.866e-06	3.858e-06	3.856e-06	4.151e-06	3.918e-06	3.714e-06	3.694e-06	3.709e-06	3.719e-06
1401.6	4.25e-06	4.252e-06	4.247e-06	4.245e-06	9.469e-07	9.458e-07	9.453e-07	9.419e-07	3.985e-06	4.004e-06	3.976e-06	3.957e-06	4.016e-06	4.011e-06	4.007e-06	4.006e-06	3.29e-06	3.273e-06	3.264e-06	3.248e-06	3.435e-06	3.38e-06	3.35e-06	3.316e-06	4.128e-06	4.167e-06	4.096e-06	4.042e-06	4.006e-06	4.018e-06	3.985e-06	3.965e-06	3.955e-06	3.929e-06	3.92e-06	3.901e-06	3.904e-06	3.886e-06	3.859e-06	3.856e-06	3.843e-06	3.837e-06	3.834e-06	4.13e-06	3.894e-06	3.69e-06	3.671e-06	3.687e-06	3.694e-06
1401.8	4.227e-06	4.229e-06	4.225e-06	4.223e-06	9.455e-07	9.448e-07	9.442e-07	9.402e-07	3.953e-06	3.972e-06	3.947e-06	3.93e-06	3.99e-06	3.987e-06	3.985e-06	3.984e-06	3.277e-06	3.257e-06	3.25e-06	3.232e-06	3.42e-06	3.36e-06	3.334e-06	3.296e-06	4.103e-06	4.146e-06	4.075e-06	4.026e-06	3.988e-06	4e-06	3.968e-06	3.948e-06	3.938e-06	3.909e-06	3.902e-06	3.884e-06	3.885e-06	3.867e-06	3.837e-06	3.835e-06	3.822e-06	3.818e-06	3.814e-06	4.111e-06	3.871e-06	3.669e-06	3.65e-06	3.666e-06	3.67e-06
1402	4.207e-06	4.209e-06	4.204e-06	4.203e-06	9.444e-07	9.444e-07	9.434e-07	9.39e-07	3.924e-06	3.942e-06	3.921e-06	3.904e-06	3.965e-06	3.965e-06	3.963e-06	3.964e-06	3.264e-06	3.243e-06	3.238e-06	3.219e-06	3.406e-06	3.344e-06	3.319e-06	3.278e-06	4.08e-06	4.129e-06	4.057e-06	4.01e-06	3.971e-06	3.983e-06	3.952e-06	3.933e-06	3.921e-06	3.891e-06	3.884e-06	3.867e-06	3.866e-06	3.849e-06	3.818e-06	3.815e-06	3.804e-06	3.8e-06	3.795e-06	4.093e-06	3.849e-06	3.648e-06	3.63e-06	3.647e-06	3.648e-06
1402.2	4.184e-06	4.188e-06	4.182e-06	4.182e-06	9.423e-07	9.431e-07	9.415e-07	9.374e-07	3.894e-06	3.911e-06	3.894e-06	3.878e-06	3.941e-06	3.941e-06	3.94e-06	3.942e-06	3.251e-06	3.227e-06	3.224e-06	3.205e-06	3.392e-06	3.326e-06	3.302e-06	3.259e-06	4.056e-06	4.109e-06	4.037e-06	3.991e-06	3.952e-06	3.964e-06	3.936e-06	3.916e-06	3.903e-06	3.872e-06	3.866e-06	3.849e-06	3.845e-06	3.828e-06	3.797e-06	3.794e-06	3.785e-06	3.781e-06	3.775e-06	4.072e-06	3.827e-06	3.627e-06	3.61e-06	3.626e-06	3.626e-06
1402.4	4.157e-06	4.163e-06	4.157e-06	4.156e-06	9.392e-07	9.396e-07	9.388e-07	9.35e-07	3.861e-06	3.877e-06	3.865e-06	3.85e-06	3.913e-06	3.915e-06	3.914e-06	3.917e-06	3.235e-06	3.21e-06	3.207e-06	3.19e-06	3.375e-06	3.306e-06	3.283e-06	3.238e-06	4.028e-06	4.086e-06	4.014e-06	3.969e-06	3.931e-06	3.942e-06	3.916e-06	3.896e-06	3.881e-06	3.85e-06	3.845e-06	3.828e-06	3.822e-06	3.804e-06	3.774e-06	3.769e-06	3.763e-06	3.76e-06	3.753e-06	4.048e-06	3.803e-06	3.603e-06	3.587e-06	3.603e-06	3.601e-06
1402.6	4.117e-06	4.124e-06	4.119e-06	4.119e-06	9.341e-07	9.331e-07	9.34e-07	9.297e-07	3.821e-06	3.837e-06	3.827e-06	3.813e-06	3.876e-06	3.878e-06	3.878e-06	3.882e-06	3.21e-06	3.185e-06	3.18e-06	3.167e-06	3.351e-06	3.278e-06	3.255e-06	3.21e-06	3.99e-06	4.05e-06	3.98e-06	3.937e-06	3.9e-06	3.909e-06	3.886e-06	3.866e-06	3.849e-06	3.819e-06	3.814e-06	3.798e-06	3.79e-06	3.771e-06	3.742e-06	3.736e-06	3.732e-06	3.728e-06	3.722e-06	4.014e-06	3.77e-06	3.572e-06	3.556e-06	3.571e-06	3.57e-06
1402.8	4.062e-06	4.071e-06	4.066e-06	4.066e-06	9.252e-07	9.239e-07	9.253e-07	9.208e-07	3.771e-06	3.787e-06	3.778e-06	3.765e-06	3.828e-06	3.83e-06	3.83e-06	3.834e-06	3.174e-06	3.15e-06	3.143e-06	3.133e-06	3.315e-06	3.241e-06	3.216e-06	3.172e-06	3.938e-06	4.001e-06	3.932e-06	3.891e-06	3.856e-06	3.863e-06	3.843e-06	3.823e-06	3.804e-06	3.776e-06	3.77e-06	3.755e-06	3.745e-06	3.726e-06	3.7e-06	3.692e-06	3.69e-06	3.686e-06	3.679e-06	3.969e-06	3.727e-06	3.53e-06	3.515e-06	3.528e-06	3.528e-06
1403	4.003e-06	4.012e-06	4.007e-06	4.007e-06	9.151e-07	9.135e-07	9.152e-07	9.106e-07	3.718e-06	3.734e-06	3.725e-06	3.715e-06	3.775e-06	3.777e-06	3.777e-06	3.782e-06	3.134e-06	3.11e-06	3.101e-06	3.094e-06	3.275e-06	3.2e-06	3.172e-06	3.131e-06	3.88e-06	3.947e-06	3.881e-06	3.839e-06	3.806e-06	3.813e-06	3.793e-06	3.774e-06	3.753e-06	3.728e-06	3.722e-06	3.707e-06	3.696e-06	3.677e-06	3.653e-06	3.644e-06	3.644e-06	3.639e-06	3.632e-06	3.918e-06	3.681e-06	3.485e-06	3.47e-06	3.481e-06	3.483e-06
1403.2	3.938e-06	3.945e-06	3.943e-06	3.942e-06	9.037e-07	9.023e-07	9.036e-07	8.991e-07	3.662e-06	3.677e-06	3.666e-06	3.658e-06	3.718e-06	3.719e-06	3.721e-06	3.724e-06	3.088e-06	3.067e-06	3.056e-06	3.051e-06	3.23e-06	3.154e-06	3.124e-06	3.087e-06	3.819e-06	3.887e-06	3.823e-06	3.782e-06	3.751e-06	3.758e-06	3.739e-06	3.72e-06	3.698e-06	3.676e-06	3.668e-06	3.653e-06	3.642e-06	3.624e-06	3.601e-06	3.593e-06	3.593e-06	3.588e-06	3.58e-06	3.862e-06	3.629e-06	3.435e-06	3.42e-06	3.431e-06	3.434e-06
1403.4	3.858e-06	3.864e-06	3.863e-06	3.862e-06	8.886e-07	8.881e-07	8.885e-07	8.846e-07	3.596e-06	3.611e-06	3.598e-06	3.59e-06	3.649e-06	3.65e-06	3.65e-06	3.653e-06	3.033e-06	3.014e-06	3.001e-06	2.998e-06	3.173e-06	3.098e-06	3.065e-06	3.032e-06	3.744e-06	3.813e-06	3.753e-06	3.712e-06	3.683e-06	3.69e-06	3.672e-06	3.654e-06	3.63e-06	3.612e-06	3.601e-06	3.588e-06	3.576e-06	3.56e-06	3.538e-06	3.53e-06	3.529e-06	3.524e-06	3.516e-06	3.795e-06	3.565e-06	3.374e-06	3.359e-06	3.37e-06	3.374e-06
1403.6	3.766e-06	3.772e-06	3.771e-06	3.77e-06	8.7e-07	8.701e-07	8.703e-07	8.669e-07	3.522e-06	3.536e-06	3.523e-06	3.514e-06	3.572e-06	3.572e-06	3.57e-06	3.573e-06	2.969e-06	2.951e-06	2.938e-06	2.936e-06	3.108e-06	3.034e-06	2.998e-06	2.968e-06	3.659e-06	3.729e-06	3.672e-06	3.631e-06	3.604e-06	3.611e-06	3.594e-06	3.577e-06	3.552e-06	3.537e-06	3.525e-06	3.513e-06	3.502e-06	3.486e-06	3.466e-06	3.458e-06	3.456e-06	3.45e-06	3.443e-06	3.718e-06	3.494e-06	3.306e-06	3.289e-06	3.3e-06	3.307e-06
1403.8	3.671e-06	3.678e-06	3.676e-06	3.675e-06	8.509e-07	8.511e-07	8.511e-07	8.482e-07	3.447e-06	3.46e-06	3.445e-06	3.435e-06	3.492e-06	3.49e-06	3.487e-06	3.489e-06	2.903e-06	2.886e-06	2.872e-06	2.872e-06	3.04e-06	2.966e-06	2.93e-06	2.902e-06	3.571e-06	3.642e-06	3.588e-06	3.548e-06	3.523e-06	3.529e-06	3.513e-06	3.497e-06	3.473e-06	3.46e-06	3.446e-06	3.435e-06	3.425e-06	3.409e-06	3.392e-06	3.384e-06	3.381e-06	3.373e-06	3.368e-06	3.639e-06	3.421e-06	3.234e-06	3.218e-06	3.229e-06	3.238e-06
1404	3.578e-06	3.584e-06	3.582e-06	3.58e-06	8.323e-07	8.325e-07	8.325e-07	8.294e-07	3.371e-06	3.384e-06	3.367e-06	3.357e-06	3.411e-06	3.408e-06	3.404e-06	3.405e-06	2.838e-06	2.822e-06	2.807e-06	2.809e-06	2.971e-06	2.899e-06	2.861e-06	2.836e-06	3.484e-06	3.555e-06	3.504e-06	3.465e-06	3.441e-06	3.449e-06	3.432e-06	3.416e-06	3.394e-06	3.382e-06	3.368e-06	3.357e-06	3.348e-06	3.334e-06	3.317e-06	3.31e-06	3.306e-06	3.297e-06	3.293e-06	3.559e-06	3.347e-06	3.163e-06	3.148e-06	3.158e-06	3.169e-06
1404.2	3.488e-06	3.492e-06	3.491e-06	3.489e-06	8.142e-07	8.152e-07	8.147e-07	8.116e-07	3.298e-06	3.309e-06	3.291e-06	3.28e-06	3.332e-06	3.329e-06	3.325e-06	3.324e-06	2.774e-06	2.76e-06	2.743e-06	2.746e-06	2.904e-06	2.835e-06	2.795e-06	2.773e-06	3.399e-06	3.47e-06	3.422e-06	3.385e-06	3.362e-06	3.37e-06	3.353e-06	3.337e-06	3.317e-06	3.306e-06	3.292e-06	3.281e-06	3.273e-06	3.261e-06	3.243e-06	3.239e-06	3.232e-06	3.224e-06	3.22e-06	3.482e-06	3.275e-06	3.095e-06	3.08e-06	3.089e-06	3.1e-06
1404.4	3.403e-06	3.405e-06	3.405e-06	3.404e-06	7.972e-07	7.994e-07	7.973e-07	7.952e-07	3.227e-06	3.238e-06	3.218e-06	3.206e-06	3.257e-06	3.253e-06	3.248e-06	3.247e-06	2.714e-06	2.7e-06	2.684e-06	2.685e-06	2.839e-06	2.774e-06	2.732e-06	2.711e-06	3.317e-06	3.389e-06	3.344e-06	3.308e-06	3.285e-06	3.296e-06	3.276e-06	3.261e-06	3.243e-06	3.233e-06	3.22e-06	3.208e-06	3.202e-06	3.191e-06	3.173e-06	3.169e-06	3.162e-06	3.153e-06	3.15e-06	3.408e-06	3.207e-06	3.029e-06	3.014e-06	3.023e-06	3.033e-06
1404.6	3.323e-06	3.324e-06	3.325e-06	3.323e-06	7.812e-07	7.843e-07	7.807e-07	7.795e-07	3.158e-06	3.169e-06	3.15e-06	3.135e-06	3.185e-06	3.181e-06	3.175e-06	3.175e-06	2.657e-06	2.643e-06	2.629e-06	2.628e-06	2.778e-06	2.715e-06	2.672e-06	2.653e-06	3.24e-06	3.312e-06	3.27e-06	3.235e-06	3.212e-06	3.224e-06	3.204e-06	3.189e-06	3.173e-06	3.163e-06	3.152e-06	3.139e-06	3.135e-06	3.124e-06	3.106e-06	3.104e-06	3.094e-06	3.087e-06	3.083e-06	3.337e-06	3.141e-06	2.965e-06	2.95e-06	2.96e-06	2.97e-06
1404.8	3.253e-06	3.253e-06	3.255e-06	3.252e-06	7.678e-07	7.707e-07	7.665e-07	7.667e-07	3.096e-06	3.107e-06	3.088e-06	3.072e-06	3.122e-06	3.115e-06	3.111e-06	3.111e-06	2.607e-06	2.594e-06	2.58e-06	2.576e-06	2.723e-06	2.662e-06	2.619e-06	2.601e-06	3.171e-06	3.243e-06	3.204e-06	3.169e-06	3.146e-06	3.16e-06	3.141e-06	3.126e-06	3.111e-06	3.1e-06	3.09e-06	3.078e-06	3.074e-06	3.065e-06	3.046e-06	3.045e-06	3.034e-06	3.028e-06	3.024e-06	3.274e-06	3.081e-06	2.908e-06	2.892e-06	2.904e-06	2.912e-06
1405	3.196e-06	3.196e-06	3.198e-06	3.195e-06	7.567e-07	7.596e-07	7.556e-07	7.56e-07	3.043e-06	3.054e-06	3.036e-06	3.019e-06	3.069e-06	3.061e-06	3.058e-06	3.058e-06	2.566e-06	2.553e-06	2.539e-06	2.535e-06	2.678e-06	2.618e-06	2.575e-06	2.558e-06	3.113e-06	3.187e-06	3.148e-06	3.115e-06	3.093e-06	3.108e-06	3.088e-06	3.074e-06	3.061e-06	3.049e-06	3.039e-06	3.028e-06	3.024e-06	3.016e-06	2.995e-06	2.995e-06	2.984e-06	2.978e-06	2.973e-06	3.221e-06	3.03e-06	2.86e-06	2.844e-06	2.857e-06	2.864e-06
1405.2	3.15e-06	3.15e-06	3.152e-06	3.148e-06	7.476e-07	7.505e-07	7.471e-07	7.47e-07	2.997e-06	3.008e-06	2.992e-06	2.973e-06	3.024e-06	3.015e-06	3.012e-06	3.015e-06	2.533e-06	2.52e-06	2.506e-06	2.502e-06	2.641e-06	2.582e-06	2.539e-06	2.521e-06	3.063e-06	3.14e-06	3.102e-06	3.07e-06	3.048e-06	3.064e-06	3.044e-06	3.03e-06	3.019e-06	3.006e-06	2.997e-06	2.986e-06	2.982e-06	2.974e-06	2.952e-06	2.952e-06	2.942e-06	2.936e-06	2.931e-06	3.176e-06	2.988e-06	2.819e-06	2.804e-06	2.817e-06	2.824e-06
1405.4	3.115e-06	3.115e-06	3.116e-06	3.113e-06	7.415e-07	7.443e-07	7.407e-07	7.41e-07	2.958e-06	2.969e-06	2.955e-06	2.937e-06	2.987e-06	2.98e-06	2.975e-06	2.981e-06	2.508e-06	2.495e-06	2.48e-06	2.476e-06	2.612e-06	2.554e-06	2.512e-06	2.493e-06	3.023e-06	3.103e-06	3.065e-06	3.035e-06	3.013e-06	3.029e-06	3.009e-06	2.995e-06	2.986e-06	2.972e-06	2.964e-06	2.952e-06	2.947e-06	2.941e-06	2.918e-06	2.918e-06	2.909e-06	2.903e-06	2.898e-06	3.139e-06	2.955e-06	2.786e-06	2.773e-06	2.784e-06	2.791e-06
1405.6	3.085e-06	3.086e-06	3.087e-06	3.084e-06	7.371e-07	7.4e-07	7.356e-07	7.363e-07	2.923e-06	2.936e-06	2.922e-06	2.905e-06	2.954e-06	2.948e-06	2.944e-06	2.951e-06	2.486e-06	2.474e-06	2.459e-06	2.454e-06	2.587e-06	2.529e-06	2.488e-06	2.47e-06	2.988e-06	3.07e-06	3.033e-06	3.004e-06	2.983e-06	2.999e-06	2.98e-06	2.966e-06	2.957e-06	2.942e-06	2.936e-06	2.922e-06	2.917e-06	2.911e-06	2.889e-06	2.888e-06	2.88e-06	2.875e-06	2.869e-06	3.108e-06	2.925e-06	2.757e-06	2.746e-06	2.756e-06	2.763e-06
1405.8	3.054e-06	3.055e-06	3.055e-06	3.052e-06	7.318e-07	7.352e-07	7.306e-07	7.31e-07	2.888e-06	2.901e-06	2.889e-06	2.871e-06	2.92e-06	2.914e-06	2.912e-06	2.919e-06	2.463e-06	2.451e-06	2.436e-06	2.431e-06	2.561e-06	2.503e-06	2.461e-06	2.444e-06	2.95e-06	3.035e-06	2.999e-06	2.971e-06	2.951e-06	2.967e-06	2.949e-06	2.934e-06	2.926e-06	2.911e-06	2.905e-06	2.892e-06	2.886e-06	2.88e-06	2.858e-06	2.857e-06	2.849e-06	2.846e-06	2.84e-06	3.075e-06	2.894e-06	2.728e-06	2.717e-06	2.728e-06	2.732e-06
1406	3.019e-06	3.021e-06	3.021e-06	3.018e-06	7.258e-07	7.293e-07	7.241e-07	7.251e-07	2.851e-06	2.865e-06	2.853e-06	2.836e-06	2.884e-06	2.879e-06	2.877e-06	2.885e-06	2.438e-06	2.426e-06	2.412e-06	2.406e-06	2.533e-06	2.475e-06	2.434e-06	2.417e-06	2.911e-06	2.999e-06	2.963e-06	2.936e-06	2.916e-06	2.932e-06	2.915e-06	2.9e-06	2.891e-06	2.878e-06	2.873e-06	2.859e-06	2.853e-06	2.846e-06	2.825e-06	2.823e-06	2.817e-06	2.814e-06	2.808e-06	3.04e-06	2.861e-06	2.698e-06	2.686e-06	2.697e-06	2.7e-06
1406.2	2.982e-06	2.985e-06	2.985e-06	2.982e-06	7.203e-07	7.223e-07	7.173e-07	7.192e-07	2.813e-06	2.828e-06	2.817e-06	2.8e-06	2.848e-06	2.843e-06	2.841e-06	2.85e-06	2.411e-06	2.4e-06	2.387e-06	2.379e-06	2.504e-06	2.444e-06	2.405e-06	2.388e-06	2.871e-06	2.961e-06	2.925e-06	2.9e-06	2.88e-06	2.895e-06	2.879e-06	2.865e-06	2.856e-06	2.843e-06	2.838e-06	2.825e-06	2.819e-06	2.812e-06	2.791e-06	2.788e-06	2.783e-06	2.781e-06	2.775e-06	3.003e-06	2.827e-06	2.666e-06	2.653e-06	2.665e-06	2.667e-06
1406.4	2.944e-06	2.947e-06	2.947e-06	2.945e-06	7.138e-07	7.153e-07	7.107e-07	7.129e-07	2.775e-06	2.79e-06	2.779e-06	2.763e-06	2.811e-06	2.805e-06	2.805e-06	2.813e-06	2.384e-06	2.372e-06	2.361e-06	2.352e-06	2.474e-06	2.413e-06	2.376e-06	2.358e-06	2.83e-06	2.922e-06	2.886e-06	2.861e-06	2.843e-06	2.857e-06	2.842e-06	2.828e-06	2.822e-06	2.807e-06	2.801e-06	2.789e-06	2.784e-06	2.777e-06	2.756e-06	2.753e-06	2.749e-06	2.747e-06	2.741e-06	2.965e-06	2.791e-06	2.632e-06	2.62e-06	2.632e-06	2.634e-06
1406.6	2.907e-06	2.91e-06	2.909e-06	2.908e-06	7.068e-07	7.086e-07	7.039e-07	7.061e-07	2.737e-06	2.754e-06	2.741e-06	2.727e-06	2.774e-06	2.768e-06	2.768e-06	2.776e-06	2.356e-06	2.344e-06	2.333e-06	2.324e-06	2.444e-06	2.381e-06	2.347e-06	2.329e-06	2.79e-06	2.883e-06	2.847e-06	2.823e-06	2.806e-06	2.819e-06	2.805e-06	2.791e-06	2.786e-06	2.772e-06	2.763e-06	2.753e-06	2.748e-06	2.74e-06	2.721e-06	2.719e-06	2.714e-06	2.712e-06	2.707e-06	2.927e-06	2.755e-06	2.598e-06	2.588e-06	2.599e-06	2.601e-06
1406.8	2.866e-06	2.87e-06	2.869e-06	2.867e-06	6.993e-07	7.005e-07	6.964e-07	6.981e-07	2.696e-06	2.714e-06	2.7e-06	2.687e-06	2.734e-06	2.728e-06	2.727e-06	2.734e-06	2.326e-06	2.313e-06	2.304e-06	2.295e-06	2.412e-06	2.349e-06	2.316e-06	2.297e-06	2.745e-06	2.84e-06	2.805e-06	2.782e-06	2.765e-06	2.779e-06	2.765e-06	2.751e-06	2.747e-06	2.733e-06	2.724e-06	2.715e-06	2.71e-06	2.701e-06	2.683e-06	2.681e-06	2.677e-06	2.674e-06	2.669e-06	2.885e-06	2.716e-06	2.563e-06	2.553e-06	2.563e-06	2.566e-06
1407	2.818e-06	2.821e-06	2.82e-06	2.819e-06	6.902e-07	6.913e-07	6.871e-07	6.891e-07	2.651e-06	2.668e-06	2.654e-06	2.642e-06	2.688e-06	2.682e-06	2.68e-06	2.686e-06	2.29e-06	2.278e-06	2.269e-06	2.26e-06	2.374e-06	2.311e-06	2.279e-06	2.26e-06	2.694e-06	2.791e-06	2.755e-06	2.734e-06	2.717e-06	2.732e-06	2.718e-06	2.705e-06	2.7e-06	2.688e-06	2.678e-06	2.67e-06	2.666e-06	2.656e-06	2.64e-06	2.637e-06	2.633e-06	2.631e-06	2.626e-06	2.837e-06	2.672e-06	2.522e-06	2.513e-06	2.521e-06	2.525e-06
1407.2	2.769e-06	2.773e-06	2.772e-06	2.771e-06	6.81e-07	6.83e-07	6.779e-07	6.807e-07	2.605e-06	2.622e-06	2.607e-06	2.595e-06	2.641e-06	2.636e-06	2.633e-06	2.638e-06	2.254e-06	2.242e-06	2.233e-06	2.225e-06	2.335e-06	2.272e-06	2.241e-06	2.222e-06	2.644e-06	2.739e-06	2.705e-06	2.685e-06	2.669e-06	2.685e-06	2.671e-06	2.658e-06	2.653e-06	2.64e-06	2.632e-06	2.625e-06	2.621e-06	2.61e-06	2.596e-06	2.593e-06	2.589e-06	2.587e-06	2.581e-06	2.788e-06	2.627e-06	2.481e-06	2.471e-06	2.48e-06	2.483e-06
1407.4	2.727e-06	2.731e-06	2.729e-06	2.727e-06	6.733e-07	6.76e-07	6.702e-07	6.735e-07	2.563e-06	2.579e-06	2.564e-06	2.552e-06	2.598e-06	2.592e-06	2.59e-06	2.595e-06	2.221e-06	2.21e-06	2.201e-06	2.193e-06	2.301e-06	2.237e-06	2.206e-06	2.188e-06	2.598e-06	2.692e-06	2.659e-06	2.641e-06	2.625e-06	2.642e-06	2.628e-06	2.616e-06	2.609e-06	2.598e-06	2.59e-06	2.584e-06	2.58e-06	2.569e-06	2.555e-06	2.552e-06	2.548e-06	2.547e-06	2.541e-06	2.744e-06	2.586e-06	2.443e-06	2.433e-06	2.442e-06	2.445e-06
1407.6	2.689e-06	2.692e-06	2.691e-06	2.688e-06	6.667e-07	6.695e-07	6.632e-07	6.671e-07	2.524e-06	2.54e-06	2.525e-06	2.514e-06	2.558e-06	2.552e-06	2.551e-06	2.555e-06	2.191e-06	2.181e-06	2.173e-06	2.164e-06	2.27e-06	2.205e-06	2.175e-06	2.157e-06	2.555e-06	2.649e-06	2.617e-06	2.601e-06	2.585e-06	2.602e-06	2.588e-06	2.577e-06	2.57e-06	2.559e-06	2.551e-06	2.545e-06	2.542e-06	2.531e-06	2.517e-06	2.515e-06	2.511e-06	2.51e-06	2.504e-06	2.703e-06	2.548e-06	2.408e-06	2.398e-06	2.406e-06	2.409e-06
1407.8	2.651e-06	2.655e-06	2.654e-06	2.651e-06	6.604e-07	6.627e-07	6.567e-07	6.607e-07	2.485e-06	2.5e-06	2.487e-06	2.476e-06	2.519e-06	2.513e-06	2.512e-06	2.516e-06	2.162e-06	2.153e-06	2.144e-06	2.135e-06	2.239e-06	2.174e-06	2.144e-06	2.127e-06	2.514e-06	2.606e-06	2.577e-06	2.563e-06	2.546e-06	2.562e-06	2.548e-06	2.538e-06	2.532e-06	2.52e-06	2.513e-06	2.508e-06	2.505e-06	2.494e-06	2.481e-06	2.479e-06	2.475e-06	2.474e-06	2.467e-06	2.663e-06	2.511e-06	2.374e-06	2.363e-06	2.37e-06	2.374e-06
1408	2.613e-06	2.616e-06	2.615e-06	2.613e-06	6.537e-07	6.554e-07	6.502e-07	6.535e-07	2.445e-06	2.46e-06	2.448e-06	2.436e-06	2.48e-06	2.474e-06	2.473e-06	2.476e-06	2.133e-06	2.124e-06	2.115e-06	2.107e-06	2.208e-06	2.143e-06	2.113e-06	2.097e-06	2.472e-06	2.563e-06	2.537e-06	2.523e-06	2.506e-06	2.522e-06	2.509e-06	2.499e-06	2.493e-06	2.482e-06	2.474e-06	2.47e-06	2.466e-06	2.456e-06	2.443e-06	2.442e-06	2.437e-06	2.437e-06	2.43e-06	2.621e-06	2.473e-06	2.339e-06	2.328e-06	2.334e-06	2.339e-06
1408.2	2.574e-06	2.577e-06	2.576e-06	2.575e-06	6.461e-07	6.487e-07	6.429e-07	6.454e-07	2.405e-06	2.42e-06	2.407e-06	2.397e-06	2.44e-06	2.433e-06	2.433e-06	2.436e-06	2.104e-06	2.095e-06	2.086e-06	2.079e-06	2.176e-06	2.112e-06	2.081e-06	2.067e-06	2.429e-06	2.519e-06	2.497e-06	2.481e-06	2.465e-06	2.481e-06	2.469e-06	2.46e-06	2.455e-06	2.444e-06	2.435e-06	2.432e-06	2.427e-06	2.417e-06	2.405e-06	2.404e-06	2.399e-06	2.4e-06	2.391e-06	2.58e-06	2.433e-06	2.303e-06	2.293e-06	2.298e-06	2.303e-06
1408.4	2.535e-06	2.538e-06	2.537e-06	2.538e-06	6.385e-07	6.417e-07	6.35e-07	6.371e-07	2.365e-06	2.38e-06	2.368e-06	2.358e-06	2.399e-06	2.394e-06	2.391e-06	2.395e-06	2.074e-06	2.066e-06	2.056e-06	2.05e-06	2.143e-06	2.08e-06	2.049e-06	2.036e-06	2.386e-06	2.476e-06	2.456e-06	2.44e-06	2.424e-06	2.441e-06	2.429e-06	2.42e-06	2.414e-06	2.405e-06	2.397e-06	2.392e-06	2.387e-06	2.378e-06	2.367e-06	2.366e-06	2.361e-06	2.361e-06	2.352e-06	2.538e-06	2.395e-06	2.267e-06	2.257e-06	2.261e-06	2.268e-06
1408.6	2.495e-06	2.498e-06	2.497e-06	2.498e-06	6.307e-07	6.334e-07	6.274e-07	6.289e-07	2.325e-06	2.339e-06	2.328e-06	2.317e-06	2.358e-06	2.353e-06	2.349e-06	2.354e-06	2.045e-06	2.037e-06	2.026e-06	2.02e-06	2.109e-06	2.048e-06	2.017e-06	2.005e-06	2.342e-06	2.432e-06	2.413e-06	2.399e-06	2.382e-06	2.399e-06	2.389e-06	2.38e-06	2.372e-06	2.364e-06	2.358e-06	2.352e-06	2.347e-06	2.338e-06	2.328e-06	2.326e-06	2.323e-06	2.322e-06	2.315e-06	2.496e-06	2.356e-06	2.232e-06	2.221e-06	2.225e-06	2.232e-06
1408.8	2.454e-06	2.457e-06	2.456e-06	2.458e-06	6.226e-07	6.256e-07	6.186e-07	6.209e-07	2.286e-06	2.299e-06	2.287e-06	2.276e-06	2.317e-06	2.311e-06	2.308e-06	2.312e-06	2.014e-06	2.007e-06	1.996e-06	1.989e-06	2.076e-06	2.015e-06	1.984e-06	1.974e-06	2.298e-06	2.388e-06	2.369e-06	2.356e-06	2.34e-06	2.356e-06	2.347e-06	2.34e-06	2.33e-06	2.324e-06	2.319e-06	2.312e-06	2.308e-06	2.298e-06	2.289e-06	2.287e-06	2.284e-06	2.283e-06	2.277e-06	2.454e-06	2.316e-06	2.195e-06	2.185e-06	2.188e-06	2.195e-06
1409	2.414e-06	2.416e-06	2.414e-06	2.417e-06	6.142e-07	6.177e-07	6.093e-07	6.13e-07	2.245e-06	2.259e-06	2.246e-06	2.236e-06	2.275e-06	2.269e-06	2.267e-06	2.271e-06	1.983e-06	1.976e-06	1.965e-06	1.958e-06	2.042e-06	1.981e-06	1.95e-06	1.941e-06	2.254e-06	2.343e-06	2.325e-06	2.313e-06	2.298e-06	2.313e-06	2.306e-06	2.299e-06	2.288e-06	2.284e-06	2.279e-06	2.271e-06	2.268e-06	2.257e-06	2.25e-06	2.247e-06	2.246e-06	2.242e-06	2.239e-06	2.411e-06	2.276e-06	2.158e-06	2.148e-06	2.152e-06	2.157e-06
1409.2	2.373e-06	2.375e-06	2.372e-06	2.376e-06	6.061e-07	6.083e-07	6.007e-07	6.043e-07	2.204e-06	2.218e-06	2.206e-06	2.196e-06	2.235e-06	2.227e-06	2.226e-06	2.229e-06	1.952e-06	1.943e-06	1.935e-06	1.926e-06	2.007e-06	1.947e-06	1.916e-06	1.908e-06	2.208e-06	2.297e-06	2.281e-06	2.269e-06	2.254e-06	2.269e-06	2.263e-06	2.257e-06	2.246e-06	2.243e-06	2.238e-06	2.23e-06	2.227e-06	2.217e-06	2.21e-06	2.207e-06	2.207e-06	2.202e-06	2.2e-06	2.369e-06	2.236e-06	2.121e-06	2.109e-06	2.115e-06	2.12e-06
1409.4	2.334e-06	2.336e-06	2.333e-06	2.338e-06	5.983e-07	5.989e-07	5.927e-07	5.954e-07	2.165e-06	2.18e-06	2.168e-06	2.158e-06	2.195e-06	2.188e-06	2.186e-06	2.188e-06	1.922e-06	1.911e-06	1.904e-06	1.897e-06	1.973e-06	1.915e-06	1.884e-06	1.877e-06	2.165e-06	2.253e-06	2.239e-06	2.227e-06	2.213e-06	2.228e-06	2.222e-06	2.217e-06	2.206e-06	2.203e-06	2.198e-06	2.19e-06	2.187e-06	2.178e-06	2.172e-06	2.169e-06	2.17e-06	2.164e-06	2.162e-06	2.328e-06	2.197e-06	2.085e-06	2.073e-06	2.079e-06	2.084e-06
1409.6	2.3e-06	2.301e-06	2.299e-06	2.303e-06	5.914e-07	5.91e-07	5.86e-07	5.875e-07	2.128e-06	2.144e-06	2.132e-06	2.122e-06	2.16e-06	2.152e-06	2.149e-06	2.152e-06	1.896e-06	1.883e-06	1.877e-06	1.871e-06	1.942e-06	1.885e-06	1.855e-06	1.849e-06	2.125e-06	2.212e-06	2.201e-06	2.189e-06	2.175e-06	2.19e-06	2.185e-06	2.18e-06	2.17e-06	2.167e-06	2.162e-06	2.154e-06	2.151e-06	2.143e-06	2.137e-06	2.135e-06	2.134e-06	2.129e-06	2.127e-06	2.289e-06	2.161e-06	2.051e-06	2.04e-06	2.046e-06	2.051e-06
1409.8	2.273e-06	2.274e-06	2.271e-06	2.276e-06	5.862e-07	5.846e-07	5.804e-07	5.816e-07	2.097e-06	2.113e-06	2.1e-06	2.091e-06	2.128e-06	2.12e-06	2.118e-06	2.122e-06	1.873e-06	1.86e-06	1.855e-06	1.849e-06	1.916e-06	1.86e-06	1.829e-06	1.825e-06	2.09e-06	2.178e-06	2.166e-06	2.155e-06	2.142e-06	2.158e-06	2.154e-06	2.149e-06	2.139e-06	2.136e-06	2.131e-06	2.122e-06	2.119e-06	2.112e-06	2.106e-06	2.104e-06	2.104e-06	2.099e-06	2.097e-06	2.255e-06	2.13e-06	2.023e-06	2.012e-06	2.018e-06	2.022e-06
1410	2.252e-06	2.253e-06	2.25e-06	2.254e-06	5.818e-07	5.803e-07	5.76e-07	5.779e-07	2.07e-06	2.085e-06	2.074e-06	2.065e-06	2.102e-06	2.092e-06	2.091e-06	2.096e-06	1.854e-06	1.842e-06	1.837e-06	1.831e-06	1.895e-06	1.839e-06	1.809e-06	1.805e-06	2.061e-06	2.148e-06	2.136e-06	2.127e-06	2.115e-06	2.132e-06	2.128e-06	2.122e-06	2.112e-06	2.11e-06	2.104e-06	2.095e-06	2.093e-06	2.087e-06	2.081e-06	2.079e-06	2.078e-06	2.073e-06	2.071e-06	2.227e-06	2.105e-06	1.998e-06	1.988e-06	1.994e-06	1.998e-06
1410.2	2.234e-06	2.234e-06	2.232e-06	2.235e-06	5.78e-07	5.767e-07	5.73e-07	5.749e-07	2.045e-06	2.059e-06	2.049e-06	2.04e-06	2.077e-06	2.068e-06	2.068e-06	2.072e-06	1.837e-06	1.825e-06	1.821e-06	1.814e-06	1.876e-06	1.821e-06	1.79e-06	1.788e-06	2.035e-06	2.121e-06	2.109e-06	2.102e-06	2.091e-06	2.108e-06	2.103e-06	2.098e-06	2.088e-06	2.085e-06	2.079e-06	2.071e-06	2.07e-06	2.064e-06	2.057e-06	2.055e-06	2.055e-06	2.05e-06	2.048e-06	2.201e-06	2.082e-06	1.975e-06	1.965e-06	1.971e-06	1.976e-06
1410.4	2.218e-06	2.217e-06	2.215e-06	2.217e-06	5.756e-07	5.734e-07	5.708e-07	5.723e-07	2.02e-06	2.035e-06	2.026e-06	2.016e-06	2.055e-06	2.044e-06	2.046e-06	2.049e-06	1.821e-06	1.809e-06	1.806e-06	1.799e-06	1.859e-06	1.804e-06	1.773e-06	1.771e-06	2.01e-06	2.096e-06	2.084e-06	2.078e-06	2.068e-06	2.085e-06	2.08e-06	2.075e-06	2.065e-06	2.061e-06	2.056e-06	2.049e-06	2.048e-06	2.042e-06	2.034e-06	2.032e-06	2.032e-06	2.028e-06	2.026e-06	2.176e-06	2.06e-06	1.953e-06	1.943e-06	1.95e-06	1.954e-06
1410.6	2.202e-06	2.202e-06	2.198e-06	2.2e-06	5.732e-07	5.71e-07	5.687e-07	5.7e-07	1.995e-06	2.011e-06	2.003e-06	1.994e-06	2.032e-06	2.021e-06	2.025e-06	2.027e-06	1.805e-06	1.793e-06	1.791e-06	1.785e-06	1.841e-06	1.788e-06	1.756e-06	1.755e-06	1.986e-06	2.071e-06	2.06e-06	2.054e-06	2.046e-06	2.062e-06	2.057e-06	2.051e-06	2.042e-06	2.038e-06	2.033e-06	2.026e-06	2.026e-06	2.02e-06	2.012e-06	2.011e-06	2.009e-06	2.005e-06	2.003e-06	2.151e-06	2.038e-06	1.932e-06	1.921e-06	1.929e-06	1.933e-06
[truncated: 197 more rows]
[truncated: 45 more columns]
