# Supplementary material for: LPFG Biosensor for IL-6 Detection in Murine Serum Samples Associated with Ischemic Disease
Source: Sensors (Basel). 2026 May 2;26(9):2855. doi: 10.3390/s26092855 (PMC13165805; doi:10.3390/s26092855)
Supplement: Supplementary file 1 [file sensors-26-02855-s001.zip › Table S4.xlsx]

## Sheet: PCA data associated to Fig. 13A
PC 1	PC 2	PC 3	PC 4	PC 5	PC 6	PC 7	PC 8	PC 9	PC 10
93.89%	4.64%	1.41%	0.03%	0.01%	0.01%	0.00%	0.00%	0.00%	0.00%
Scores	Scores	Scores	Scores	Scores	Scores	Scores	Scores	Scores	Scores	Column
4.34901	-1.12868	1.29642	-0.423113	-0.0403663	0.00793342	0.0633809	-0.368294	0.265893	-0.343687	OF.a
4.38236	-1.08122	1.30996	-0.356061	-0.0322143	0.0366518	0.321979	0.00549793	-0.161827	0.355074	OF.b
4.38647	-1.07978	1.31196	-0.330902	-0.0153883	0.0211528	0.210884	0.0126151	0.105375	0.19793	OF.c
4.38814	-1.07427	1.31038	-0.347345	-0.0218688	0.00352387	0.357149	-0.126092	-0.200042	-0.251203	OF.d
-1.73108	-4.06842	1.30592	-0.760105	-0.113718	0.0481498	0.285571	-0.624592	-0.070837	0.00761771	LPFG.a
-1.73019	-4.05867	1.31871	-0.727371	-0.110475	0.0523437	0.435298	-0.545876	-0.0388569	-0.00650523	LPFG.b
-1.7317	-4.04631	1.32573	-0.719987	-0.107085	0.055238	0.478831	-0.563364	-0.0370161	-0.00643134	LPFG.c
-1.73233	-4.04265	1.32987	-0.72027	-0.111554	0.0556255	0.491739	-0.527263	-0.118108	-0.132794	LPFG.d
-0.60091	0.995059	1.88044	-1.02552	0.291054	-0.059294	0.528223	1.81064	0.94395	-0.234916	OH-0min
-0.644485	1.12799	2.37995	-0.573591	0.333044	-0.130848	-0.688459	1.27825	1.07292	0.20369	OH-5min
-0.646234	1.09342	2.37005	-0.482445	0.224312	-0.0611329	-0.299115	2.05339	0.643497	0.441375	OH-10min
-0.63512	1.04643	2.21448	-0.566664	0.331339	-0.10867	-0.201918	1.20086	0.17772	-0.37263	OH-15min
-0.660472	1.18955	2.64316	-0.147186	0.304496	-0.0460785	-0.87781	1.14956	-0.216273	0.0964526	OH+PBS 0min
-0.640567	1.10211	2.24186	-0.673382	0.206717	-0.114316	0.152742	1.73597	-1.27548	-0.568799	OH+PBS 5min
-0.631804	1.11093	2.16042	-0.859734	0.200648	-0.0864675	0.115766	1.17726	1.06797	0.824393	OH+PBS 10min
-0.640074	1.14251	2.24798	-0.831016	0.293169	-0.224084	-0.271967	0.999649	0.358714	-0.1993	OH+PBS 15min
0.180993	-1.18531	-1.19122	1.90135	-1.11222	-1.06293	-1.66602	3.51284	1.1632	-0.802777	Functionalization 0min
0.181378	-1.13929	-1.20488	1.4293	1.21491	1.0636	-1.80685	2.93416	0.277117	2.11899	Functionalization 5min
0.178744	-1.11527	-1.22006	1.49644	-1.52602	-0.223488	-1.89534	3.26644	0.311851	-0.766901	Functionalization 10min
0.179199	-1.09586	-1.21075	1.25137	1.46595	-0.0390002	-1.972	3.00414	-0.0261874	1.14413	Functionalization 15min
0.121079	-0.440063	-1.30303	-0.469524	1.25117	-0.633989	-1.79997	0.151153	0.127371	0.589724	Functionalization+PBS 0min
0.0589178	-0.195674	-1.05778	-1.45375	1.29134	0.0429455	-3.26824	-0.600695	0.0182785	0.981192	Functionalization+PBS 5min
0.109409	-0.300499	-1.2734	-1.23289	-0.722391	-1.88928	-2.92317	-0.110789	-0.977934	-2.9257	Functionalization+PBS 10min
0.179142	-0.0511032	-1.84805	-3.2262	0.36081	1.09371	-3.32482	-0.909732	-0.459141	-0.863339	Functionalization+PBS 15min
-0.28659	1.13727	1.24607	-2.14423	-1.0175	-1.04733	-3.54789	-1.95628	-0.567535	-0.43147	Activation 0min
-0.282467	0.836202	1.29344	0.444581	-0.64642	-1.18458	-2.44761	-2.09889	-1.55844	0.799767	Activation 5min
-0.236195	0.581444	1.00179	1.06878	0.0610296	1.53243	-1.96638	-1.84782	-1.3577	0.293011	Activation 10min
-0.187679	0.371501	0.659219	1.6346	-1.02698	-0.394785	-1.04852	-1.48462	-0.858946	0.041174	Activation 15min
-0.154502	0.262184	0.430535	1.51425	1.68839	0.0967958	-0.438026	-0.71983	-0.0605047	-1.52621	Activation 20min
-0.153701	0.174597	0.323854	1.60047	-0.82376	1.11404	-0.243698	-0.400082	-0.868176	0.0250388	Activation 25min
-0.132799	0.129371	0.196351	1.62023	0.918362	-1.2945	-0.00245738	-0.370111	-1.04172	-0.31385	Activation 30min
-0.116613	0.0925288	0.0795071	1.55197	0.7797	-1.3535	0.339702	-0.407233	-0.755147	0.17725	Activation 35min
-0.107351	0.0603549	0.0130665	1.56801	-1.12583	0.68839	-0.0080529	-0.940602	0.00201053	0.876651	Activation 40min
-0.0899214	0.0199694	-0.108083	1.36998	1.59537	-0.328478	0.16236	-1.00007	0.321615	0.782593	Activation 45min
-0.082453	0.00365551	-0.161311	1.48173	-0.221414	-1.5052	0.255469	-0.634314	0.289007	0.411804	Activation 50min
-0.0734041	-0.016073	-0.233564	1.37188	0.0367653	-1.56442	0.306199	0.0919452	-0.365026	0.712494	Activation 55min
-0.0675018	-0.0221555	-0.267302	1.24487	-0.985085	1.14169	0.126439	0.664747	-0.930594	0.0889558	Activation 60min
-0.0590319	-0.0380003	-0.33219	1.15444	-0.994464	1.14925	0.319175	0.425856	-0.579011	0.342188	Activation 65min
-0.038748	-0.0522707	-0.458596	0.891928	1.50785	0.624641	0.651421	-0.24713	-0.177542	-0.467784	Activation 70min
-0.03537	-0.0555367	-0.483409	0.896762	-0.483816	1.58356	0.454227	0.0296319	-0.682169	-0.709536	Activation 75min
-0.0329774	-0.0616948	-0.502775	0.903231	1.11176	-1.14527	0.749381	-0.108787	-0.760638	-0.968083	Activation 80min
-0.0318492	-0.0657005	-0.520947	0.901385	0.587558	-1.51999	0.619462	0.100636	-0.536854	-0.809828	Activation 85min
-0.0259693	-0.0684378	-0.560492	0.80594	0.841993	-1.39183	0.561805	0.191962	0.0296432	-1.04647	Activation 90min
-0.459719	1.10657	2.03437	1.33361	-0.858277	-0.0332221	0.531921	-0.117293	0.13712	1.56325	Clean fiber after activation
-0.140173	0.395846	-0.0291928	0.098896	0.236745	1.63614	0.289058	-0.451853	-0.555555	0.324964	Immobilization 0min
-0.0391359	0.24022	-0.85223	-1.29245	1.27248	0.321219	0.608442	-0.0599379	-0.0684526	0.282571	Immobilization 5min
-0.0314836	0.23727	-0.929732	-1.32349	0.119564	-1.79068	0.70528	0.0373363	-0.0137754	0.858489	Immobilization 10min
-0.0364794	0.243697	-0.887158	-1.18171	-1.58702	-0.679595	0.634062	0.0725208	-0.478195	1.38643	Immobilization 15min
-0.0372957	0.245038	-0.859907	-1.29721	1.20505	0.553697	0.629497	-0.26864	-0.565934	1.80771	Immobilization 20min
-0.0280499	0.237937	-0.942146	-1.36537	-1.55321	0.492111	0.670853	0.245007	-0.994135	1.76479	Immobilization 25min
-0.0258167	0.239058	-0.950418	-1.35182	-1.62049	0.1462	0.711632	0.185581	-0.918011	1.87326	Immobilization 30min
-0.0344168	0.245918	-0.897979	-1.22014	-1.44539	-1.00694	0.934394	0.259135	-1.09815	2.09293	Immobilization 35min
-0.0408751	0.256044	-0.845585	-1.18188	-1.64053	-0.147638	0.944082	0.776363	-0.076199	0.552441	Immobilization 40min
-0.0444056	0.257307	-0.81862	-1.20458	0.577323	-1.6414	1.05382	0.285171	0.769612	0.93375	Immobilization 45min
-0.0447842	0.259324	-0.806165	-1.29653	0.998704	0.858391	0.704644	0.455387	1.11979	-0.219997	Immobilization 50min
-0.0513017	0.267581	-0.756814	-1.19751	0.688313	1.24485	0.525923	0.411722	1.57432	-0.520616	Immobilization 55min
-0.0505872	0.268264	-0.779746	-1.02733	-1.27057	-1.19172	0.74504	0.384868	1.52185	0.203329	Immobilization 60min
-0.054733	0.270991	-0.742217	-1.00296	-1.34436	0.740185	0.416084	0.31264	1.83465	-0.0296036	Immobilization 65min
-0.0613433	0.276605	-0.682376	-0.976026	1.4285	0.0807264	0.526386	-0.0492989	1.81833	-0.222579	Immobilization 70min
-0.0732014	0.293192	-0.601095	-0.735907	0.930141	-1.40756	0.811193	-0.233079	1.29054	0.028853	Immobilization 75min
-0.100668	0.331905	-0.391859	-0.493184	1.19037	0.920463	0.684817	-0.126316	1.08522	-1.53174	Immobilization 80min
-0.102985	0.337996	-0.375484	-0.479354	0.638548	1.43785	0.719637	0.155069	-0.131494	-2.31478	Immobilization 85min
-0.104826	0.34235	-0.370993	-0.345195	-1.33576	0.572266	0.83132	0.24248	-0.676721	-1.61181	Immobilization 90min
-0.10679	0.342833	-0.362999	-0.297435	-1.44638	-0.308633	1.00255	0.354963	-1.24567	-1.62836	Immobilization 95min
-0.107238	0.341861	-0.363571	-0.290113	-1.42759	-0.416949	1.01672	0.515249	-1.68268	-1.50156	Immobilization 100min
-0.107423	0.340371	-0.358493	-0.460279	1.47083	0.0435427	1.09433	0.382457	-2.04592	-1.95621	Immobilization 105min
-0.111567	0.353005	-0.318935	-0.373141	1.42183	-0.499344	1.12917	0.457776	-2.56838	-1.376	Immobilization 110min
-0.106913	0.341009	-0.373603	-0.426549	-0.896097	1.28182	0.844577	1.00745	-2.44933	-0.837905	Immobilization 115min
-0.109135	0.345098	-0.347423	-0.459433	1.49302	-0.0342766	0.928132	0.471268	-1.87282	-0.369351	Immobilization 120min
-0.092313	0.189512	-0.283162	0.362646	1.07197	-1.20787	0.339244	-0.472329	-1.39943	1.08	Detection 0min
-0.0708918	0.186605	-0.384654	0.171254	-0.0424074	1.65657	0.115868	0.0799124	-1.39229	1.05341	Detection 5min
-0.0726634	0.193694	-0.367826	0.249674	1.25205	-0.979596	0.470818	-0.348977	-1.25801	2.01418	Detection 10min
-0.0786357	0.203042	-0.315738	0.251242	0.933054	1.34367	0.0422949	-0.421943	-0.536445	2.23643	Detection 15min
-0.0845993	0.210892	-0.277453	0.328002	0.822852	1.4159	0.026886	-0.717441	0.406694	1.77987	Detection 20min
-0.0940794	0.23	-0.205119	0.517471	-0.866656	1.2012	-0.0968214	-0.628675	0.784642	1.22768	Detection 25min
-0.0942126	0.231007	-0.204683	0.515986	-0.926499	1.15912	-0.029508	-0.813668	1.29837	0.122754	Detection 30min
-0.0997119	0.242752	-0.155728	0.58143	0.935571	-1.36822	0.274525	-1.20018	1.65017	0.0642687	Detection 35min
-0.102053	0.251425	-0.144512	0.671215	-1.0363	-1.00629	0.195792	-0.925548	1.61196	-0.465135	Detection 40min
-0.104682	0.251095	-0.124711	0.517964	-0.115605	1.63592	-0.154641	-0.727973	1.30046	-1.20041	Detection 45min
-0.100093	0.2472	-0.166708	0.548548	-1.18946	0.787975	-0.0415025	-0.520514	1.23172	-1.19956	Detection 50min
-0.100129	0.245773	-0.173177	0.606858	-0.869612	-1.19418	0.178656	-0.698502	1.28032	-0.839202	Detection 55min
-0.101418	0.249363	-0.162368	0.609993	-0.906246	-1.13085	0.232575	-0.528467	0.648275	-0.387085	Detection 60min
-0.102852	0.24792	-0.154994	0.416136	0.382285	1.64931	-0.0178601	-0.249105	0.263271	-0.737202	Detection 65min
-0.107436	0.259713	-0.101956	0.517284	1.50906	0.602589	0.0528449	-1.06115	1.68576	-0.541286	Detection 70min
-0.104567	0.251819	-0.150416	0.504107	-0.73552	1.36731	0.00387106	-0.554065	0.662542	-0.12939	Detection 75min
-0.097894	0.242103	-0.19733	0.506691	-1.2069	0.698767	0.0526808	-0.608329	0.518756	-0.168269	Detection 80min
-0.0898073	0.225268	-0.277048	0.435613	-0.637049	-1.41773	0.338864	-0.743232	1.0114	0.306443	Detection 85min
-0.0954624	0.227677	-0.235437	0.301542	0.393931	1.6422	-0.000218444	-0.421038	-0.125523	-0.357113	Detection 90min
-0.0881913	0.218146	-0.297821	0.28603	1.21171	-1.08037	0.414211	-0.649997	0.0289501	-0.190216	Detection 95min
-0.0852757	0.214757	-0.315906	0.273651	-0.868343	1.27392	0.0445658	-0.328624	0.0763349	-0.567169	Detection 100min
-0.0822273	0.205384	-0.346739	0.295386	-1.38036	0.248965	0.132412	-0.343306	0.348886	-0.248968	Detection 105min
-0.0763008	0.198743	-0.392549	0.254903	-0.747475	-1.37736	0.293208	-0.623671	0.604735	0.126974	Detection 110min
-0.0702104	0.182156	-0.44066	-0.0427953	1.34643	0.762274	0.0285619	-0.846668	1.73099	-0.322143	Detection 115min
-0.067713	0.182507	-0.466217	0.134061	-1.2354	-0.856952	0.120213	-0.557265	1.36303	0.0256314	Detection 120min
