# Supplementary material for: LPFG Biosensor for IL-6 Detection in Murine Serum Samples Associated with Ischemic Disease
Source: Sensors (Basel). 2026 May 2;26(9):2855. doi: 10.3390/s26092855 (PMC13165805; doi:10.3390/s26092855)
Supplement: Supplementary file 1 [file sensors-26-02855-s001.zip › Table S6.xlsx]

## Sheet: PCA data associated to Fig.13B
PC 1	PC 2	PC 3	PC 4	PC 5	PC 6	PC 7	PC 8	PC 9	PC 10
0.9738	0.0246	0.0013	0.0001	0.0001	0	0	0	0	0
Scores	Scores	Scores	Scores	Scores	Scores	Scores	Scores	Scores	Scores	Column
0.00550917	-0.000184988	1.8768e-05	-9.33442e-07	1.03851e-07	-2.57432e-06	5.81421e-08	-2.16238e-07	-2.70936e-08	2.76983e-07	OF.a
0.00553853	-0.000178012	2.02985e-05	-8.263e-07	-2.21188e-07	-1.47962e-06	-1.41204e-07	2.51574e-08	-7.15127e-08	-3.42701e-07	OF.b
0.00554264	-0.000176936	2.04319e-05	-1.19087e-06	-2.71788e-07	-1.97707e-06	7.3393e-08	2.18887e-08	2.28374e-07	-8.04288e-08	OF.c
0.00554588	-0.000176349	2.05166e-05	-1.24491e-06	-1.18764e-07	-2.20862e-06	-1.28909e-08	2.46202e-07	8.75152e-08	1.55399e-07	OF.d
-0.00082796	-0.000739322	-0.000106001	2.59204e-06	-4.74252e-07	5.08428e-06	1.60774e-07	-1.90489e-07	2.07394e-08	-4.2318e-07	LPFG.a
-0.000832331	-0.000742307	-0.000105061	2.72646e-06	-5.30629e-07	5.42658e-06	-1.30798e-07	5.12561e-08	-4.82519e-07	1.51102e-07	LPFG.b
-0.000833704	-0.000743148	-0.000105119	2.56902e-06	-4.04583e-07	5.16965e-06	9.91524e-08	-5.79297e-08	-4.62781e-07	1.67437e-07	LPFG.c
-0.000835291	-0.000744126	-0.000104947	2.49008e-06	-3.11669e-07	4.93904e-06	-1.07427e-07	-9.69884e-08	-4.97684e-07	1.38618e-07	LPFG.d
0.000579154	0.000320321	-6.9669e-05	1.89359e-05	-8.14373e-06	1.41545e-05	-1.88986e-07	2.88939e-06	-1.31724e-08	-4.49914e-08	OH-0min
0.00057069	0.0003222	-6.59295e-05	1.35441e-05	1.5214e-05	1.29381e-05	-3.0039e-06	-1.59756e-06	3.03152e-07	-9.36042e-08	OH-5min
0.000565705	0.000323046	-6.36415e-05	5.84909e-06	1.96849e-05	1.31584e-05	-2.15349e-06	-3.20864e-06	4.80541e-07	1.34624e-07	OH-10min
0.000559226	0.000324487	-6.26797e-05	2.11687e-05	9.25962e-07	1.34626e-05	-1.93061e-06	1.09561e-06	-2.78505e-08	3.54496e-07	OH-15min
0.000574616	0.000339529	-7.11476e-05	9.0961e-06	-1.93344e-05	9.88144e-06	2.27365e-06	2.69941e-06	-1.45888e-06	-8.67243e-07	OH+PBS 0min
0.000562314	0.00032756	-7.32168e-05	-2.1597e-05	1.40108e-06	1.07917e-05	2.76454e-06	-3.50547e-06	-5.58208e-07	-1.16099e-06	OH+PBS 5min
0.000551951	0.000330765	-7.31763e-05	2.11192e-05	2.98519e-07	8.29498e-06	-2.43097e-06	1.30914e-06	-1.08217e-06	2.67975e-07	OH+PBS 10min
0.000494892	0.000337218	-4.82288e-05	-1.55447e-05	-1.59965e-05	9.10181e-06	4.27285e-06	-1.12652e-06	-2.55852e-06	1.36413e-06	OH+PBS 15min
-0.000446654	-6.58301e-05	5.41786e-05	3.41434e-06	-6.25221e-06	1.50716e-06	-5.83156e-07	-2.12412e-06	-9.17203e-07	-1.17533e-07	Functionalization 0min
-0.000437215	-6.0031e-05	5.01822e-05	4.00793e-06	-7.5253e-06	1.18315e-06	-5.13555e-07	-2.03317e-06	-6.96118e-07	-2.19741e-07	Functionalization 5min
-0.000427289	-5.38489e-05	4.69323e-05	-6.85449e-06	-2.15685e-06	2.56235e-06	-2.20132e-06	5.71304e-07	-6.90672e-07	-1.56591e-07	Functionalization 10min
-0.000419127	-4.91918e-05	4.4215e-05	-7.71324e-06	-2.96411e-06	2.16099e-06	-2.28101e-06	3.10406e-07	-8.18579e-07	8.28888e-08	Functionalization 15min
-0.000501859	-0.000117187	0.000112364	8.18822e-06	-7.81594e-06	1.03201e-05	9.55462e-08	-2.51606e-06	-9.30829e-07	-1.54865e-09	Functionalization+PBS 0min
-0.00050663	-0.000126827	0.000114922	3.34043e-06	8.43413e-06	1.33561e-05	3.23149e-07	1.73994e-06	-5.70547e-07	-2.72021e-07	Functionalization+PBS 5min
-0.00050074	-0.000144237	0.000115393	-8.48856e-07	7.35732e-06	1.75146e-05	-6.04778e-07	1.89433e-06	7.049e-07	-1.00929e-07	Functionalization+PBS 10min
-0.000497181	-0.000177002	0.000118925	1.48127e-05	2.0726e-06	2.28992e-05	2.77062e-06	-5.0166e-07	3.05438e-06	2.79568e-07	Functionalization+PBS 15min
-0.000473942	-8.09981e-05	7.06653e-05	9.08234e-06	7.78925e-06	1.10743e-06	1.36566e-06	5.5369e-07	-9.25728e-07	1.61806e-07	Activation 0min
-0.000444103	-5.28313e-05	6.19103e-05	1.2098e-05	4.01351e-06	-1.48793e-06	1.25672e-06	2.54356e-08	-1.06392e-06	-1.96448e-07	Activation 5min
-0.000428401	-4.16175e-05	5.4366e-05	-1.34549e-06	-1.40621e-05	-4.24714e-07	-1.32823e-06	-1.36074e-06	-8.16292e-07	-3.68197e-08	Activation 10min
-0.000420037	-3.5379e-05	5.18033e-05	1.90576e-06	1.20388e-05	-1.59951e-06	1.42096e-07	1.37439e-06	-1.20461e-06	-2.06686e-07	Activation 15min
-0.00041349	-3.25527e-05	4.82134e-05	-1.36132e-06	-1.498e-05	-7.93171e-07	-1.04974e-06	-1.26405e-06	-2.98089e-07	-3.89446e-08	Activation 20min
-0.000407501	-2.95063e-05	4.56966e-05	8.39338e-06	-1.31859e-05	-1.77462e-06	2.66224e-07	-1.2193e-06	-2.67046e-07	1.36119e-08	Activation 25min
-0.000401082	-2.77419e-05	4.48475e-05	-1.34133e-05	2.62793e-06	4.37556e-07	-1.68612e-06	6.3557e-07	-6.60332e-07	8.3682e-08	Activation 30min
-0.000394698	-2.54846e-05	4.17888e-05	7.90401e-06	1.203e-05	-1.94661e-06	5.68173e-07	1.12052e-06	-5.10434e-07	4.67571e-08	Activation 35min
-0.000390309	-2.40673e-05	3.97603e-05	1.37332e-05	7.58682e-06	-2.37318e-06	1.05798e-06	4.10139e-07	-3.55529e-07	-1.12533e-08	Activation 40min
-0.000385768	-2.31974e-05	3.92665e-05	-1.25883e-05	6.81188e-06	5.32785e-07	-1.30137e-06	8.42799e-07	-3.45686e-07	-7.92702e-08	Activation 45min
-0.000381091	-2.06034e-05	3.77016e-05	2.46233e-06	1.47631e-05	-1.23764e-06	4.30468e-07	1.05668e-06	-2.76025e-07	-6.91183e-08	Activation 50min
-0.000376655	-1.80334e-05	3.4822e-05	1.16241e-06	-1.73884e-05	-6.58001e-07	-3.61328e-07	-9.44712e-07	2.51259e-07	9.48771e-09	Activation 55min
-0.00037247	-1.45704e-05	3.27225e-05	7.22091e-06	-1.62078e-05	-1.76089e-06	-7.04712e-08	-9.8894e-07	2.73849e-07	-5.2586e-08	Activation 60min
-0.000367542	-1.19802e-05	3.14935e-05	-1.2607e-05	-1.18978e-05	1.40693e-07	-1.21637e-06	-2.2414e-07	6.03741e-08	1.27056e-07	Activation 65min
-0.000359343	-6.13275e-06	2.80534e-05	1.41226e-05	9.04194e-06	-3.59466e-06	8.88352e-07	1.35617e-07	-1.04146e-07	2.59124e-08	Activation 70min
-0.000352435	-3.86672e-06	2.63099e-05	7.16939e-07	1.63614e-05	-2.16699e-06	5.40836e-07	8.05357e-07	-1.5809e-07	2.32263e-07	Activation 75min
-0.000348109	-8.26979e-07	2.46273e-05	-1.52537e-05	-9.72078e-06	-1.78514e-07	-1.0883e-06	1.06335e-07	1.98784e-07	1.70662e-07	Activation 80min
-0.000344689	7.67819e-07	2.29732e-05	-1.13049e-05	-1.46396e-05	-3.93866e-07	-8.41433e-07	-2.30346e-07	2.96166e-07	1.66201e-07	Activation 85min
-0.000339612	3.97873e-06	2.12923e-05	1.31944e-05	1.14044e-05	-3.62176e-06	7.99987e-07	1.46602e-07	5.92497e-08	3.60816e-08	Activation 90min
-0.000280286	2.36405e-05	-9.30516e-06	1.75675e-05	7.62792e-06	-5.7756e-06	4.9033e-07	-5.42877e-07	2.68658e-07	5.93685e-08	Clean fiber after activation
-0.000249459	4.68561e-05	-5.20083e-06	-2.43223e-06	1.8337e-05	-3.81055e-06	-3.22583e-07	2.50998e-07	-3.12059e-07	-6.23572e-08	Immobilization 0min
-0.000274371	3.30694e-05	-6.90165e-06	-1.07016e-05	-1.84537e-05	-3.00054e-06	-3.93421e-07	-1.8571e-08	1.07277e-07	1.10551e-07	Immobilization 5min
-0.000275043	3.32968e-05	-4.97358e-06	-1.45532e-05	1.31546e-05	-3.60542e-06	1.57921e-07	4.38735e-07	-3.21514e-07	-2.14545e-08	Immobilization 10min
-0.000275405	3.37384e-05	-5.85362e-06	-1.35463e-05	-1.70916e-05	-2.84989e-06	-5.93892e-07	4.70308e-07	7.60365e-08	-1.00166e-08	Immobilization 15min
-0.000276014	3.55124e-05	-5.74076e-06	1.94391e-05	1.20183e-06	-6.61017e-06	2.68712e-07	-5.69825e-08	2.76716e-09	-1.18764e-07	Immobilization 20min
-0.000275737	3.5897e-05	-5.0241e-06	5.11808e-06	-2.09951e-05	-4.6798e-06	-1.84072e-07	-2.82887e-07	9.10809e-08	-5.70434e-08	Immobilization 25min
-0.000275678	3.73437e-05	-4.62492e-06	1.90165e-05	-7.05256e-06	-6.55012e-06	2.8695e-07	-1.76734e-07	2.58063e-08	-1.39427e-07	Immobilization 30min
-0.000273589	3.78673e-05	-1.99576e-06	-1.09295e-05	1.64533e-05	-4.00334e-06	1.57229e-07	2.40556e-07	-4.31861e-07	-1.48725e-07	Immobilization 35min
-0.00027237	3.862e-05	-2.95285e-06	-1.39549e-05	-1.69257e-05	-3.04205e-06	-3.32141e-07	-1.28692e-07	-2.37449e-08	-1.35888e-08	Immobilization 40min
-0.000272187	4.03221e-05	-3.82219e-06	1.98843e-05	1.65059e-06	-6.78042e-06	3.09347e-07	-3.43511e-07	-2.09583e-07	-4.08274e-08	Immobilization 45min
-0.00027004	4.0434e-05	-1.95836e-06	-1.76379e-05	1.06778e-05	-3.31257e-06	-7.57667e-08	4.12016e-07	-4.13589e-07	-2.79481e-08	Immobilization 50min
-0.000271174	4.08261e-05	-4.49198e-06	1.053e-05	-1.91602e-05	-5.32312e-06	-1.17334e-07	-1.4544e-07	2.19463e-08	-7.51759e-09	Immobilization 55min
-0.000268516	4.09855e-05	-4.36104e-06	-5.73703e-06	-2.20923e-05	-3.41397e-06	-7.50203e-07	4.57157e-07	8.78574e-08	-4.59924e-08	Immobilization 60min
-0.000265324	4.15031e-05	-3.19388e-06	-1.56145e-05	1.35406e-05	-3.41052e-06	-7.40573e-08	2.81513e-07	-1.98367e-07	-1.29194e-07	Immobilization 65min
-0.000264933	4.18561e-05	-4.183e-06	-1.65119e-05	-1.50776e-05	-2.67824e-06	-2.3277e-07	-1.58886e-07	5.70102e-08	7.96503e-08	Immobilization 70min
-0.000262811	4.30027e-05	-5.99072e-06	2.08088e-05	-5.67121e-07	-6.30135e-06	3.8878e-07	-1.13451e-07	-1.81211e-07	-1.38855e-07	Immobilization 75min
-0.000258982	4.25701e-05	-5.52699e-06	-1.89051e-05	-1.26244e-05	-2.11451e-06	-3.83334e-07	4.07677e-07	1.57619e-07	-2.76318e-08	Immobilization 80min
-0.000258134	4.35492e-05	-5.35756e-06	-1.96764e-05	-1.12629e-05	-2.07498e-06	-3.30484e-07	1.80589e-07	-7.01253e-08	3.88244e-09	Immobilization 85min
-0.000257282	4.50711e-05	-7.16871e-06	1.7702e-05	-1.30896e-05	-5.66211e-06	5.83553e-08	-2.24295e-07	-6.4835e-08	5.0427e-08	Immobilization 90min
-0.000253224	4.45905e-05	-5.50847e-06	-1.35399e-05	1.62548e-05	-3.30378e-06	-3.15898e-07	1.40355e-07	-4.06122e-07	-1.03085e-07	Immobilization 95min
-0.000252153	4.58082e-05	-7.98033e-06	2.14251e-05	4.8251e-07	-6.096e-06	2.86653e-07	4.58936e-08	-1.77334e-07	2.00196e-08	Immobilization 100min
-0.00024967	4.67133e-05	-8.60155e-06	1.00931e-05	-2.01814e-05	-4.53034e-06	3.16266e-07	9.44787e-08	1.46466e-07	-7.27105e-08	Immobilization 105min
-0.000249055	4.7344e-05	-6.2054e-06	-2.13103e-06	2.06459e-05	-4.33071e-06	-2.84083e-07	2.12399e-07	-4.63994e-07	-8.28857e-08	Immobilization 110min
-0.000247958	4.73952e-05	-5.64089e-06	-1.9756e-05	9.90798e-06	-2.17455e-06	-1.27963e-07	2.41879e-07	-2.46919e-07	2.09022e-07	Immobilization 115min
-0.000247414	4.77924e-05	-6.40915e-06	-1.33293e-06	2.13439e-05	-4.2137e-06	1.71515e-07	8.01559e-09	-3.57665e-07	1.75894e-07	Immobilization 120min
-0.000221227	3.82199e-05	-1.89768e-05	-1.79639e-05	1.43922e-05	-1.04478e-06	5.79693e-07	1.06404e-07	5.10266e-07	-2.92371e-08	Detection 0min
-0.000217352	4.3045e-05	-1.7972e-05	-5.96457e-06	2.17351e-05	-2.18626e-06	2.23606e-07	-3.06426e-07	5.46034e-07	2.81319e-08	Detection 5min
-0.0002164	4.41231e-05	-1.80678e-05	-1.75312e-05	-1.68713e-05	-1.05595e-07	2.29895e-07	1.82954e-07	7.87093e-07	5.84975e-08	Detection 10min
-0.000216935	4.45506e-05	-1.91399e-05	1.86537e-05	1.2453e-05	-3.86662e-06	-9.99474e-08	5.62628e-08	8.12681e-07	1.89716e-08	Detection 15min
-0.000216603	4.76127e-05	-1.78578e-05	2.0536e-05	-1.05555e-05	-3.85793e-06	4.28363e-07	3.84708e-07	5.73566e-07	2.89903e-08	Detection 20min
-0.000215691	4.88189e-05	-1.64232e-05	1.98897e-05	1.00926e-05	-4.29442e-06	7.64498e-08	-2.60479e-07	6.22273e-07	-5.04215e-08	Detection 25min
-0.00021522	4.99359e-05	-1.6237e-05	2.26077e-05	3.96327e-06	-4.40791e-06	-2.39493e-08	-4.6831e-07	5.15719e-07	7.77664e-08	Detection 30min
-0.000214338	5.04256e-05	-1.51837e-05	1.56222e-05	1.60798e-05	-4.16525e-06	2.68892e-07	-5.94438e-07	4.26031e-07	4.37207e-08	Detection 35min
-0.000213239	5.05216e-05	-1.60724e-05	2.15694e-05	6.99711e-06	-4.34471e-06	-7.72247e-09	-5.31728e-07	4.32173e-07	1.53873e-07	Detection 40min
-0.000212256	5.00646e-05	-1.45764e-05	-7.91278e-08	2.24609e-05	-2.58771e-06	3.9453e-07	-4.39529e-07	3.96017e-07	1.45504e-07	Detection 45min
-0.000211301	5.03641e-05	-1.4176e-05	-2.26682e-05	-8.39403e-06	5.31838e-07	2.90641e-07	7.71657e-07	8.0718e-07	-1.14537e-08	Detection 50min
-0.000211032	5.11133e-05	-1.5732e-05	-4.52709e-06	-2.39845e-05	-8.91698e-07	3.79904e-07	4.33379e-07	9.38783e-07	1.10382e-07	Detection 55min
-0.000209451	5.06166e-05	-1.44119e-05	-2.14263e-05	8.91594e-06	-2.06335e-07	2.74981e-07	4.17269e-08	6.53123e-07	5.43955e-08	Detection 60min
-0.000209967	5.17672e-05	-1.71069e-05	1.92436e-05	-1.41396e-05	-3.358e-06	-2.23378e-07	1.15109e-07	7.53476e-07	1.4484e-07	Detection 65min
-0.000207663	5.12661e-05	-1.43942e-05	-1.15069e-05	1.97098e-05	-1.3105e-06	4.06771e-07	-1.02546e-07	4.36351e-07	-5.50434e-08	Detection 70min
-0.000207337	5.06807e-05	-1.49242e-05	-2.37597e-05	2.64993e-06	3.67899e-07	4.14556e-07	5.11302e-07	8.21001e-07	-1.38417e-09	Detection 75min
-0.000208003	5.07457e-05	-1.5541e-05	-2.12596e-05	-1.34035e-05	5.79425e-07	2.52799e-07	9.76334e-07	6.6184e-07	-2.70561e-08	Detection 80min
-0.000206477	5.13223e-05	-1.45815e-05	-1.73917e-05	1.54627e-05	-5.29647e-07	3.47755e-07	-7.577e-08	4.83648e-07	-1.35675e-08	Detection 85min
-0.000205338	5.20713e-05	-1.47352e-05	-1.75295e-05	1.56092e-05	-6.45429e-07	4.80869e-07	7.52693e-08	4.72119e-07	1.02479e-07	Detection 90min
-0.000205646	5.27691e-05	-1.78666e-05	2.22655e-05	-7.68902e-06	-3.69951e-06	2.1999e-07	5.31287e-07	5.73066e-07	-9.83939e-08	Detection 95min
-0.000204527	5.24305e-05	-1.5415e-05	-4.30921e-06	2.26724e-05	-1.97728e-06	6.04465e-07	-3.44216e-07	5.0173e-07	8.51185e-08	Detection 100min
-0.000202197	5.22241e-05	-1.83326e-05	-5.63885e-06	-2.43007e-05	-5.49812e-07	4.93141e-07	4.65332e-07	9.71412e-07	-5.06191e-08	Detection 105min
-0.000202287	5.34728e-05	-1.75743e-05	2.12108e-06	-2.46644e-05	-1.33637e-06	6.18732e-07	4.75514e-07	7.93249e-07	-9.91047e-08	Detection 110min
-0.000201101	5.2709e-05	-1.57006e-05	-1.26992e-05	1.91515e-05	-9.74602e-07	-4.11035e-07	-2.61224e-07	3.95748e-07	8.28769e-08	Detection 115min
-0.000199118	5.23864e-05	-1.66519e-05	-2.41006e-05	-4.04145e-07	6.36202e-07	4.25081e-07	-9.29218e-08	7.82806e-07	-3.41701e-08	Detection 120min
