# Supplementary material for: LPFG Biosensor for IL-6 Detection in Murine Serum Samples Associated with Ischemic Disease
Source: Sensors (Basel). 2026 May 2;26(9):2855. doi: 10.3390/s26092855 (PMC13165805; doi:10.3390/s26092855)
Supplement: Supplementary file 1 [file sensors-26-02855-s001.zip › Table S7.xlsx]

## Sheet: Raw data associated to Fig. 16
Wavelength (nm)	OF	2 H NT	2 H NT	2 H NT	2 H NT	2 H NT	2 H NT	2 H NT	2 H NT	2 H NT	2 H NT	2 H NT	2 H NT	2 H NT	2 H NT	2 H NT	2 H NT	2 H NT	2 H NT	2 H NT	2 H NT	2 H NT	2 H NT	2 H NT	2 H NT	2 H NT	2H EB	2H EB	2H EB	2H EB	2H EB	2H EB	2H EB	2H EB	2H EB	2H EB	2H EB	2H EB	2H EB	2H EB	2H EB	2H EB	2H EB	2H EB	2H EB	2H EB	2H EB	2H EB	2H EB
1310	0.0001918	3.639e-05	3.693e-05	3.694e-05	3.686e-05	3.668e-05	3.648e-05	3.62e-05	3.635e-05	3.624e-05	3.64e-05	3.612e-05	3.599e-05	3.592e-05	3.588e-05	3.565e-05	3.563e-05	3.551e-05	3.532e-05	3.546e-05	3.519e-05	3.521e-05	3.514e-05	3.513e-05	3.525e-05	3.515e-05	3.66e-05	3.678e-05	3.659e-05	3.67e-05	3.653e-05	3.662e-05	3.651e-05	3.648e-05	3.652e-05	3.652e-05	3.651e-05	3.651e-05	3.645e-05	3.642e-05	3.639e-05	3.641e-05	3.648e-05	3.649e-05	3.634e-05	3.638e-05	3.637e-05	3.644e-05	3.651e-05
1310.2	0.0001951	3.678e-05	3.733e-05	3.734e-05	3.726e-05	3.708e-05	3.687e-05	3.659e-05	3.675e-05	3.663e-05	3.679e-05	3.65e-05	3.637e-05	3.63e-05	3.626e-05	3.603e-05	3.6e-05	3.589e-05	3.569e-05	3.583e-05	3.555e-05	3.558e-05	3.55e-05	3.549e-05	3.562e-05	3.551e-05	3.721e-05	3.737e-05	3.72e-05	3.731e-05	3.714e-05	3.723e-05	3.712e-05	3.708e-05	3.714e-05	3.714e-05	3.711e-05	3.711e-05	3.706e-05	3.702e-05	3.7e-05	3.7e-05	3.707e-05	3.708e-05	3.693e-05	3.697e-05	3.694e-05	3.703e-05	3.709e-05
1310.4	0.0001985	3.716e-05	3.772e-05	3.773e-05	3.766e-05	3.746e-05	3.726e-05	3.697e-05	3.713e-05	3.701e-05	3.718e-05	3.688e-05	3.676e-05	3.669e-05	3.664e-05	3.641e-05	3.637e-05	3.626e-05	3.605e-05	3.62e-05	3.591e-05	3.594e-05	3.586e-05	3.584e-05	3.598e-05	3.587e-05	3.781e-05	3.795e-05	3.782e-05	3.791e-05	3.776e-05	3.784e-05	3.773e-05	3.77e-05	3.776e-05	3.776e-05	3.773e-05	3.773e-05	3.767e-05	3.763e-05	3.761e-05	3.76e-05	3.766e-05	3.768e-05	3.753e-05	3.755e-05	3.752e-05	3.761e-05	3.767e-05
1310.6	0.0002019	3.755e-05	3.811e-05	3.811e-05	3.805e-05	3.785e-05	3.764e-05	3.735e-05	3.752e-05	3.739e-05	3.756e-05	3.726e-05	3.714e-05	3.706e-05	3.701e-05	3.678e-05	3.673e-05	3.663e-05	3.64e-05	3.656e-05	3.626e-05	3.631e-05	3.621e-05	3.619e-05	3.634e-05	3.623e-05	3.842e-05	3.854e-05	3.844e-05	3.851e-05	3.839e-05	3.845e-05	3.836e-05	3.833e-05	3.838e-05	3.838e-05	3.834e-05	3.834e-05	3.828e-05	3.825e-05	3.823e-05	3.822e-05	3.827e-05	3.828e-05	3.814e-05	3.815e-05	3.812e-05	3.82e-05	3.826e-05
1310.8	0.0002053	3.793e-05	3.851e-05	3.85e-05	3.844e-05	3.823e-05	3.802e-05	3.773e-05	3.79e-05	3.776e-05	3.794e-05	3.763e-05	3.752e-05	3.744e-05	3.738e-05	3.715e-05	3.709e-05	3.699e-05	3.676e-05	3.692e-05	3.661e-05	3.667e-05	3.657e-05	3.654e-05	3.67e-05	3.658e-05	3.903e-05	3.913e-05	3.906e-05	3.911e-05	3.901e-05	3.906e-05	3.898e-05	3.896e-05	3.9e-05	3.9e-05	3.895e-05	3.895e-05	3.891e-05	3.887e-05	3.886e-05	3.884e-05	3.888e-05	3.888e-05	3.876e-05	3.876e-05	3.873e-05	3.88e-05	3.886e-05
1311	0.0002089	3.831e-05	3.89e-05	3.889e-05	3.883e-05	3.861e-05	3.84e-05	3.811e-05	3.827e-05	3.814e-05	3.832e-05	3.801e-05	3.789e-05	3.781e-05	3.775e-05	3.751e-05	3.745e-05	3.736e-05	3.712e-05	3.728e-05	3.696e-05	3.703e-05	3.692e-05	3.689e-05	3.705e-05	3.694e-05	3.965e-05	3.972e-05	3.968e-05	3.972e-05	3.962e-05	3.968e-05	3.961e-05	3.959e-05	3.963e-05	3.963e-05	3.954e-05	3.954e-05	3.955e-05	3.95e-05	3.95e-05	3.947e-05	3.949e-05	3.948e-05	3.94e-05	3.938e-05	3.935e-05	3.941e-05	3.946e-05
1311.2	0.0002124	3.869e-05	3.929e-05	3.927e-05	3.922e-05	3.899e-05	3.878e-05	3.848e-05	3.865e-05	3.851e-05	3.869e-05	3.838e-05	3.826e-05	3.818e-05	3.811e-05	3.788e-05	3.781e-05	3.772e-05	3.748e-05	3.763e-05	3.731e-05	3.738e-05	3.727e-05	3.724e-05	3.741e-05	3.729e-05	4.027e-05	4.031e-05	4.031e-05	4.033e-05	4.024e-05	4.029e-05	4.024e-05	4.022e-05	4.026e-05	4.026e-05	4.014e-05	4.014e-05	4.018e-05	4.014e-05	4.014e-05	4.012e-05	4.01e-05	4.008e-05	4.004e-05	4.001e-05	3.998e-05	4.003e-05	4.006e-05
1311.4	0.000216	3.906e-05	3.967e-05	3.965e-05	3.96e-05	3.937e-05	3.916e-05	3.885e-05	3.902e-05	3.888e-05	3.906e-05	3.875e-05	3.862e-05	3.855e-05	3.847e-05	3.823e-05	3.816e-05	3.807e-05	3.783e-05	3.798e-05	3.766e-05	3.773e-05	3.761e-05	3.758e-05	3.776e-05	3.764e-05	4.089e-05	4.092e-05	4.094e-05	4.093e-05	4.087e-05	4.09e-05	4.087e-05	4.085e-05	4.088e-05	4.088e-05	4.074e-05	4.074e-05	4.081e-05	4.077e-05	4.077e-05	4.077e-05	4.071e-05	4.069e-05	4.069e-05	4.065e-05	4.062e-05	4.066e-05	4.067e-05
1311.6	0.0002196	3.943e-05	4.004e-05	4.001e-05	3.997e-05	3.973e-05	3.953e-05	3.922e-05	3.938e-05	3.924e-05	3.942e-05	3.911e-05	3.899e-05	3.891e-05	3.882e-05	3.858e-05	3.851e-05	3.842e-05	3.818e-05	3.832e-05	3.8e-05	3.807e-05	3.796e-05	3.792e-05	3.81e-05	3.798e-05	4.152e-05	4.154e-05	4.156e-05	4.154e-05	4.149e-05	4.152e-05	4.15e-05	4.149e-05	4.15e-05	4.15e-05	4.135e-05	4.135e-05	4.144e-05	4.14e-05	4.141e-05	4.142e-05	4.132e-05	4.131e-05	4.134e-05	4.129e-05	4.127e-05	4.129e-05	4.129e-05
1311.8	0.0002233	3.98e-05	4.041e-05	4.037e-05	4.034e-05	4.01e-05	3.989e-05	3.958e-05	3.973e-05	3.961e-05	3.977e-05	3.948e-05	3.934e-05	3.927e-05	3.917e-05	3.893e-05	3.886e-05	3.876e-05	3.852e-05	3.866e-05	3.834e-05	3.841e-05	3.83e-05	3.826e-05	3.843e-05	3.832e-05	4.216e-05	4.217e-05	4.219e-05	4.215e-05	4.212e-05	4.213e-05	4.213e-05	4.213e-05	4.213e-05	4.213e-05	4.198e-05	4.198e-05	4.207e-05	4.204e-05	4.206e-05	4.208e-05	4.195e-05	4.195e-05	4.2e-05	4.194e-05	4.193e-05	4.194e-05	4.191e-05
1312	0.000227	4.016e-05	4.077e-05	4.073e-05	4.07e-05	4.045e-05	4.025e-05	3.993e-05	4.008e-05	3.997e-05	4.013e-05	3.983e-05	3.969e-05	3.962e-05	3.952e-05	3.927e-05	3.92e-05	3.91e-05	3.886e-05	3.9e-05	3.867e-05	3.874e-05	3.863e-05	3.859e-05	3.877e-05	3.865e-05	4.283e-05	4.28e-05	4.282e-05	4.278e-05	4.276e-05	4.275e-05	4.276e-05	4.277e-05	4.276e-05	4.276e-05	4.262e-05	4.262e-05	4.27e-05	4.269e-05	4.27e-05	4.273e-05	4.259e-05	4.26e-05	4.267e-05	4.26e-05	4.259e-05	4.259e-05	4.255e-05
1312.2	0.0002308	4.051e-05	4.113e-05	4.108e-05	4.105e-05	4.08e-05	4.06e-05	4.028e-05	4.043e-05	4.032e-05	4.048e-05	4.019e-05	4.004e-05	3.996e-05	3.987e-05	3.96e-05	3.954e-05	3.944e-05	3.92e-05	3.933e-05	3.901e-05	3.907e-05	3.896e-05	3.892e-05	3.909e-05	3.898e-05	4.35e-05	4.345e-05	4.347e-05	4.342e-05	4.341e-05	4.339e-05	4.341e-05	4.342e-05	4.339e-05	4.339e-05	4.326e-05	4.326e-05	4.335e-05	4.334e-05	4.336e-05	4.338e-05	4.324e-05	4.326e-05	4.334e-05	4.327e-05	4.326e-05	4.325e-05	4.32e-05
1312.4	0.0002347	4.087e-05	4.148e-05	4.144e-05	4.14e-05	4.115e-05	4.095e-05	4.063e-05	4.077e-05	4.066e-05	4.082e-05	4.053e-05	4.037e-05	4.03e-05	4.021e-05	3.994e-05	3.988e-05	3.977e-05	3.953e-05	3.966e-05	3.934e-05	3.939e-05	3.929e-05	3.925e-05	3.941e-05	3.931e-05	4.42e-05	4.411e-05	4.414e-05	4.408e-05	4.408e-05	4.405e-05	4.407e-05	4.409e-05	4.405e-05	4.405e-05	4.391e-05	4.391e-05	4.401e-05	4.401e-05	4.402e-05	4.404e-05	4.39e-05	4.391e-05	4.403e-05	4.395e-05	4.395e-05	4.393e-05	4.386e-05
1312.6	0.0002385	4.121e-05	4.182e-05	4.178e-05	4.175e-05	4.149e-05	4.13e-05	4.097e-05	4.111e-05	4.1e-05	4.116e-05	4.087e-05	4.071e-05	4.063e-05	4.054e-05	4.026e-05	4.021e-05	4.009e-05	3.986e-05	3.998e-05	3.966e-05	3.971e-05	3.961e-05	3.957e-05	3.973e-05	3.962e-05	4.489e-05	4.479e-05	4.482e-05	4.475e-05	4.477e-05	4.472e-05	4.475e-05	4.476e-05	4.471e-05	4.471e-05	4.456e-05	4.456e-05	4.466e-05	4.467e-05	4.468e-05	4.47e-05	4.456e-05	4.457e-05	4.472e-05	4.463e-05	4.463e-05	4.46e-05	4.453e-05
1312.8	0.0002424	4.155e-05	4.216e-05	4.212e-05	4.208e-05	4.183e-05	4.164e-05	4.13e-05	4.144e-05	4.133e-05	4.149e-05	4.12e-05	4.103e-05	4.095e-05	4.086e-05	4.058e-05	4.054e-05	4.041e-05	4.017e-05	4.029e-05	3.998e-05	4.002e-05	3.992e-05	3.989e-05	4.004e-05	3.993e-05	4.559e-05	4.549e-05	4.552e-05	4.542e-05	4.547e-05	4.539e-05	4.545e-05	4.545e-05	4.538e-05	4.538e-05	4.521e-05	4.521e-05	4.531e-05	4.533e-05	4.533e-05	4.537e-05	4.522e-05	4.523e-05	4.541e-05	4.53e-05	4.532e-05	4.527e-05	4.519e-05
1313	0.0002462	4.187e-05	4.248e-05	4.245e-05	4.241e-05	4.215e-05	4.197e-05	4.162e-05	4.176e-05	4.166e-05	4.182e-05	4.151e-05	4.135e-05	4.127e-05	4.118e-05	4.089e-05	4.085e-05	4.071e-05	4.048e-05	4.059e-05	4.028e-05	4.032e-05	4.022e-05	4.019e-05	4.034e-05	4.023e-05	4.628e-05	4.622e-05	4.624e-05	4.611e-05	4.62e-05	4.607e-05	4.616e-05	4.617e-05	4.605e-05	4.605e-05	4.59e-05	4.59e-05	4.597e-05	4.599e-05	4.598e-05	4.606e-05	4.588e-05	4.591e-05	4.609e-05	4.596e-05	4.601e-05	4.594e-05	4.586e-05
1313.2	0.0002501	4.219e-05	4.28e-05	4.277e-05	4.274e-05	4.248e-05	4.229e-05	4.194e-05	4.208e-05	4.198e-05	4.214e-05	4.183e-05	4.166e-05	4.158e-05	4.15e-05	4.12e-05	4.116e-05	4.102e-05	4.078e-05	4.089e-05	4.058e-05	4.061e-05	4.052e-05	4.049e-05	4.063e-05	4.052e-05	4.698e-05	4.695e-05	4.695e-05	4.68e-05	4.693e-05	4.676e-05	4.688e-05	4.688e-05	4.674e-05	4.674e-05	4.66e-05	4.66e-05	4.663e-05	4.665e-05	4.665e-05	4.675e-05	4.655e-05	4.66e-05	4.676e-05	4.663e-05	4.67e-05	4.66e-05	4.652e-05
1313.4	0.000254	4.251e-05	4.312e-05	4.309e-05	4.305e-05	4.28e-05	4.261e-05	4.225e-05	4.239e-05	4.229e-05	4.245e-05	4.214e-05	4.197e-05	4.188e-05	4.181e-05	4.15e-05	4.146e-05	4.131e-05	4.107e-05	4.118e-05	4.087e-05	4.09e-05	4.081e-05	4.079e-05	4.092e-05	4.081e-05	4.768e-05	4.768e-05	4.767e-05	4.75e-05	4.765e-05	4.745e-05	4.759e-05	4.76e-05	4.743e-05	4.743e-05	4.732e-05	4.732e-05	4.731e-05	4.734e-05	4.731e-05	4.744e-05	4.724e-05	4.731e-05	4.743e-05	4.728e-05	4.738e-05	4.726e-05	4.718e-05
1313.6	0.000258	4.281e-05	4.344e-05	4.342e-05	4.337e-05	4.312e-05	4.292e-05	4.256e-05	4.27e-05	4.26e-05	4.277e-05	4.245e-05	4.227e-05	4.218e-05	4.211e-05	4.179e-05	4.176e-05	4.16e-05	4.136e-05	4.147e-05	4.116e-05	4.118e-05	4.109e-05	4.107e-05	4.121e-05	4.109e-05	4.839e-05	4.842e-05	4.839e-05	4.82e-05	4.838e-05	4.815e-05	4.831e-05	4.832e-05	4.812e-05	4.812e-05	4.807e-05	4.807e-05	4.801e-05	4.803e-05	4.8e-05	4.815e-05	4.796e-05	4.804e-05	4.812e-05	4.796e-05	4.807e-05	4.792e-05	4.787e-05
1313.8	0.000262	4.313e-05	4.376e-05	4.374e-05	4.37e-05	4.345e-05	4.323e-05	4.286e-05	4.301e-05	4.291e-05	4.308e-05	4.275e-05	4.257e-05	4.248e-05	4.242e-05	4.209e-05	4.206e-05	4.189e-05	4.164e-05	4.176e-05	4.145e-05	4.146e-05	4.137e-05	4.136e-05	4.15e-05	4.138e-05	4.91e-05	4.916e-05	4.912e-05	4.891e-05	4.91e-05	4.886e-05	4.904e-05	4.906e-05	4.882e-05	4.882e-05	4.882e-05	4.882e-05	4.873e-05	4.874e-05	4.87e-05	4.888e-05	4.87e-05	4.878e-05	4.882e-05	4.864e-05	4.878e-05	4.861e-05	4.859e-05
1314	0.0002661	4.344e-05	4.408e-05	4.407e-05	4.402e-05	4.377e-05	4.355e-05	4.317e-05	4.333e-05	4.322e-05	4.339e-05	4.306e-05	4.288e-05	4.278e-05	4.273e-05	4.239e-05	4.236e-05	4.218e-05	4.193e-05	4.206e-05	4.173e-05	4.175e-05	4.165e-05	4.165e-05	4.179e-05	4.167e-05	4.979e-05	4.99e-05	4.984e-05	4.962e-05	4.982e-05	4.958e-05	4.977e-05	4.978e-05	4.953e-05	4.953e-05	4.957e-05	4.957e-05	4.944e-05	4.945e-05	4.94e-05	4.961e-05	4.945e-05	4.952e-05	4.952e-05	4.935e-05	4.95e-05	4.932e-05	4.933e-05
1314.2	0.0002703	4.375e-05	4.44e-05	4.44e-05	4.434e-05	4.409e-05	4.386e-05	4.348e-05	4.364e-05	4.353e-05	4.371e-05	4.336e-05	4.318e-05	4.308e-05	4.303e-05	4.268e-05	4.265e-05	4.248e-05	4.221e-05	4.235e-05	4.201e-05	4.203e-05	4.193e-05	4.193e-05	4.208e-05	4.196e-05	5.048e-05	5.065e-05	5.055e-05	5.035e-05	5.053e-05	5.031e-05	5.048e-05	5.049e-05	5.025e-05	5.025e-05	5.031e-05	5.031e-05	5.017e-05	5.017e-05	5.011e-05	5.032e-05	5.02e-05	5.027e-05	5.022e-05	5.007e-05	5.021e-05	5.005e-05	5.009e-05
1314.4	0.0002745	4.405e-05	4.471e-05	4.471e-05	4.466e-05	4.44e-05	4.416e-05	4.378e-05	4.395e-05	4.383e-05	4.402e-05	4.366e-05	4.348e-05	4.338e-05	4.333e-05	4.298e-05	4.294e-05	4.277e-05	4.249e-05	4.264e-05	4.229e-05	4.231e-05	4.221e-05	4.22e-05	4.237e-05	4.223e-05	5.118e-05	5.138e-05	5.125e-05	5.108e-05	5.122e-05	5.105e-05	5.117e-05	5.119e-05	5.097e-05	5.097e-05	5.105e-05	5.105e-05	5.09e-05	5.089e-05	5.084e-05	5.103e-05	5.095e-05	5.1e-05	5.092e-05	5.08e-05	5.092e-05	5.079e-05	5.085e-05
1314.6	0.0002787	4.434e-05	4.502e-05	4.502e-05	4.496e-05	4.471e-05	4.445e-05	4.407e-05	4.425e-05	4.413e-05	4.433e-05	4.395e-05	4.377e-05	4.367e-05	4.363e-05	4.327e-05	4.322e-05	4.305e-05	4.276e-05	4.293e-05	4.256e-05	4.259e-05	4.249e-05	4.247e-05	4.265e-05	4.251e-05	5.189e-05	5.21e-05	5.194e-05	5.182e-05	5.19e-05	5.179e-05	5.186e-05	5.187e-05	5.17e-05	5.17e-05	5.179e-05	5.179e-05	5.164e-05	5.163e-05	5.157e-05	5.173e-05	5.169e-05	5.174e-05	5.163e-05	5.154e-05	5.163e-05	5.154e-05	5.161e-05
1314.8	0.000283	4.464e-05	4.533e-05	4.533e-05	4.527e-05	4.501e-05	4.474e-05	4.437e-05	4.455e-05	4.442e-05	4.463e-05	4.425e-05	4.406e-05	4.396e-05	4.392e-05	4.356e-05	4.351e-05	4.334e-05	4.303e-05	4.321e-05	4.283e-05	4.286e-05	4.275e-05	4.273e-05	4.293e-05	4.278e-05	5.261e-05	5.281e-05	5.263e-05	5.256e-05	5.258e-05	5.254e-05	5.254e-05	5.255e-05	5.242e-05	5.242e-05	5.254e-05	5.254e-05	5.238e-05	5.237e-05	5.232e-05	5.243e-05	5.244e-05	5.248e-05	5.235e-05	5.229e-05	5.235e-05	5.229e-05	5.237e-05
1315	0.0002874	4.493e-05	4.563e-05	4.563e-05	4.556e-05	4.531e-05	4.502e-05	4.465e-05	4.485e-05	4.47e-05	4.493e-05	4.454e-05	4.434e-05	4.425e-05	4.421e-05	4.384e-05	4.378e-05	4.362e-05	4.33e-05	4.349e-05	4.309e-05	4.313e-05	4.302e-05	4.299e-05	4.32e-05	4.305e-05	5.335e-05	5.351e-05	5.333e-05	5.331e-05	5.326e-05	5.329e-05	5.322e-05	5.323e-05	5.315e-05	5.315e-05	5.327e-05	5.327e-05	5.314e-05	5.313e-05	5.308e-05	5.313e-05	5.32e-05	5.322e-05	5.308e-05	5.305e-05	5.307e-05	5.305e-05	5.313e-05
1315.2	0.0002917	4.522e-05	4.592e-05	4.592e-05	4.585e-05	4.56e-05	4.53e-05	4.493e-05	4.514e-05	4.498e-05	4.522e-05	4.482e-05	4.463e-05	4.453e-05	4.449e-05	4.412e-05	4.405e-05	4.39e-05	4.357e-05	4.377e-05	4.335e-05	4.34e-05	4.328e-05	4.325e-05	4.347e-05	4.332e-05	5.41e-05	5.422e-05	5.405e-05	5.407e-05	5.395e-05	5.406e-05	5.392e-05	5.393e-05	5.39e-05	5.39e-05	5.4e-05	5.4e-05	5.391e-05	5.389e-05	5.384e-05	5.383e-05	5.395e-05	5.394e-05	5.382e-05	5.382e-05	5.38e-05	5.383e-05	5.389e-05
1315.4	0.0002962	4.549e-05	4.62e-05	4.62e-05	4.614e-05	4.587e-05	4.558e-05	4.521e-05	4.542e-05	4.525e-05	4.55e-05	4.509e-05	4.49e-05	4.481e-05	4.476e-05	4.439e-05	4.432e-05	4.417e-05	4.383e-05	4.404e-05	4.36e-05	4.366e-05	4.354e-05	4.35e-05	4.374e-05	4.357e-05	5.486e-05	5.493e-05	5.479e-05	5.485e-05	5.467e-05	5.484e-05	5.465e-05	5.464e-05	5.468e-05	5.468e-05	5.471e-05	5.471e-05	5.468e-05	5.465e-05	5.462e-05	5.455e-05	5.47e-05	5.466e-05	5.458e-05	5.46e-05	5.455e-05	5.461e-05	5.466e-05
1315.6	0.0003006	4.577e-05	4.648e-05	4.648e-05	4.642e-05	4.613e-05	4.585e-05	4.548e-05	4.57e-05	4.552e-05	4.577e-05	4.536e-05	4.518e-05	4.508e-05	4.502e-05	4.466e-05	4.458e-05	4.444e-05	4.409e-05	4.43e-05	4.384e-05	4.392e-05	4.378e-05	4.374e-05	4.399e-05	4.383e-05	5.562e-05	5.565e-05	5.555e-05	5.563e-05	5.541e-05	5.563e-05	5.54e-05	5.536e-05	5.546e-05	5.546e-05	5.541e-05	5.541e-05	5.545e-05	5.542e-05	5.539e-05	5.527e-05	5.542e-05	5.536e-05	5.535e-05	5.538e-05	5.531e-05	5.539e-05	5.542e-05
1315.8	0.000305	4.603e-05	4.674e-05	4.673e-05	4.668e-05	4.639e-05	4.611e-05	4.574e-05	4.596e-05	4.578e-05	4.603e-05	4.562e-05	4.544e-05	4.534e-05	4.528e-05	4.491e-05	4.483e-05	4.47e-05	4.434e-05	4.455e-05	4.408e-05	4.417e-05	4.402e-05	4.397e-05	4.423e-05	4.407e-05	5.638e-05	5.638e-05	5.632e-05	5.642e-05	5.617e-05	5.643e-05	5.616e-05	5.61e-05	5.625e-05	5.625e-05	5.611e-05	5.611e-05	5.622e-05	5.619e-05	5.617e-05	5.601e-05	5.614e-05	5.607e-05	5.612e-05	5.615e-05	5.607e-05	5.616e-05	5.616e-05
1316	0.0003094	4.628e-05	4.7e-05	4.698e-05	4.693e-05	4.663e-05	4.635e-05	4.599e-05	4.621e-05	4.603e-05	4.628e-05	4.587e-05	4.568e-05	4.559e-05	4.552e-05	4.516e-05	4.507e-05	4.494e-05	4.457e-05	4.479e-05	4.43e-05	4.441e-05	4.426e-05	4.42e-05	4.447e-05	4.43e-05	5.716e-05	5.713e-05	5.712e-05	5.722e-05	5.696e-05	5.723e-05	5.695e-05	5.688e-05	5.705e-05	5.705e-05	5.683e-05	5.683e-05	5.701e-05	5.698e-05	5.697e-05	5.678e-05	5.687e-05	5.679e-05	5.691e-05	5.693e-05	5.684e-05	5.692e-05	5.69e-05
1316.2	0.0003139	4.653e-05	4.724e-05	4.721e-05	4.717e-05	4.687e-05	4.659e-05	4.624e-05	4.645e-05	4.627e-05	4.652e-05	4.612e-05	4.592e-05	4.584e-05	4.575e-05	4.54e-05	4.53e-05	4.517e-05	4.48e-05	4.501e-05	4.452e-05	4.464e-05	4.449e-05	4.443e-05	4.469e-05	4.452e-05	5.794e-05	5.79e-05	5.793e-05	5.801e-05	5.777e-05	5.802e-05	5.776e-05	5.769e-05	5.785e-05	5.785e-05	5.758e-05	5.758e-05	5.78e-05	5.777e-05	5.777e-05	5.758e-05	5.761e-05	5.753e-05	5.771e-05	5.77e-05	5.763e-05	5.768e-05	5.763e-05
1316.4	0.0003184	4.677e-05	4.748e-05	4.745e-05	4.74e-05	4.711e-05	4.683e-05	4.648e-05	4.669e-05	4.651e-05	4.676e-05	4.636e-05	4.616e-05	4.608e-05	4.598e-05	4.562e-05	4.552e-05	4.54e-05	4.503e-05	4.522e-05	4.474e-05	4.486e-05	4.471e-05	4.464e-05	4.491e-05	4.474e-05	5.872e-05	5.868e-05	5.876e-05	5.88e-05	5.86e-05	5.881e-05	5.859e-05	5.852e-05	5.866e-05	5.866e-05	5.835e-05	5.835e-05	5.86e-05	5.857e-05	5.858e-05	5.841e-05	5.837e-05	5.83e-05	5.852e-05	5.848e-05	5.843e-05	5.844e-05	5.838e-05
1316.6	0.0003229	4.7e-05	4.77e-05	4.767e-05	4.763e-05	4.733e-05	4.707e-05	4.671e-05	4.691e-05	4.674e-05	4.698e-05	4.659e-05	4.639e-05	4.631e-05	4.62e-05	4.584e-05	4.574e-05	4.561e-05	4.525e-05	4.543e-05	4.495e-05	4.507e-05	4.492e-05	4.486e-05	4.512e-05	4.495e-05	5.951e-05	5.949e-05	5.958e-05	5.958e-05	5.943e-05	5.96e-05	5.943e-05	5.937e-05	5.947e-05	5.947e-05	5.914e-05	5.914e-05	5.941e-05	5.938e-05	5.939e-05	5.926e-05	5.915e-05	5.91e-05	5.935e-05	5.928e-05	5.925e-05	5.923e-05	5.915e-05
1316.8	0.0003275	4.723e-05	4.792e-05	4.79e-05	4.785e-05	4.756e-05	4.73e-05	4.693e-05	4.713e-05	4.697e-05	4.719e-05	4.681e-05	4.661e-05	4.653e-05	4.641e-05	4.605e-05	4.596e-05	4.582e-05	4.546e-05	4.564e-05	4.516e-05	4.527e-05	4.513e-05	4.507e-05	4.533e-05	4.516e-05	6.031e-05	6.032e-05	6.041e-05	6.038e-05	6.027e-05	6.039e-05	6.028e-05	6.022e-05	6.028e-05	6.028e-05	5.995e-05	5.995e-05	6.021e-05	6.019e-05	6.021e-05	6.013e-05	5.995e-05	5.991e-05	6.019e-05	6.009e-05	6.01e-05	6.004e-05	5.994e-05
1317	0.0003321	4.746e-05	4.814e-05	4.812e-05	4.807e-05	4.778e-05	4.753e-05	4.716e-05	4.735e-05	4.72e-05	4.741e-05	4.704e-05	4.682e-05	4.674e-05	4.663e-05	4.626e-05	4.618e-05	4.601e-05	4.567e-05	4.584e-05	4.536e-05	4.547e-05	4.534e-05	4.528e-05	4.554e-05	4.536e-05	6.11e-05	6.115e-05	6.124e-05	6.116e-05	6.11e-05	6.117e-05	6.112e-05	6.107e-05	6.109e-05	6.109e-05	6.078e-05	6.078e-05	6.101e-05	6.1e-05	6.102e-05	6.1e-05	6.077e-05	6.075e-05	6.103e-05	6.091e-05	6.094e-05	6.085e-05	6.075e-05
1317.2	0.0003368	4.768e-05	4.834e-05	4.833e-05	4.828e-05	4.8e-05	4.775e-05	4.737e-05	4.756e-05	4.742e-05	4.762e-05	4.725e-05	4.703e-05	4.695e-05	4.684e-05	4.646e-05	4.639e-05	4.621e-05	4.586e-05	4.604e-05	4.556e-05	4.567e-05	4.554e-05	4.549e-05	4.573e-05	4.556e-05	6.189e-05	6.2e-05	6.205e-05	6.194e-05	6.193e-05	6.194e-05	6.194e-05	6.19e-05	6.187e-05	6.187e-05	6.162e-05	6.162e-05	6.18e-05	6.18e-05	6.182e-05	6.186e-05	6.159e-05	6.16e-05	6.187e-05	6.172e-05	6.179e-05	6.166e-05	6.157e-05
1317.4	0.0003416	4.789e-05	4.854e-05	4.854e-05	4.848e-05	4.822e-05	4.796e-05	4.758e-05	4.776e-05	4.763e-05	4.783e-05	4.746e-05	4.723e-05	4.714e-05	4.704e-05	4.665e-05	4.658e-05	4.639e-05	4.605e-05	4.623e-05	4.576e-05	4.586e-05	4.574e-05	4.569e-05	4.592e-05	4.575e-05	6.269e-05	6.286e-05	6.286e-05	6.272e-05	6.274e-05	6.271e-05	6.275e-05	6.272e-05	6.264e-05	6.264e-05	6.247e-05	6.247e-05	6.258e-05	6.259e-05	6.26e-05	6.271e-05	6.241e-05	6.246e-05	6.27e-05	6.253e-05	6.262e-05	6.246e-05	6.239e-05
1317.6	0.0003464	4.808e-05	4.874e-05	4.874e-05	4.867e-05	4.842e-05	4.816e-05	4.777e-05	4.795e-05	4.782e-05	4.803e-05	4.765e-05	4.742e-05	4.733e-05	4.723e-05	4.683e-05	4.677e-05	4.657e-05	4.623e-05	4.641e-05	4.595e-05	4.604e-05	4.593e-05	4.588e-05	4.61e-05	4.593e-05	6.35e-05	6.37e-05	6.366e-05	6.35e-05	6.355e-05	6.348e-05	6.356e-05	6.353e-05	6.34e-05	6.34e-05	6.333e-05	6.333e-05	6.335e-05	6.336e-05	6.338e-05	6.354e-05	6.324e-05	6.332e-05	6.35e-05	6.332e-05	6.344e-05	6.327e-05	6.321e-05
1317.8	0.0003512	4.827e-05	4.892e-05	4.894e-05	4.885e-05	4.862e-05	4.835e-05	4.796e-05	4.814e-05	4.801e-05	4.822e-05	4.783e-05	4.76e-05	4.751e-05	4.742e-05	4.7e-05	4.695e-05	4.674e-05	4.64e-05	4.658e-05	4.613e-05	4.621e-05	4.611e-05	4.606e-05	4.628e-05	4.611e-05	6.43e-05	6.453e-05	6.444e-05	6.427e-05	6.434e-05	6.425e-05	6.434e-05	6.432e-05	6.416e-05	6.416e-05	6.418e-05	6.418e-05	6.412e-05	6.414e-05	6.415e-05	6.435e-05	6.408e-05	6.418e-05	6.429e-05	6.411e-05	6.425e-05	6.407e-05	6.404e-05
1318	0.000356	4.845e-05	4.909e-05	4.913e-05	4.902e-05	4.88e-05	4.854e-05	4.813e-05	4.831e-05	4.818e-05	4.84e-05	4.801e-05	4.776e-05	4.767e-05	4.76e-05	4.716e-05	4.712e-05	4.69e-05	4.656e-05	4.675e-05	4.629e-05	4.637e-05	4.627e-05	4.622e-05	4.644e-05	4.627e-05	6.511e-05	6.535e-05	6.522e-05	6.505e-05	6.512e-05	6.502e-05	6.512e-05	6.51e-05	6.492e-05	6.492e-05	6.502e-05	6.502e-05	6.49e-05	6.492e-05	6.492e-05	6.513e-05	6.492e-05	6.503e-05	6.506e-05	6.491e-05	6.504e-05	6.488e-05	6.487e-05
1318.2	0.0003609	4.861e-05	4.926e-05	4.93e-05	4.919e-05	4.897e-05	4.87e-05	4.829e-05	4.848e-05	4.835e-05	4.856e-05	4.817e-05	4.792e-05	4.783e-05	4.776e-05	4.732e-05	4.728e-05	4.705e-05	4.672e-05	4.691e-05	4.645e-05	4.652e-05	4.642e-05	4.638e-05	4.66e-05	4.642e-05	6.591e-05	6.617e-05	6.598e-05	6.585e-05	6.589e-05	6.581e-05	6.588e-05	6.586e-05	6.569e-05	6.569e-05	6.585e-05	6.585e-05	6.567e-05	6.57e-05	6.569e-05	6.59e-05	6.575e-05	6.588e-05	6.583e-05	6.57e-05	6.582e-05	6.569e-05	6.571e-05
1318.4	0.0003658	4.875e-05	4.941e-05	4.946e-05	4.935e-05	4.913e-05	4.885e-05	4.844e-05	4.864e-05	4.85e-05	4.872e-05	4.832e-05	4.806e-05	4.797e-05	4.792e-05	4.747e-05	4.744e-05	4.72e-05	4.686e-05	4.707e-05	4.659e-05	4.666e-05	4.656e-05	4.652e-05	4.675e-05	4.657e-05	6.673e-05	6.699e-05	6.677e-05	6.666e-05	6.666e-05	6.662e-05	6.664e-05	6.662e-05	6.647e-05	6.647e-05	6.668e-05	6.668e-05	6.646e-05	6.648e-05	6.646e-05	6.664e-05	6.659e-05	6.671e-05	6.66e-05	6.65e-05	6.659e-05	6.65e-05	6.656e-05
1318.6	0.0003707	4.89e-05	4.956e-05	4.961e-05	4.949e-05	4.927e-05	4.899e-05	4.858e-05	4.879e-05	4.864e-05	4.887e-05	4.846e-05	4.82e-05	4.811e-05	4.806e-05	4.762e-05	4.757e-05	4.734e-05	4.7e-05	4.722e-05	4.673e-05	4.68e-05	4.669e-05	4.665e-05	4.689e-05	4.671e-05	6.754e-05	6.781e-05	6.757e-05	6.75e-05	6.744e-05	6.745e-05	6.742e-05	6.738e-05	6.727e-05	6.727e-05	6.75e-05	6.75e-05	6.724e-05	6.726e-05	6.724e-05	6.738e-05	6.742e-05	6.753e-05	6.736e-05	6.729e-05	6.735e-05	6.731e-05	6.74e-05
1318.8	0.0003755	4.903e-05	4.97e-05	4.974e-05	4.963e-05	4.94e-05	4.911e-05	4.871e-05	4.893e-05	4.877e-05	4.901e-05	4.858e-05	4.833e-05	4.823e-05	4.818e-05	4.775e-05	4.77e-05	4.747e-05	4.712e-05	4.735e-05	4.685e-05	4.692e-05	4.68e-05	4.677e-05	4.701e-05	4.683e-05	6.836e-05	6.862e-05	6.837e-05	6.834e-05	6.824e-05	6.83e-05	6.821e-05	6.815e-05	6.808e-05	6.808e-05	6.831e-05	6.831e-05	6.804e-05	6.804e-05	6.802e-05	6.812e-05	6.823e-05	6.832e-05	6.812e-05	6.808e-05	6.811e-05	6.811e-05	6.823e-05
1319	0.0003804	4.914e-05	4.982e-05	4.985e-05	4.974e-05	4.951e-05	4.922e-05	4.882e-05	4.905e-05	4.887e-05	4.913e-05	4.869e-05	4.845e-05	4.834e-05	4.829e-05	4.787e-05	4.781e-05	4.759e-05	4.723e-05	4.747e-05	4.695e-05	4.703e-05	4.69e-05	4.687e-05	4.713e-05	4.693e-05	6.92e-05	6.943e-05	6.92e-05	6.921e-05	6.906e-05	6.917e-05	6.902e-05	6.895e-05	6.891e-05	6.891e-05	6.911e-05	6.911e-05	6.888e-05	6.885e-05	6.883e-05	6.888e-05	6.905e-05	6.91e-05	6.889e-05	6.888e-05	6.887e-05	6.892e-05	6.907e-05
1319.2	0.0003852	4.925e-05	4.993e-05	4.995e-05	4.985e-05	4.961e-05	4.932e-05	4.892e-05	4.916e-05	4.897e-05	4.923e-05	4.88e-05	4.856e-05	4.845e-05	4.839e-05	4.799e-05	4.791e-05	4.77e-05	4.734e-05	4.758e-05	4.705e-05	4.714e-05	4.699e-05	4.697e-05	4.723e-05	4.703e-05	7.006e-05	7.024e-05	7.004e-05	7.008e-05	6.99e-05	7.006e-05	6.985e-05	6.977e-05	6.978e-05	6.978e-05	6.991e-05	6.991e-05	6.973e-05	6.97e-05	6.967e-05	6.966e-05	6.987e-05	6.988e-05	6.969e-05	6.97e-05	6.964e-05	6.974e-05	6.99e-05
1319.4	0.0003902	4.934e-05	5.003e-05	5.003e-05	4.995e-05	4.97e-05	4.942e-05	4.901e-05	4.925e-05	4.906e-05	4.932e-05	4.889e-05	4.866e-05	4.855e-05	4.849e-05	4.809e-05	4.8e-05	4.781e-05	4.743e-05	4.768e-05	4.714e-05	4.723e-05	4.708e-05	4.705e-05	4.733e-05	4.712e-05	7.094e-05	7.105e-05	7.089e-05	7.096e-05	7.075e-05	7.095e-05	7.071e-05	7.062e-05	7.068e-05	7.068e-05	7.071e-05	7.071e-05	7.061e-05	7.056e-05	7.054e-05	7.047e-05	7.07e-05	7.066e-05	7.05e-05	7.053e-05	7.043e-05	7.058e-05	7.072e-05
1319.6	0.0003951	4.943e-05	5.012e-05	5.011e-05	5.004e-05	4.978e-05	4.95e-05	4.91e-05	4.933e-05	4.914e-05	4.94e-05	4.898e-05	4.875e-05	4.864e-05	4.857e-05	4.818e-05	4.808e-05	4.789e-05	4.752e-05	4.776e-05	4.721e-05	4.732e-05	4.715e-05	4.712e-05	4.742e-05	4.721e-05	7.182e-05	7.188e-05	7.177e-05	7.186e-05	7.164e-05	7.186e-05	7.159e-05	7.15e-05	7.159e-05	7.159e-05	7.152e-05	7.152e-05	7.15e-05	7.145e-05	7.143e-05	7.131e-05	7.154e-05	7.145e-05	7.135e-05	7.139e-05	7.126e-05	7.143e-05	7.155e-05
1319.8	0.0004001	4.952e-05	5.02e-05	5.018e-05	5.012e-05	4.985e-05	4.958e-05	4.919e-05	4.941e-05	4.922e-05	4.948e-05	4.905e-05	4.884e-05	4.872e-05	4.865e-05	4.826e-05	4.815e-05	4.797e-05	4.761e-05	4.784e-05	4.729e-05	4.74e-05	4.723e-05	4.719e-05	4.75e-05	4.728e-05	7.271e-05	7.273e-05	7.268e-05	7.277e-05	7.255e-05	7.276e-05	7.249e-05	7.239e-05	7.251e-05	7.251e-05	7.235e-05	7.235e-05	7.24e-05	7.235e-05	7.233e-05	7.217e-05	7.238e-05	7.226e-05	7.223e-05	7.226e-05	7.213e-05	7.229e-05	7.238e-05
1320	0.0004052	4.96e-05	5.027e-05	5.024e-05	5.02e-05	4.992e-05	4.965e-05	4.927e-05	4.949e-05	4.93e-05	4.955e-05	4.913e-05	4.892e-05	4.881e-05	4.872e-05	4.834e-05	4.822e-05	4.805e-05	4.768e-05	4.791e-05	4.736e-05	4.748e-05	4.73e-05	4.726e-05	4.757e-05	4.736e-05	7.36e-05	7.36e-05	7.36e-05	7.368e-05	7.347e-05	7.366e-05	7.341e-05	7.331e-05	7.343e-05	7.343e-05	7.319e-05	7.319e-05	7.329e-05	7.325e-05	7.323e-05	7.306e-05	7.321e-05	7.308e-05	7.312e-05	7.313e-05	7.3e-05	7.315e-05	7.321e-05
1320.2	0.0004103	4.968e-05	5.033e-05	5.03e-05	5.027e-05	4.998e-05	4.972e-05	4.934e-05	4.955e-05	4.937e-05	4.961e-05	4.921e-05	4.9e-05	4.888e-05	4.878e-05	4.842e-05	4.829e-05	4.812e-05	4.776e-05	4.798e-05	4.742e-05	4.755e-05	4.737e-05	4.732e-05	4.764e-05	4.743e-05	7.45e-05	7.448e-05	7.453e-05	7.458e-05	7.44e-05	7.456e-05	7.434e-05	7.425e-05	7.434e-05	7.434e-05	7.404e-05	7.404e-05	7.419e-05	7.415e-05	7.413e-05	7.398e-05	7.405e-05	7.391e-05	7.401e-05	7.4e-05	7.389e-05	7.401e-05	7.404e-05
1320.4	0.0004155	4.976e-05	5.039e-05	5.035e-05	5.033e-05	5.004e-05	4.979e-05	4.941e-05	4.961e-05	4.944e-05	4.968e-05	4.928e-05	4.907e-05	4.895e-05	4.885e-05	4.848e-05	4.836e-05	4.818e-05	4.782e-05	4.803e-05	4.749e-05	4.761e-05	4.744e-05	4.739e-05	4.77e-05	4.75e-05	7.539e-05	7.536e-05	7.545e-05	7.547e-05	7.532e-05	7.544e-05	7.527e-05	7.519e-05	7.524e-05	7.524e-05	7.49e-05	7.49e-05	7.509e-05	7.504e-05	7.503e-05	7.491e-05	7.49e-05	7.475e-05	7.49e-05	7.487e-05	7.48e-05	7.486e-05	7.486e-05
1320.6	0.0004207	4.983e-05	5.044e-05	5.041e-05	5.039e-05	5.01e-05	4.986e-05	4.948e-05	4.966e-05	4.951e-05	4.973e-05	4.935e-05	4.914e-05	4.902e-05	4.891e-05	4.853e-05	4.843e-05	4.824e-05	4.789e-05	4.809e-05	4.755e-05	4.767e-05	4.75e-05	4.745e-05	4.775e-05	4.757e-05	7.627e-05	7.626e-05	7.635e-05	7.635e-05	7.624e-05	7.631e-05	7.618e-05	7.611e-05	7.614e-05	7.614e-05	7.577e-05	7.577e-05	7.598e-05	7.593e-05	7.592e-05	7.584e-05	7.574e-05	7.562e-05	7.58e-05	7.573e-05	7.57e-05	7.571e-05	7.568e-05
1320.8	0.000426	4.99e-05	5.048e-05	5.045e-05	5.044e-05	5.015e-05	4.992e-05	4.955e-05	4.972e-05	4.958e-05	4.979e-05	4.941e-05	4.92e-05	4.908e-05	4.897e-05	4.858e-05	4.848e-05	4.829e-05	4.795e-05	4.814e-05	4.762e-05	4.773e-05	4.755e-05	4.751e-05	4.78e-05	4.762e-05	7.714e-05	7.715e-05	7.725e-05	7.722e-05	7.714e-05	7.717e-05	7.708e-05	7.702e-05	7.702e-05	7.702e-05	7.665e-05	7.665e-05	7.686e-05	7.682e-05	7.681e-05	7.676e-05	7.66e-05	7.65e-05	7.669e-05	7.66e-05	7.66e-05	7.657e-05	7.651e-05
1321	0.0004314	4.996e-05	5.052e-05	5.05e-05	5.048e-05	5.02e-05	4.997e-05	4.961e-05	4.977e-05	4.964e-05	4.983e-05	4.947e-05	4.925e-05	4.913e-05	4.903e-05	4.862e-05	4.854e-05	4.834e-05	4.8e-05	4.818e-05	4.768e-05	4.778e-05	4.761e-05	4.757e-05	4.785e-05	4.768e-05	7.8e-05	7.804e-05	7.813e-05	7.807e-05	7.802e-05	7.801e-05	7.797e-05	7.791e-05	7.789e-05	7.789e-05	7.754e-05	7.754e-05	7.771e-05	7.768e-05	7.767e-05	7.766e-05	7.745e-05	7.738e-05	7.755e-05	7.746e-05	7.75e-05	7.741e-05	7.735e-05
1321.2	0.0004368	5e-05	5.055e-05	5.053e-05	5.051e-05	5.024e-05	5.001e-05	4.966e-05	4.98e-05	4.969e-05	4.987e-05	4.951e-05	4.929e-05	4.917e-05	4.907e-05	4.865e-05	4.858e-05	4.838e-05	4.804e-05	4.822e-05	4.773e-05	4.782e-05	4.766e-05	4.762e-05	4.789e-05	4.773e-05	7.883e-05	7.893e-05	7.899e-05	7.891e-05	7.888e-05	7.883e-05	7.883e-05	7.878e-05	7.872e-05	7.872e-05	7.842e-05	7.842e-05	7.855e-05	7.853e-05	7.852e-05	7.853e-05	7.831e-05	7.827e-05	7.84e-05	7.83e-05	7.837e-05	7.825e-05	7.82e-05
1321.4	0.0004421	5.004e-05	5.057e-05	5.056e-05	5.052e-05	5.027e-05	5.004e-05	4.969e-05	4.983e-05	4.972e-05	4.99e-05	4.954e-05	4.931e-05	4.92e-05	4.911e-05	4.867e-05	4.862e-05	4.84e-05	4.806e-05	4.824e-05	4.776e-05	4.784e-05	4.77e-05	4.765e-05	4.792e-05	4.776e-05	7.965e-05	7.981e-05	7.984e-05	7.974e-05	7.973e-05	7.964e-05	7.967e-05	7.963e-05	7.955e-05	7.955e-05	7.931e-05	7.931e-05	7.937e-05	7.936e-05	7.934e-05	7.939e-05	7.917e-05	7.916e-05	7.924e-05	7.913e-05	7.922e-05	7.908e-05	7.905e-05
1321.6	0.0004475	5.005e-05	5.057e-05	5.057e-05	5.052e-05	5.029e-05	5.006e-05	4.97e-05	4.984e-05	4.974e-05	4.992e-05	4.956e-05	4.932e-05	4.921e-05	4.913e-05	4.869e-05	4.864e-05	4.842e-05	4.808e-05	4.826e-05	4.779e-05	4.786e-05	4.771e-05	4.767e-05	4.793e-05	4.778e-05	8.047e-05	8.069e-05	8.067e-05	8.056e-05	8.057e-05	8.046e-05	8.051e-05	8.048e-05	8.037e-05	8.037e-05	8.02e-05	8.02e-05	8.019e-05	8.019e-05	8.017e-05	8.024e-05	8.003e-05	8.005e-05	8.007e-05	7.996e-05	8.005e-05	7.992e-05	7.992e-05
1321.8	0.0004529	5.005e-05	5.056e-05	5.057e-05	5.051e-05	5.029e-05	5.006e-05	4.971e-05	4.985e-05	4.975e-05	4.992e-05	4.957e-05	4.932e-05	4.921e-05	4.914e-05	4.87e-05	4.866e-05	4.842e-05	4.808e-05	4.828e-05	4.78e-05	4.786e-05	4.772e-05	4.769e-05	4.794e-05	4.779e-05	8.13e-05	8.156e-05	8.151e-05	8.139e-05	8.141e-05	8.129e-05	8.134e-05	8.132e-05	8.119e-05	8.119e-05	8.11e-05	8.11e-05	8.103e-05	8.101e-05	8.1e-05	8.107e-05	8.091e-05	8.094e-05	8.09e-05	8.081e-05	8.088e-05	8.076e-05	8.079e-05
1322	0.0004583	5.005e-05	5.054e-05	5.057e-05	5.049e-05	5.029e-05	5.005e-05	4.97e-05	4.985e-05	4.974e-05	4.992e-05	4.956e-05	4.931e-05	4.92e-05	4.914e-05	4.869e-05	4.866e-05	4.842e-05	4.807e-05	4.828e-05	4.78e-05	4.786e-05	4.772e-05	4.769e-05	4.793e-05	4.778e-05	8.213e-05	8.244e-05	8.233e-05	8.223e-05	8.223e-05	8.214e-05	8.217e-05	8.215e-05	8.203e-05	8.203e-05	8.199e-05	8.199e-05	8.187e-05	8.185e-05	8.184e-05	8.19e-05	8.18e-05	8.184e-05	8.173e-05	8.166e-05	8.17e-05	8.161e-05	8.167e-05
1322.2	0.0004637	5.002e-05	5.05e-05	5.054e-05	5.046e-05	5.027e-05	5.003e-05	4.967e-05	4.983e-05	4.972e-05	4.991e-05	4.953e-05	4.929e-05	4.917e-05	4.912e-05	4.867e-05	4.865e-05	4.84e-05	4.805e-05	4.827e-05	4.779e-05	4.784e-05	4.77e-05	4.769e-05	4.792e-05	4.777e-05	8.297e-05	8.331e-05	8.316e-05	8.309e-05	8.306e-05	8.301e-05	8.3e-05	8.297e-05	8.287e-05	8.287e-05	8.288e-05	8.288e-05	8.273e-05	8.269e-05	8.269e-05	8.273e-05	8.27e-05	8.274e-05	8.256e-05	8.253e-05	8.254e-05	8.248e-05	8.256e-05
1322.4	0.000469	4.999e-05	5.046e-05	5.05e-05	5.041e-05	5.023e-05	4.999e-05	4.963e-05	4.98e-05	4.968e-05	4.987e-05	4.948e-05	4.925e-05	4.913e-05	4.909e-05	4.865e-05	4.862e-05	4.838e-05	4.801e-05	4.825e-05	4.777e-05	4.781e-05	4.768e-05	4.766e-05	4.79e-05	4.774e-05	8.382e-05	8.417e-05	8.4e-05	8.396e-05	8.39e-05	8.389e-05	8.384e-05	8.381e-05	8.374e-05	8.374e-05	8.377e-05	8.377e-05	8.361e-05	8.356e-05	8.355e-05	8.357e-05	8.36e-05	8.363e-05	8.342e-05	8.341e-05	8.337e-05	8.337e-05	8.346e-05
1322.6	0.0004744	4.994e-05	5.041e-05	5.045e-05	5.036e-05	5.018e-05	4.993e-05	4.958e-05	4.975e-05	4.962e-05	4.983e-05	4.943e-05	4.92e-05	4.909e-05	4.905e-05	4.861e-05	4.859e-05	4.835e-05	4.796e-05	4.822e-05	4.773e-05	4.778e-05	4.764e-05	4.763e-05	4.787e-05	4.77e-05	8.47e-05	8.503e-05	8.486e-05	8.485e-05	8.475e-05	8.478e-05	8.469e-05	8.466e-05	8.462e-05	8.462e-05	8.466e-05	8.466e-05	8.45e-05	8.445e-05	8.443e-05	8.442e-05	8.451e-05	8.452e-05	8.428e-05	8.429e-05	8.422e-05	8.426e-05	8.437e-05
1322.8	0.0004798	4.988e-05	5.035e-05	5.039e-05	5.029e-05	5.012e-05	4.986e-05	4.952e-05	4.97e-05	4.955e-05	4.977e-05	4.937e-05	4.915e-05	4.903e-05	4.9e-05	4.857e-05	4.853e-05	4.83e-05	4.791e-05	4.818e-05	4.767e-05	4.773e-05	4.76e-05	4.758e-05	4.783e-05	4.765e-05	8.559e-05	8.589e-05	8.574e-05	8.576e-05	8.562e-05	8.57e-05	8.556e-05	8.553e-05	8.552e-05	8.552e-05	8.556e-05	8.556e-05	8.541e-05	8.536e-05	8.534e-05	8.528e-05	8.543e-05	8.541e-05	8.517e-05	8.52e-05	8.508e-05	8.516e-05	8.529e-05
1323	0.0004852	4.98e-05	5.028e-05	5.031e-05	5.022e-05	5.005e-05	4.978e-05	4.945e-05	4.963e-05	4.947e-05	4.97e-05	4.929e-05	4.908e-05	4.897e-05	4.893e-05	4.852e-05	4.847e-05	4.825e-05	4.785e-05	4.813e-05	4.761e-05	4.768e-05	4.753e-05	4.752e-05	4.778e-05	4.759e-05	8.649e-05	8.677e-05	8.662e-05	8.668e-05	8.65e-05	8.663e-05	8.645e-05	8.641e-05	8.643e-05	8.643e-05	8.645e-05	8.645e-05	8.633e-05	8.628e-05	8.628e-05	8.615e-05	8.634e-05	8.63e-05	8.609e-05	8.612e-05	8.596e-05	8.609e-05	8.62e-05
1323.2	0.0004905	4.972e-05	5.019e-05	5.022e-05	5.014e-05	4.996e-05	4.97e-05	4.937e-05	4.956e-05	4.939e-05	4.961e-05	4.921e-05	4.901e-05	4.89e-05	4.886e-05	4.846e-05	4.84e-05	4.819e-05	4.779e-05	4.808e-05	4.754e-05	4.762e-05	4.746e-05	4.745e-05	4.773e-05	4.752e-05	8.74e-05	8.764e-05	8.752e-05	8.761e-05	8.74e-05	8.757e-05	8.735e-05	8.73e-05	8.736e-05	8.736e-05	8.734e-05	8.734e-05	8.726e-05	8.722e-05	8.721e-05	8.703e-05	8.724e-05	8.719e-05	8.702e-05	8.705e-05	8.687e-05	8.702e-05	8.711e-05
1323.4	0.0004959	4.963e-05	5.011e-05	5.013e-05	5.005e-05	4.986e-05	4.961e-05	4.928e-05	4.947e-05	4.93e-05	4.952e-05	4.913e-05	4.893e-05	4.882e-05	4.877e-05	4.839e-05	4.831e-05	4.812e-05	4.772e-05	4.801e-05	4.746e-05	4.756e-05	4.739e-05	4.738e-05	4.766e-05	4.745e-05	8.831e-05	8.85e-05	8.842e-05	8.853e-05	8.83e-05	8.851e-05	8.826e-05	8.82e-05	8.829e-05	8.829e-05	8.822e-05	8.822e-05	8.819e-05	8.815e-05	8.815e-05	8.793e-05	8.814e-05	8.807e-05	8.795e-05	8.799e-05	8.778e-05	8.794e-05	8.8e-05
1323.6	0.0005013	4.954e-05	5.001e-05	5.002e-05	4.995e-05	4.975e-05	4.951e-05	4.919e-05	4.938e-05	4.92e-05	4.942e-05	4.903e-05	4.884e-05	4.873e-05	4.867e-05	4.831e-05	4.822e-05	4.804e-05	4.764e-05	4.793e-05	4.738e-05	4.748e-05	4.731e-05	4.73e-05	4.759e-05	4.738e-05	8.923e-05	8.935e-05	8.933e-05	8.945e-05	8.92e-05	8.943e-05	8.917e-05	8.91e-05	8.921e-05	8.921e-05	8.909e-05	8.909e-05	8.912e-05	8.908e-05	8.907e-05	8.884e-05	8.902e-05	8.894e-05	8.889e-05	8.891e-05	8.871e-05	8.886e-05	8.888e-05
1323.8	0.0005066	4.944e-05	4.99e-05	4.989e-05	4.985e-05	4.963e-05	4.94e-05	4.909e-05	4.927e-05	4.909e-05	4.931e-05	4.893e-05	4.875e-05	4.864e-05	4.857e-05	4.822e-05	4.813e-05	4.795e-05	4.755e-05	4.785e-05	4.728e-05	4.74e-05	4.722e-05	4.721e-05	4.75e-05	4.729e-05	9.013e-05	9.02e-05	9.023e-05	9.035e-05	9.011e-05	9.032e-05	9.008e-05	9.002e-05	9.013e-05	9.013e-05	8.995e-05	8.995e-05	9.003e-05	8.999e-05	8.998e-05	8.976e-05	8.99e-05	8.981e-05	8.982e-05	8.982e-05	8.963e-05	8.975e-05	8.975e-05
1324	0.000512	4.933e-05	4.977e-05	4.976e-05	4.973e-05	4.951e-05	4.929e-05	4.898e-05	4.915e-05	4.897e-05	4.919e-05	4.883e-05	4.864e-05	4.854e-05	4.846e-05	4.811e-05	4.802e-05	4.785e-05	4.746e-05	4.775e-05	4.719e-05	4.731e-05	4.712e-05	4.711e-05	4.741e-05	4.72e-05	9.103e-05	9.106e-05	9.114e-05	9.123e-05	9.101e-05	9.12e-05	9.099e-05	9.094e-05	9.102e-05	9.102e-05	9.081e-05	9.081e-05	9.093e-05	9.09e-05	9.088e-05	9.068e-05	9.077e-05	9.066e-05	9.074e-05	9.072e-05	9.056e-05	9.064e-05	9.062e-05
1324.2	0.0005174	4.922e-05	4.964e-05	4.962e-05	4.96e-05	4.937e-05	4.917e-05	4.886e-05	4.902e-05	4.885e-05	4.905e-05	4.872e-05	4.852e-05	4.844e-05	4.834e-05	4.8e-05	4.79e-05	4.775e-05	4.736e-05	4.764e-05	4.708e-05	4.721e-05	4.703e-05	4.701e-05	4.73e-05	4.71e-05	9.191e-05	9.193e-05	9.203e-05	9.211e-05	9.191e-05	9.206e-05	9.189e-05	9.185e-05	9.19e-05	9.19e-05	9.165e-05	9.165e-05	9.18e-05	9.179e-05	9.177e-05	9.159e-05	9.161e-05	9.152e-05	9.166e-05	9.161e-05	9.149e-05	9.152e-05	9.147e-05
1324.4	0.0005228	4.909e-05	4.95e-05	4.947e-05	4.946e-05	4.923e-05	4.904e-05	4.874e-05	4.888e-05	4.873e-05	4.891e-05	4.86e-05	4.84e-05	4.832e-05	4.821e-05	4.788e-05	4.778e-05	4.764e-05	4.726e-05	4.753e-05	4.697e-05	4.711e-05	4.692e-05	4.689e-05	4.719e-05	4.699e-05	9.278e-05	9.281e-05	9.292e-05	9.297e-05	9.28e-05	9.291e-05	9.278e-05	9.274e-05	9.276e-05	9.276e-05	9.249e-05	9.249e-05	9.265e-05	9.266e-05	9.264e-05	9.249e-05	9.245e-05	9.237e-05	9.257e-05	9.248e-05	9.241e-05	9.238e-05	9.232e-05
1324.6	0.0005282	4.896e-05	4.935e-05	4.931e-05	4.931e-05	4.908e-05	4.891e-05	4.861e-05	4.874e-05	4.859e-05	4.876e-05	4.847e-05	4.827e-05	4.82e-05	4.807e-05	4.775e-05	4.765e-05	4.751e-05	4.715e-05	4.74e-05	4.686e-05	4.699e-05	4.681e-05	4.678e-05	4.706e-05	4.688e-05	9.364e-05	9.371e-05	9.379e-05	9.382e-05	9.368e-05	9.373e-05	9.365e-05	9.361e-05	9.359e-05	9.359e-05	9.333e-05	9.333e-05	9.348e-05	9.35e-05	9.349e-05	9.338e-05	9.328e-05	9.321e-05	9.345e-05	9.334e-05	9.331e-05	9.323e-05	9.316e-05
1324.8	0.0005335	4.882e-05	4.918e-05	4.914e-05	4.914e-05	4.891e-05	4.876e-05	4.847e-05	4.858e-05	4.845e-05	4.86e-05	4.833e-05	4.814e-05	4.806e-05	4.793e-05	4.761e-05	4.752e-05	4.737e-05	4.703e-05	4.726e-05	4.673e-05	4.685e-05	4.668e-05	4.666e-05	4.693e-05	4.676e-05	9.449e-05	9.459e-05	9.463e-05	9.465e-05	9.454e-05	9.453e-05	9.451e-05	9.447e-05	9.442e-05	9.442e-05	9.417e-05	9.417e-05	9.428e-05	9.432e-05	9.431e-05	9.425e-05	9.411e-05	9.406e-05	9.43e-05	9.416e-05	9.418e-05	9.406e-05	9.398e-05
1325	0.0005389	4.866e-05	4.9e-05	4.897e-05	4.896e-05	4.874e-05	4.86e-05	4.831e-05	4.841e-05	4.83e-05	4.844e-05	4.818e-05	4.798e-05	4.791e-05	4.778e-05	4.746e-05	4.738e-05	4.723e-05	4.69e-05	4.71e-05	4.661e-05	4.671e-05	4.656e-05	4.653e-05	4.678e-05	4.662e-05	9.532e-05	9.546e-05	9.547e-05	9.546e-05	9.538e-05	9.532e-05	9.535e-05	9.532e-05	9.522e-05	9.522e-05	9.501e-05	9.501e-05	9.508e-05	9.512e-05	9.51e-05	9.512e-05	9.493e-05	9.491e-05	9.513e-05	9.497e-05	9.504e-05	9.486e-05	9.48e-05
1325.2	0.0005443	4.85e-05	4.88e-05	4.878e-05	4.877e-05	4.856e-05	4.843e-05	4.814e-05	4.823e-05	4.813e-05	4.826e-05	4.802e-05	4.781e-05	4.775e-05	4.762e-05	4.729e-05	4.723e-05	4.706e-05	4.675e-05	4.694e-05	4.647e-05	4.656e-05	4.642e-05	4.639e-05	4.663e-05	4.648e-05	9.613e-05	9.633e-05	9.628e-05	9.625e-05	9.62e-05	9.61e-05	9.616e-05	9.614e-05	9.6e-05	9.6e-05	9.585e-05	9.585e-05	9.585e-05	9.59e-05	9.588e-05	9.596e-05	9.575e-05	9.575e-05	9.592e-05	9.575e-05	9.587e-05	9.566e-05	9.563e-05
1325.4	0.0005496	4.832e-05	4.858e-05	4.859e-05	4.855e-05	4.837e-05	4.824e-05	4.796e-05	4.804e-05	4.796e-05	4.808e-05	4.783e-05	4.763e-05	4.757e-05	4.745e-05	4.712e-05	4.707e-05	4.689e-05	4.659e-05	4.677e-05	4.632e-05	4.639e-05	4.627e-05	4.624e-05	4.646e-05	4.632e-05	9.693e-05	9.72e-05	9.708e-05	9.704e-05	9.7e-05	9.689e-05	9.696e-05	9.694e-05	9.677e-05	9.677e-05	9.669e-05	9.669e-05	9.663e-05	9.667e-05	9.665e-05	9.677e-05	9.657e-05	9.66e-05	9.67e-05	9.654e-05	9.667e-05	9.645e-05	9.646e-05
1325.6	0.000555	4.812e-05	4.836e-05	4.838e-05	4.833e-05	4.818e-05	4.804e-05	4.776e-05	4.784e-05	4.777e-05	4.789e-05	4.765e-05	4.744e-05	4.739e-05	4.727e-05	4.693e-05	4.69e-05	4.672e-05	4.641e-05	4.659e-05	4.616e-05	4.622e-05	4.611e-05	4.608e-05	4.628e-05	4.615e-05	9.771e-05	9.807e-05	9.787e-05	9.784e-05	9.779e-05	9.769e-05	9.775e-05	9.772e-05	9.755e-05	9.755e-05	9.752e-05	9.752e-05	9.74e-05	9.744e-05	9.742e-05	9.756e-05	9.74e-05	9.745e-05	9.747e-05	9.733e-05	9.746e-05	9.725e-05	9.729e-05
1325.8	0.0005603	4.791e-05	4.812e-05	4.816e-05	4.809e-05	4.796e-05	4.783e-05	4.756e-05	4.763e-05	4.757e-05	4.768e-05	4.745e-05	4.723e-05	4.719e-05	4.709e-05	4.674e-05	4.672e-05	4.653e-05	4.622e-05	4.64e-05	4.599e-05	4.604e-05	4.594e-05	4.59e-05	4.61e-05	4.598e-05	9.849e-05	9.892e-05	9.865e-05	9.863e-05	9.856e-05	9.85e-05	9.852e-05	9.849e-05	9.833e-05	9.833e-05	9.835e-05	9.835e-05	9.818e-05	9.822e-05	9.82e-05	9.833e-05	9.822e-05	9.829e-05	9.824e-05	9.811e-05	9.823e-05	9.806e-05	9.812e-05
1326	0.0005656	4.768e-05	4.788e-05	4.793e-05	4.785e-05	4.774e-05	4.76e-05	4.734e-05	4.742e-05	4.736e-05	4.746e-05	4.723e-05	4.702e-05	4.697e-05	4.689e-05	4.653e-05	4.652e-05	4.633e-05	4.603e-05	4.621e-05	4.58e-05	4.585e-05	4.576e-05	4.572e-05	4.591e-05	4.579e-05	9.927e-05	9.975e-05	9.943e-05	9.944e-05	9.932e-05	9.931e-05	9.928e-05	9.925e-05	9.912e-05	9.912e-05	9.919e-05	9.919e-05	9.897e-05	9.9e-05	9.898e-05	9.909e-05	9.904e-05	9.913e-05	9.901e-05	9.891e-05	9.899e-05	9.886e-05	9.896e-05
1326.2	0.0005709	4.744e-05	4.763e-05	4.768e-05	4.759e-05	4.75e-05	4.736e-05	4.711e-05	4.719e-05	4.713e-05	4.723e-05	4.699e-05	4.68e-05	4.675e-05	4.668e-05	4.633e-05	4.632e-05	4.612e-05	4.582e-05	4.601e-05	4.561e-05	4.564e-05	4.556e-05	4.553e-05	4.571e-05	4.558e-05	0.0001001	0.0001005	0.0001002	0.0001002	0.0001001	0.0001001	0.0001001	0.0001	9.991e-05	9.991e-05	0.0001	0.0001	9.978e-05	9.979e-05	9.977e-05	9.984e-05	9.987e-05	9.996e-05	9.978e-05	9.971e-05	9.975e-05	9.967e-05	9.98e-05
1326.4	0.0005762	4.719e-05	4.736e-05	4.742e-05	4.732e-05	4.725e-05	4.71e-05	4.686e-05	4.695e-05	4.688e-05	4.699e-05	4.675e-05	4.656e-05	4.651e-05	4.646e-05	4.611e-05	4.61e-05	4.59e-05	4.561e-05	4.58e-05	4.54e-05	4.543e-05	4.535e-05	4.533e-05	4.55e-05	4.537e-05	0.0001008	0.0001013	0.000101	0.000101	0.0001009	0.000101	0.0001008	0.0001008	0.0001007	0.0001007	0.0001008	0.0001008	0.0001006	0.0001006	0.0001006	0.0001006	0.0001007	0.0001008	0.0001006	0.0001005	0.0001005	0.0001005	0.0001006
1326.6	0.0005814	4.693e-05	4.708e-05	4.715e-05	4.704e-05	4.698e-05	4.683e-05	4.661e-05	4.67e-05	4.662e-05	4.674e-05	4.649e-05	4.632e-05	4.626e-05	4.623e-05	4.588e-05	4.587e-05	4.567e-05	4.538e-05	4.558e-05	4.518e-05	4.522e-05	4.513e-05	4.511e-05	4.529e-05	4.515e-05	0.0001016	0.0001021	0.0001018	0.0001019	0.0001016	0.0001018	0.0001016	0.0001015	0.0001015	0.0001015	0.0001017	0.0001017	0.0001014	0.0001014	0.0001014	0.0001013	0.0001015	0.0001016	0.0001013	0.0001013	0.0001013	0.0001013	0.0001015
1326.8	0.0005866	4.665e-05	4.68e-05	4.686e-05	4.676e-05	4.67e-05	4.656e-05	4.634e-05	4.644e-05	4.635e-05	4.648e-05	4.623e-05	4.607e-05	4.6e-05	4.598e-05	4.565e-05	4.563e-05	4.544e-05	4.515e-05	4.536e-05	4.495e-05	4.499e-05	4.49e-05	4.488e-05	4.508e-05	4.492e-05	0.0001024	0.0001028	0.0001026	0.0001027	0.0001024	0.0001026	0.0001024	0.0001023	0.0001023	0.0001023	0.0001025	0.0001025	0.0001022	0.0001022	0.0001022	0.0001021	0.0001024	0.0001024	0.0001021	0.0001021	0.000102	0.0001022	0.0001023
1327	0.0005917	4.638e-05	4.652e-05	4.657e-05	4.647e-05	4.642e-05	4.627e-05	4.607e-05	4.617e-05	4.607e-05	4.621e-05	4.596e-05	4.581e-05	4.573e-05	4.573e-05	4.541e-05	4.538e-05	4.52e-05	4.49e-05	4.512e-05	4.471e-05	4.477e-05	4.466e-05	4.464e-05	4.485e-05	4.468e-05	0.0001031	0.0001035	0.0001033	0.0001035	0.0001032	0.0001035	0.0001032	0.0001031	0.0001032	0.0001032	0.0001032	0.0001032	0.0001031	0.0001031	0.000103	0.0001029	0.0001032	0.0001032	0.0001029	0.000103	0.0001028	0.000103	0.0001032
1327.2	0.0005968	4.609e-05	4.622e-05	4.626e-05	4.618e-05	4.612e-05	4.598e-05	4.578e-05	4.589e-05	4.578e-05	4.593e-05	4.568e-05	4.554e-05	4.546e-05	4.545e-05	4.515e-05	4.511e-05	4.495e-05	4.465e-05	4.488e-05	4.446e-05	4.453e-05	4.44e-05	4.439e-05	4.46e-05	4.444e-05	0.0001039	0.0001043	0.0001041	0.0001043	0.000104	0.0001043	0.000104	0.0001039	0.000104	0.000104	0.000104	0.000104	0.0001039	0.0001039	0.0001039	0.0001037	0.0001039	0.0001039	0.0001038	0.0001038	0.0001036	0.0001038	0.000104
1327.4	0.0006019	4.579e-05	4.592e-05	4.594e-05	4.588e-05	4.581e-05	4.567e-05	4.549e-05	4.56e-05	4.548e-05	4.563e-05	4.539e-05	4.527e-05	4.519e-05	4.517e-05	4.49e-05	4.484e-05	4.469e-05	4.439e-05	4.462e-05	4.42e-05	4.429e-05	4.415e-05	4.414e-05	4.436e-05	4.419e-05	0.0001047	0.000105	0.000105	0.0001051	0.0001048	0.0001051	0.0001048	0.0001047	0.0001049	0.0001049	0.0001047	0.0001047	0.0001048	0.0001047	0.0001047	0.0001045	0.0001047	0.0001047	0.0001046	0.0001047	0.0001044	0.0001047	0.0001048
1327.6	0.0006068	4.549e-05	4.561e-05	4.561e-05	4.557e-05	4.548e-05	4.536e-05	4.519e-05	4.53e-05	4.517e-05	4.532e-05	4.509e-05	4.499e-05	4.492e-05	4.488e-05	4.463e-05	4.455e-05	4.443e-05	4.413e-05	4.436e-05	4.394e-05	4.403e-05	4.388e-05	4.388e-05	4.41e-05	4.393e-05	0.0001055	0.0001057	0.0001058	0.0001059	0.0001056	0.0001059	0.0001056	0.0001055	0.0001057	0.0001057	0.0001055	0.0001055	0.0001056	0.0001056	0.0001055	0.0001053	0.0001055	0.0001054	0.0001054	0.0001055	0.0001052	0.0001055	0.0001055
1327.8	0.0006117	4.519e-05	4.529e-05	4.527e-05	4.526e-05	4.515e-05	4.505e-05	4.489e-05	4.499e-05	4.487e-05	4.5e-05	4.479e-05	4.471e-05	4.463e-05	4.458e-05	4.435e-05	4.426e-05	4.416e-05	4.386e-05	4.408e-05	4.366e-05	4.377e-05	4.361e-05	4.361e-05	4.384e-05	4.367e-05	0.0001063	0.0001065	0.0001066	0.0001067	0.0001064	0.0001067	0.0001064	0.0001063	0.0001065	0.0001065	0.0001062	0.0001062	0.0001064	0.0001064	0.0001063	0.0001061	0.0001062	0.0001061	0.0001063	0.0001063	0.0001061	0.0001063	0.0001063
1328	0.0006166	4.488e-05	4.496e-05	4.492e-05	4.494e-05	4.481e-05	4.473e-05	4.459e-05	4.467e-05	4.455e-05	4.468e-05	4.448e-05	4.441e-05	4.433e-05	4.427e-05	4.406e-05	4.396e-05	4.387e-05	4.359e-05	4.379e-05	4.339e-05	4.35e-05	4.333e-05	4.333e-05	4.356e-05	4.34e-05	0.000107	0.0001072	0.0001074	0.0001075	0.0001072	0.0001075	0.0001072	0.0001071	0.0001073	0.0001073	0.0001069	0.0001069	0.0001072	0.0001072	0.0001071	0.0001069	0.000107	0.0001069	0.0001071	0.0001071	0.0001069	0.000107	0.000107
1328.2	0.0006215	4.457e-05	4.463e-05	4.457e-05	4.46e-05	4.447e-05	4.441e-05	4.427e-05	4.433e-05	4.423e-05	4.435e-05	4.417e-05	4.41e-05	4.403e-05	4.396e-05	4.376e-05	4.366e-05	4.358e-05	4.331e-05	4.349e-05	4.311e-05	4.322e-05	4.306e-05	4.305e-05	4.328e-05	4.312e-05	0.0001078	0.000108	0.0001082	0.0001083	0.000108	0.0001082	0.000108	0.000108	0.0001081	0.0001081	0.0001077	0.0001077	0.0001079	0.000108	0.0001079	0.0001077	0.0001077	0.0001076	0.0001079	0.0001078	0.0001077	0.0001078	0.0001077
1328.4	0.0006264	4.425e-05	4.428e-05	4.422e-05	4.426e-05	4.412e-05	4.408e-05	4.395e-05	4.399e-05	4.39e-05	4.401e-05	4.386e-05	4.379e-05	4.372e-05	4.364e-05	4.345e-05	4.336e-05	4.327e-05	4.302e-05	4.318e-05	4.282e-05	4.294e-05	4.278e-05	4.277e-05	4.298e-05	4.284e-05	0.0001086	0.0001087	0.000109	0.000109	0.0001088	0.000109	0.0001088	0.0001088	0.0001088	0.0001088	0.0001084	0.0001084	0.0001087	0.0001087	0.0001087	0.0001085	0.0001084	0.0001083	0.0001087	0.0001086	0.0001085	0.0001085	0.0001084
1328.6	0.0006313	4.393e-05	4.392e-05	4.385e-05	4.391e-05	4.377e-05	4.374e-05	4.363e-05	4.364e-05	4.358e-05	4.366e-05	4.354e-05	4.347e-05	4.341e-05	4.332e-05	4.313e-05	4.305e-05	4.296e-05	4.273e-05	4.286e-05	4.254e-05	4.264e-05	4.25e-05	4.248e-05	4.268e-05	4.255e-05	0.0001093	0.0001095	0.0001098	0.0001097	0.0001096	0.0001097	0.0001096	0.0001096	0.0001096	0.0001096	0.0001091	0.0001091	0.0001094	0.0001095	0.0001094	0.0001094	0.0001091	0.0001091	0.0001094	0.0001093	0.0001093	0.0001093	0.0001091
1328.8	0.0006361	4.359e-05	4.355e-05	4.349e-05	4.354e-05	4.341e-05	4.34e-05	4.329e-05	4.329e-05	4.325e-05	4.331e-05	4.322e-05	4.314e-05	4.309e-05	4.299e-05	4.281e-05	4.273e-05	4.264e-05	4.244e-05	4.254e-05	4.224e-05	4.234e-05	4.221e-05	4.219e-05	4.236e-05	4.226e-05	0.00011	0.0001103	0.0001105	0.0001104	0.0001104	0.0001104	0.0001104	0.0001103	0.0001103	0.0001103	0.0001099	0.0001099	0.0001101	0.0001102	0.0001102	0.0001102	0.0001099	0.0001098	0.0001102	0.00011	0.00011	0.00011	0.0001098
1329	0.0006409	4.325e-05	4.317e-05	4.312e-05	4.317e-05	4.304e-05	4.305e-05	4.296e-05	4.294e-05	4.291e-05	4.296e-05	4.289e-05	4.28e-05	4.276e-05	4.266e-05	4.247e-05	4.242e-05	4.232e-05	4.213e-05	4.222e-05	4.194e-05	4.203e-05	4.191e-05	4.189e-05	4.205e-05	4.196e-05	0.0001107	0.0001111	0.0001113	0.000111	0.0001111	0.0001111	0.0001111	0.000111	0.0001109	0.0001109	0.0001106	0.0001106	0.0001108	0.0001109	0.0001109	0.0001109	0.0001106	0.0001106	0.0001109	0.0001107	0.0001108	0.0001106	0.0001105
1329.2	0.0006457	4.291e-05	4.279e-05	4.274e-05	4.278e-05	4.268e-05	4.27e-05	4.261e-05	4.258e-05	4.257e-05	4.261e-05	4.255e-05	4.246e-05	4.242e-05	4.232e-05	4.214e-05	4.21e-05	4.199e-05	4.182e-05	4.19e-05	4.164e-05	4.172e-05	4.161e-05	4.159e-05	4.172e-05	4.165e-05	0.0001114	0.0001119	0.000112	0.0001117	0.0001118	0.0001117	0.0001118	0.0001118	0.0001116	0.0001116	0.0001114	0.0001114	0.0001115	0.0001115	0.0001115	0.0001116	0.0001113	0.0001113	0.0001116	0.0001114	0.0001115	0.0001113	0.0001112
1329.4	0.0006504	4.255e-05	4.24e-05	4.236e-05	4.239e-05	4.231e-05	4.234e-05	4.227e-05	4.221e-05	4.223e-05	4.225e-05	4.221e-05	4.211e-05	4.207e-05	4.198e-05	4.179e-05	4.178e-05	4.165e-05	4.15e-05	4.156e-05	4.133e-05	4.139e-05	4.13e-05	4.129e-05	4.14e-05	4.133e-05	0.0001121	0.0001126	0.0001126	0.0001123	0.0001125	0.0001124	0.0001125	0.0001124	0.0001122	0.0001122	0.0001121	0.0001121	0.0001121	0.0001122	0.0001122	0.0001123	0.000112	0.0001121	0.0001123	0.000112	0.0001122	0.0001119	0.0001119
1329.6	0.0006552	4.219e-05	4.2e-05	4.198e-05	4.199e-05	4.194e-05	4.197e-05	4.191e-05	4.185e-05	4.187e-05	4.188e-05	4.186e-05	4.175e-05	4.171e-05	4.164e-05	4.145e-05	4.144e-05	4.131e-05	4.118e-05	4.123e-05	4.102e-05	4.106e-05	4.099e-05	4.097e-05	4.107e-05	4.101e-05	0.0001128	0.0001133	0.0001133	0.000113	0.0001131	0.000113	0.0001131	0.0001131	0.0001128	0.0001128	0.0001129	0.0001129	0.0001128	0.0001128	0.0001128	0.000113	0.0001127	0.0001128	0.0001129	0.0001127	0.0001129	0.0001126	0.0001126
1329.8	0.0006598	4.181e-05	4.159e-05	4.16e-05	4.158e-05	4.157e-05	4.159e-05	4.153e-05	4.148e-05	4.151e-05	4.152e-05	4.149e-05	4.138e-05	4.135e-05	4.13e-05	4.11e-05	4.11e-05	4.096e-05	4.084e-05	4.089e-05	4.07e-05	4.073e-05	4.067e-05	4.065e-05	4.073e-05	4.068e-05	0.0001134	0.000114	0.0001139	0.0001136	0.0001138	0.0001136	0.0001137	0.0001137	0.0001135	0.0001135	0.0001136	0.0001136	0.0001134	0.0001134	0.0001134	0.0001136	0.0001134	0.0001135	0.0001135	0.0001133	0.0001135	0.0001132	0.0001132
1330	0.0006644	4.142e-05	4.118e-05	4.12e-05	4.117e-05	4.118e-05	4.12e-05	4.115e-05	4.11e-05	4.113e-05	4.114e-05	4.112e-05	4.101e-05	4.097e-05	4.094e-05	4.074e-05	4.076e-05	4.06e-05	4.049e-05	4.055e-05	4.037e-05	4.039e-05	4.034e-05	4.032e-05	4.039e-05	4.034e-05	0.000114	0.0001147	0.0001145	0.0001142	0.0001144	0.0001143	0.0001143	0.0001143	0.0001141	0.0001141	0.0001143	0.0001143	0.000114	0.000114	0.000114	0.0001142	0.0001141	0.0001142	0.0001141	0.0001139	0.0001141	0.0001138	0.0001139
1330.2	0.0006689	4.103e-05	4.077e-05	4.08e-05	4.076e-05	4.079e-05	4.081e-05	4.076e-05	4.073e-05	4.075e-05	4.077e-05	4.073e-05	4.063e-05	4.059e-05	4.058e-05	4.038e-05	4.04e-05	4.024e-05	4.013e-05	4.02e-05	4.003e-05	4.004e-05	3.999e-05	3.999e-05	4.004e-05	3.999e-05	0.0001146	0.0001153	0.0001151	0.0001149	0.0001149	0.0001149	0.0001149	0.0001148	0.0001147	0.0001147	0.000115	0.000115	0.0001147	0.0001146	0.0001146	0.0001148	0.0001148	0.0001149	0.0001146	0.0001145	0.0001146	0.0001145	0.0001146
1330.4	0.0006733	4.063e-05	4.035e-05	4.039e-05	4.033e-05	4.039e-05	4.04e-05	4.036e-05	4.034e-05	4.035e-05	4.038e-05	4.034e-05	4.025e-05	4.021e-05	4.021e-05	4.001e-05	4.003e-05	3.988e-05	3.977e-05	3.986e-05	3.968e-05	3.969e-05	3.964e-05	3.964e-05	3.969e-05	3.964e-05	0.0001152	0.0001159	0.0001157	0.0001155	0.0001155	0.0001156	0.0001155	0.0001154	0.0001153	0.0001153	0.0001156	0.0001156	0.0001153	0.0001153	0.0001152	0.0001154	0.0001155	0.0001156	0.0001152	0.0001152	0.0001152	0.0001151	0.0001153
1330.6	0.0006777	4.022e-05	3.993e-05	3.997e-05	3.991e-05	3.998e-05	3.998e-05	3.996e-05	3.995e-05	3.995e-05	3.999e-05	3.994e-05	3.985e-05	3.982e-05	3.982e-05	3.964e-05	3.966e-05	3.952e-05	3.94e-05	3.95e-05	3.933e-05	3.933e-05	3.928e-05	3.928e-05	3.934e-05	3.928e-05	0.0001159	0.0001165	0.0001163	0.0001162	0.0001161	0.0001162	0.0001161	0.000116	0.000116	0.000116	0.0001162	0.0001162	0.0001159	0.0001159	0.0001158	0.0001159	0.0001161	0.0001162	0.0001158	0.0001158	0.0001158	0.0001157	0.0001159
1330.8	0.000682	3.98e-05	3.95e-05	3.954e-05	3.948e-05	3.956e-05	3.956e-05	3.955e-05	3.955e-05	3.953e-05	3.958e-05	3.953e-05	3.946e-05	3.942e-05	3.943e-05	3.927e-05	3.928e-05	3.915e-05	3.903e-05	3.914e-05	3.896e-05	3.897e-05	3.892e-05	3.891e-05	3.898e-05	3.891e-05	0.0001165	0.0001171	0.0001168	0.0001168	0.0001167	0.0001169	0.0001167	0.0001166	0.0001166	0.0001166	0.0001168	0.0001168	0.0001166	0.0001165	0.0001165	0.0001165	0.0001167	0.0001168	0.0001164	0.0001164	0.0001163	0.0001163	0.0001165
1331	0.0006862	3.938e-05	3.907e-05	3.91e-05	3.905e-05	3.913e-05	3.914e-05	3.913e-05	3.914e-05	3.911e-05	3.917e-05	3.911e-05	3.905e-05	3.902e-05	3.904e-05	3.889e-05	3.888e-05	3.877e-05	3.865e-05	3.877e-05	3.859e-05	3.861e-05	3.854e-05	3.854e-05	3.861e-05	3.854e-05	0.0001171	0.0001176	0.0001174	0.0001175	0.0001173	0.0001175	0.0001172	0.0001171	0.0001172	0.0001172	0.0001174	0.0001174	0.0001172	0.0001171	0.0001171	0.000117	0.0001173	0.0001173	0.000117	0.000117	0.0001169	0.000117	0.0001172
1331.2	0.0006904	3.896e-05	3.863e-05	3.866e-05	3.861e-05	3.868e-05	3.871e-05	3.871e-05	3.872e-05	3.868e-05	3.874e-05	3.869e-05	3.865e-05	3.862e-05	3.863e-05	3.85e-05	3.848e-05	3.839e-05	3.826e-05	3.839e-05	3.821e-05	3.824e-05	3.817e-05	3.816e-05	3.825e-05	3.817e-05	0.0001178	0.0001182	0.0001181	0.0001181	0.0001179	0.0001181	0.0001179	0.0001177	0.0001179	0.0001179	0.0001179	0.0001179	0.0001178	0.0001178	0.0001177	0.0001176	0.0001179	0.0001179	0.0001176	0.0001177	0.0001174	0.0001176	0.0001178
1331.4	0.0006947	3.853e-05	3.82e-05	3.821e-05	3.817e-05	3.824e-05	3.828e-05	3.829e-05	3.829e-05	3.825e-05	3.831e-05	3.826e-05	3.824e-05	3.822e-05	3.823e-05	3.812e-05	3.808e-05	3.802e-05	3.788e-05	3.801e-05	3.783e-05	3.787e-05	3.779e-05	3.778e-05	3.788e-05	3.779e-05	0.0001184	0.0001188	0.0001187	0.0001188	0.0001185	0.0001188	0.0001185	0.0001184	0.0001185	0.0001185	0.0001185	0.0001185	0.0001185	0.0001184	0.0001184	0.0001182	0.0001185	0.0001184	0.0001182	0.0001183	0.000118	0.0001183	0.0001184
1331.6	0.000699	3.812e-05	3.777e-05	3.775e-05	3.774e-05	3.779e-05	3.785e-05	3.788e-05	3.787e-05	3.782e-05	3.789e-05	3.784e-05	3.784e-05	3.782e-05	3.781e-05	3.773e-05	3.768e-05	3.764e-05	3.751e-05	3.763e-05	3.746e-05	3.75e-05	3.742e-05	3.741e-05	3.751e-05	3.742e-05	0.0001191	0.0001193	0.0001194	0.0001195	0.0001192	0.0001195	0.0001192	0.000119	0.0001192	0.0001192	0.000119	0.000119	0.0001191	0.0001191	0.000119	0.0001188	0.0001191	0.000119	0.0001189	0.000119	0.0001187	0.0001189	0.000119
1331.8	0.0007032	3.77e-05	3.733e-05	3.73e-05	3.731e-05	3.735e-05	3.742e-05	3.746e-05	3.744e-05	3.74e-05	3.745e-05	3.743e-05	3.744e-05	3.743e-05	3.74e-05	3.734e-05	3.728e-05	3.726e-05	3.714e-05	3.725e-05	3.708e-05	3.713e-05	3.704e-05	3.703e-05	3.713e-05	3.705e-05	0.0001197	0.0001199	0.00012	0.0001201	0.0001198	0.0001201	0.0001198	0.0001197	0.0001198	0.0001198	0.0001196	0.0001196	0.0001197	0.0001197	0.0001197	0.0001194	0.0001196	0.0001195	0.0001195	0.0001196	0.0001193	0.0001196	0.0001196
1332	0.0007075	3.728e-05	3.689e-05	3.684e-05	3.687e-05	3.69e-05	3.699e-05	3.704e-05	3.7e-05	3.697e-05	3.702e-05	3.701e-05	3.704e-05	3.703e-05	3.698e-05	3.695e-05	3.688e-05	3.687e-05	3.676e-05	3.686e-05	3.67e-05	3.675e-05	3.666e-05	3.666e-05	3.675e-05	3.668e-05	0.0001203	0.0001205	0.0001206	0.0001207	0.0001204	0.0001207	0.0001205	0.0001203	0.0001205	0.0001205	0.0001201	0.0001201	0.0001203	0.0001203	0.0001203	0.0001201	0.0001202	0.0001201	0.0001201	0.0001202	0.0001199	0.0001202	0.0001201
1332.2	0.0007116	3.685e-05	3.644e-05	3.638e-05	3.642e-05	3.644e-05	3.656e-05	3.662e-05	3.656e-05	3.655e-05	3.657e-05	3.659e-05	3.663e-05	3.662e-05	3.656e-05	3.654e-05	3.648e-05	3.647e-05	3.638e-05	3.645e-05	3.632e-05	3.637e-05	3.629e-05	3.628e-05	3.636e-05	3.63e-05	0.0001209	0.000121	0.0001212	0.0001212	0.0001211	0.0001212	0.0001211	0.0001209	0.000121	0.000121	0.0001207	0.0001207	0.0001209	0.0001209	0.0001209	0.0001207	0.0001207	0.0001206	0.0001208	0.0001207	0.0001205	0.0001207	0.0001206
1332.4	0.0007156	3.642e-05	3.598e-05	3.591e-05	3.597e-05	3.599e-05	3.612e-05	3.619e-05	3.61e-05	3.612e-05	3.612e-05	3.617e-05	3.621e-05	3.62e-05	3.613e-05	3.613e-05	3.607e-05	3.607e-05	3.599e-05	3.604e-05	3.593e-05	3.599e-05	3.591e-05	3.589e-05	3.597e-05	3.592e-05	0.0001214	0.0001216	0.0001218	0.0001217	0.0001216	0.0001217	0.0001216	0.0001215	0.0001215	0.0001215	0.0001211	0.0001211	0.0001214	0.0001214	0.0001214	0.0001213	0.0001212	0.0001211	0.0001213	0.0001213	0.0001211	0.0001212	0.0001211
1332.6	0.0007194	3.598e-05	3.551e-05	3.544e-05	3.551e-05	3.553e-05	3.568e-05	3.576e-05	3.565e-05	3.568e-05	3.566e-05	3.574e-05	3.578e-05	3.577e-05	3.57e-05	3.57e-05	3.565e-05	3.565e-05	3.56e-05	3.562e-05	3.554e-05	3.559e-05	3.552e-05	3.551e-05	3.556e-05	3.553e-05	0.0001219	0.0001222	0.0001223	0.0001222	0.0001222	0.0001222	0.0001222	0.0001221	0.000122	0.000122	0.0001217	0.0001217	0.0001219	0.0001219	0.0001219	0.0001218	0.0001216	0.0001216	0.0001219	0.0001217	0.0001217	0.0001217	0.0001216
1332.8	0.0007232	3.553e-05	3.504e-05	3.498e-05	3.504e-05	3.507e-05	3.524e-05	3.532e-05	3.519e-05	3.525e-05	3.52e-05	3.531e-05	3.535e-05	3.535e-05	3.527e-05	3.528e-05	3.523e-05	3.523e-05	3.52e-05	3.52e-05	3.515e-05	3.519e-05	3.514e-05	3.512e-05	3.516e-05	3.514e-05	0.0001224	0.0001227	0.0001229	0.0001226	0.0001227	0.0001226	0.0001227	0.0001227	0.0001225	0.0001225	0.0001222	0.0001222	0.0001223	0.0001224	0.0001224	0.0001224	0.0001221	0.0001221	0.0001224	0.0001222	0.0001223	0.0001222	0.0001221
1333	0.0007269	3.509e-05	3.456e-05	3.451e-05	3.457e-05	3.461e-05	3.479e-05	3.489e-05	3.473e-05	3.481e-05	3.475e-05	3.488e-05	3.491e-05	3.491e-05	3.484e-05	3.485e-05	3.482e-05	3.481e-05	3.48e-05	3.478e-05	3.476e-05	3.478e-05	3.475e-05	3.473e-05	3.475e-05	3.474e-05	0.0001229	0.0001233	0.0001234	0.0001231	0.0001232	0.0001231	0.0001232	0.0001232	0.0001229	0.0001229	0.0001227	0.0001227	0.0001228	0.0001228	0.0001228	0.000123	0.0001226	0.0001227	0.0001229	0.0001227	0.0001228	0.0001226	0.0001225
1333.2	0.0007304	3.464e-05	3.409e-05	3.404e-05	3.409e-05	3.416e-05	3.433e-05	3.445e-05	3.428e-05	3.437e-05	3.429e-05	3.444e-05	3.447e-05	3.448e-05	3.441e-05	3.442e-05	3.44e-05	3.438e-05	3.44e-05	3.436e-05	3.437e-05	3.437e-05	3.435e-05	3.434e-05	3.433e-05	3.434e-05	0.0001233	0.0001238	0.0001238	0.0001235	0.0001237	0.0001235	0.0001237	0.0001236	0.0001233	0.0001233	0.0001232	0.0001232	0.0001232	0.0001233	0.0001232	0.0001235	0.0001231	0.0001232	0.0001233	0.0001231	0.0001233	0.000123	0.000123
1333.4	0.0007339	3.418e-05	3.36e-05	3.358e-05	3.361e-05	3.37e-05	3.388e-05	3.399e-05	3.382e-05	3.392e-05	3.384e-05	3.399e-05	3.402e-05	3.403e-05	3.398e-05	3.398e-05	3.398e-05	3.395e-05	3.398e-05	3.394e-05	3.397e-05	3.396e-05	3.395e-05	3.395e-05	3.392e-05	3.394e-05	0.0001237	0.0001243	0.0001242	0.0001239	0.0001241	0.0001239	0.0001241	0.000124	0.0001237	0.0001237	0.0001237	0.0001237	0.0001236	0.0001237	0.0001236	0.0001239	0.0001235	0.0001237	0.0001237	0.0001235	0.0001237	0.0001234	0.0001234
1333.6	0.0007373	3.372e-05	3.311e-05	3.311e-05	3.312e-05	3.324e-05	3.341e-05	3.354e-05	3.336e-05	3.348e-05	3.338e-05	3.355e-05	3.356e-05	3.358e-05	3.354e-05	3.355e-05	3.356e-05	3.352e-05	3.356e-05	3.352e-05	3.357e-05	3.354e-05	3.355e-05	3.355e-05	3.35e-05	3.353e-05	0.0001241	0.0001248	0.0001246	0.0001243	0.0001245	0.0001243	0.0001245	0.0001244	0.0001241	0.0001241	0.0001242	0.0001242	0.000124	0.000124	0.000124	0.0001244	0.000124	0.0001242	0.0001241	0.0001239	0.0001241	0.0001238	0.0001239
1333.8	0.0007406	3.326e-05	3.262e-05	3.264e-05	3.263e-05	3.278e-05	3.294e-05	3.308e-05	3.291e-05	3.303e-05	3.292e-05	3.309e-05	3.31e-05	3.312e-05	3.311e-05	3.311e-05	3.313e-05	3.308e-05	3.313e-05	3.31e-05	3.317e-05	3.312e-05	3.314e-05	3.314e-05	3.308e-05	3.311e-05	0.0001244	0.0001252	0.000125	0.0001247	0.0001249	0.0001247	0.0001249	0.0001248	0.0001245	0.0001245	0.0001247	0.0001247	0.0001244	0.0001244	0.0001244	0.0001248	0.0001245	0.0001246	0.0001245	0.0001242	0.0001245	0.0001242	0.0001243
1334	0.0007439	3.279e-05	3.214e-05	3.217e-05	3.214e-05	3.231e-05	3.247e-05	3.262e-05	3.246e-05	3.257e-05	3.246e-05	3.263e-05	3.264e-05	3.266e-05	3.267e-05	3.267e-05	3.271e-05	3.265e-05	3.271e-05	3.268e-05	3.276e-05	3.27e-05	3.273e-05	3.273e-05	3.267e-05	3.269e-05	0.0001248	0.0001256	0.0001254	0.0001251	0.0001252	0.0001251	0.0001252	0.0001252	0.0001249	0.0001249	0.0001251	0.0001251	0.0001248	0.0001248	0.0001248	0.0001251	0.0001249	0.0001251	0.0001248	0.0001246	0.0001248	0.0001246	0.0001248
1334.2	0.000747	3.233e-05	3.165e-05	3.17e-05	3.166e-05	3.184e-05	3.199e-05	3.216e-05	3.2e-05	3.21e-05	3.2e-05	3.217e-05	3.219e-05	3.221e-05	3.223e-05	3.224e-05	3.227e-05	3.222e-05	3.228e-05	3.227e-05	3.234e-05	3.229e-05	3.231e-05	3.232e-05	3.225e-05	3.227e-05	0.0001252	0.000126	0.0001257	0.0001255	0.0001256	0.0001255	0.0001255	0.0001255	0.0001253	0.0001253	0.0001255	0.0001255	0.0001252	0.0001252	0.0001252	0.0001254	0.0001254	0.0001255	0.0001251	0.000125	0.0001251	0.0001249	0.0001252
1334.4	0.00075	3.185e-05	3.117e-05	3.122e-05	3.117e-05	3.137e-05	3.151e-05	3.169e-05	3.154e-05	3.164e-05	3.154e-05	3.171e-05	3.173e-05	3.175e-05	3.179e-05	3.18e-05	3.183e-05	3.179e-05	3.185e-05	3.185e-05	3.192e-05	3.186e-05	3.189e-05	3.191e-05	3.184e-05	3.184e-05	0.0001255	0.0001263	0.000126	0.0001259	0.0001259	0.0001259	0.0001258	0.0001258	0.0001257	0.0001257	0.0001259	0.0001259	0.0001256	0.0001256	0.0001255	0.0001257	0.0001258	0.0001259	0.0001254	0.0001254	0.0001254	0.0001253	0.0001256
1334.6	0.0007528	3.138e-05	3.069e-05	3.074e-05	3.069e-05	3.089e-05	3.102e-05	3.122e-05	3.108e-05	3.117e-05	3.108e-05	3.124e-05	3.127e-05	3.129e-05	3.134e-05	3.137e-05	3.139e-05	3.136e-05	3.142e-05	3.142e-05	3.149e-05	3.145e-05	3.147e-05	3.148e-05	3.142e-05	3.142e-05	0.0001259	0.0001266	0.0001263	0.0001263	0.0001262	0.0001262	0.0001261	0.0001261	0.000126	0.000126	0.0001263	0.0001263	0.0001259	0.0001259	0.0001259	0.000126	0.0001261	0.0001262	0.0001257	0.0001257	0.0001257	0.0001257	0.000126
1334.8	0.0007556	3.091e-05	3.021e-05	3.025e-05	3.021e-05	3.041e-05	3.054e-05	3.075e-05	3.062e-05	3.069e-05	3.061e-05	3.077e-05	3.081e-05	3.083e-05	3.089e-05	3.093e-05	3.095e-05	3.093e-05	3.098e-05	3.1e-05	3.106e-05	3.103e-05	3.104e-05	3.106e-05	3.1e-05	3.099e-05	0.0001262	0.0001268	0.0001265	0.0001266	0.0001265	0.0001266	0.0001264	0.0001263	0.0001264	0.0001264	0.0001266	0.0001266	0.0001263	0.0001263	0.0001262	0.0001262	0.0001265	0.0001265	0.0001261	0.0001261	0.000126	0.0001261	0.0001263
1335	0.0007583	3.044e-05	2.973e-05	2.976e-05	2.973e-05	2.993e-05	3.006e-05	3.028e-05	3.016e-05	3.021e-05	3.015e-05	3.03e-05	3.035e-05	3.037e-05	3.044e-05	3.049e-05	3.05e-05	3.05e-05	3.055e-05	3.057e-05	3.063e-05	3.062e-05	3.061e-05	3.063e-05	3.059e-05	3.056e-05	0.0001266	0.0001271	0.0001268	0.000127	0.0001267	0.000127	0.0001267	0.0001266	0.0001267	0.0001267	0.0001269	0.0001269	0.0001267	0.0001266	0.0001266	0.0001265	0.0001268	0.0001268	0.0001264	0.0001265	0.0001263	0.0001264	0.0001267
1335.2	0.0007609	2.997e-05	2.925e-05	2.927e-05	2.925e-05	2.944e-05	2.957e-05	2.981e-05	2.969e-05	2.974e-05	2.968e-05	2.983e-05	2.99e-05	2.991e-05	2.998e-05	3.006e-05	3.005e-05	3.007e-05	3.011e-05	3.014e-05	3.02e-05	3.02e-05	3.018e-05	3.02e-05	3.017e-05	3.014e-05	0.0001269	0.0001273	0.0001271	0.0001273	0.000127	0.0001273	0.000127	0.0001269	0.0001271	0.0001271	0.0001271	0.0001271	0.000127	0.000127	0.0001269	0.0001267	0.0001271	0.000127	0.0001267	0.0001268	0.0001266	0.0001268	0.000127
1335.4	0.0007634	2.95e-05	2.877e-05	2.878e-05	2.878e-05	2.896e-05	2.91e-05	2.934e-05	2.923e-05	2.927e-05	2.921e-05	2.937e-05	2.945e-05	2.946e-05	2.952e-05	2.962e-05	2.96e-05	2.964e-05	2.968e-05	2.97e-05	2.977e-05	2.978e-05	2.976e-05	2.978e-05	2.975e-05	2.972e-05	0.0001273	0.0001275	0.0001274	0.0001276	0.0001273	0.0001276	0.0001273	0.0001272	0.0001274	0.0001274	0.0001273	0.0001273	0.0001273	0.0001273	0.0001272	0.000127	0.0001273	0.0001272	0.000127	0.0001271	0.0001269	0.0001271	0.0001272
1335.6	0.0007658	2.903e-05	2.83e-05	2.829e-05	2.83e-05	2.847e-05	2.862e-05	2.888e-05	2.876e-05	2.879e-05	2.873e-05	2.891e-05	2.901e-05	2.901e-05	2.905e-05	2.918e-05	2.915e-05	2.921e-05	2.926e-05	2.927e-05	2.934e-05	2.937e-05	2.934e-05	2.935e-05	2.932e-05	2.93e-05	0.0001276	0.0001277	0.0001277	0.0001279	0.0001276	0.0001279	0.0001275	0.0001275	0.0001277	0.0001277	0.0001275	0.0001275	0.0001276	0.0001276	0.0001275	0.0001272	0.0001275	0.0001274	0.0001273	0.0001274	0.0001271	0.0001274	0.0001275
1335.8	0.0007681	2.857e-05	2.782e-05	2.78e-05	2.783e-05	2.799e-05	2.816e-05	2.842e-05	2.828e-05	2.832e-05	2.825e-05	2.845e-05	2.856e-05	2.857e-05	2.859e-05	2.873e-05	2.87e-05	2.877e-05	2.883e-05	2.883e-05	2.891e-05	2.895e-05	2.891e-05	2.893e-05	2.89e-05	2.888e-05	0.0001279	0.0001279	0.000128	0.0001282	0.0001279	0.0001282	0.0001278	0.0001278	0.000128	0.000128	0.0001277	0.0001277	0.0001278	0.0001278	0.0001278	0.0001275	0.0001277	0.0001276	0.0001276	0.0001277	0.0001274	0.0001276	0.0001277
1336	0.0007703	2.811e-05	2.735e-05	2.732e-05	2.736e-05	2.751e-05	2.769e-05	2.797e-05	2.782e-05	2.786e-05	2.778e-05	2.799e-05	2.811e-05	2.812e-05	2.812e-05	2.828e-05	2.825e-05	2.834e-05	2.841e-05	2.839e-05	2.849e-05	2.853e-05	2.85e-05	2.852e-05	2.847e-05	2.847e-05	0.0001281	0.0001281	0.0001283	0.0001284	0.0001282	0.0001284	0.0001281	0.000128	0.0001282	0.0001282	0.0001279	0.0001279	0.0001281	0.0001281	0.000128	0.0001278	0.0001279	0.0001278	0.0001279	0.0001279	0.0001277	0.0001279	0.0001278
1336.2	0.0007725	2.765e-05	2.688e-05	2.685e-05	2.69e-05	2.704e-05	2.723e-05	2.752e-05	2.736e-05	2.74e-05	2.732e-05	2.754e-05	2.767e-05	2.769e-05	2.767e-05	2.785e-05	2.78e-05	2.791e-05	2.799e-05	2.795e-05	2.807e-05	2.811e-05	2.808e-05	2.81e-05	2.805e-05	2.806e-05	0.0001284	0.0001284	0.0001285	0.0001287	0.0001284	0.0001286	0.0001284	0.0001283	0.0001284	0.0001284	0.0001281	0.0001281	0.0001283	0.0001283	0.0001283	0.0001281	0.0001281	0.000128	0.0001282	0.0001282	0.000128	0.0001281	0.000128
1336.4	0.0007747	2.72e-05	2.642e-05	2.637e-05	2.644e-05	2.657e-05	2.678e-05	2.707e-05	2.69e-05	2.695e-05	2.686e-05	2.709e-05	2.723e-05	2.725e-05	2.722e-05	2.742e-05	2.737e-05	2.748e-05	2.758e-05	2.752e-05	2.766e-05	2.77e-05	2.767e-05	2.769e-05	2.763e-05	2.765e-05	0.0001286	0.0001286	0.0001288	0.0001288	0.0001287	0.0001288	0.0001287	0.0001286	0.0001286	0.0001286	0.0001283	0.0001283	0.0001285	0.0001285	0.0001285	0.0001283	0.0001282	0.0001282	0.0001284	0.0001284	0.0001283	0.0001283	0.0001282
1336.6	0.0007767	2.676e-05	2.596e-05	2.59e-05	2.598e-05	2.611e-05	2.633e-05	2.663e-05	2.645e-05	2.65e-05	2.641e-05	2.665e-05	2.68e-05	2.682e-05	2.678e-05	2.699e-05	2.694e-05	2.706e-05	2.717e-05	2.71e-05	2.726e-05	2.729e-05	2.727e-05	2.729e-05	2.722e-05	2.725e-05	0.0001288	0.0001289	0.000129	0.000129	0.0001289	0.0001289	0.0001289	0.0001288	0.0001288	0.0001288	0.0001285	0.0001285	0.0001286	0.0001287	0.0001286	0.0001286	0.0001284	0.0001284	0.0001287	0.0001285	0.0001285	0.0001284	0.0001283
1336.8	0.0007787	2.632e-05	2.55e-05	2.544e-05	2.552e-05	2.565e-05	2.589e-05	2.619e-05	2.599e-05	2.607e-05	2.595e-05	2.622e-05	2.637e-05	2.639e-05	2.634e-05	2.656e-05	2.652e-05	2.664e-05	2.676e-05	2.668e-05	2.685e-05	2.688e-05	2.687e-05	2.689e-05	2.681e-05	2.685e-05	0.000129	0.0001291	0.0001292	0.0001291	0.0001292	0.000129	0.0001291	0.0001291	0.0001289	0.0001289	0.0001287	0.0001287	0.0001287	0.0001288	0.0001288	0.0001288	0.0001286	0.0001285	0.0001288	0.0001287	0.0001287	0.0001286	0.0001285
1337	0.0007805	2.587e-05	2.505e-05	2.498e-05	2.507e-05	2.52e-05	2.545e-05	2.576e-05	2.554e-05	2.563e-05	2.55e-05	2.578e-05	2.593e-05	2.596e-05	2.59e-05	2.613e-05	2.609e-05	2.622e-05	2.636e-05	2.626e-05	2.646e-05	2.647e-05	2.648e-05	2.649e-05	2.64e-05	2.645e-05	0.0001291	0.0001293	0.0001294	0.0001292	0.0001293	0.0001291	0.0001293	0.0001292	0.000129	0.000129	0.0001288	0.0001288	0.0001288	0.0001289	0.0001289	0.000129	0.0001287	0.0001287	0.0001289	0.0001288	0.0001289	0.0001287	0.0001286
1337.2	0.0007822	2.543e-05	2.459e-05	2.453e-05	2.461e-05	2.475e-05	2.501e-05	2.532e-05	2.509e-05	2.52e-05	2.505e-05	2.535e-05	2.55e-05	2.554e-05	2.547e-05	2.57e-05	2.567e-05	2.58e-05	2.596e-05	2.585e-05	2.606e-05	2.606e-05	2.608e-05	2.61e-05	2.599e-05	2.606e-05	0.0001293	0.0001295	0.0001295	0.0001293	0.0001295	0.0001292	0.0001294	0.0001294	0.0001291	0.0001291	0.000129	0.000129	0.0001289	0.000129	0.0001289	0.0001292	0.0001289	0.0001289	0.000129	0.0001289	0.000129	0.0001288	0.0001287
1337.4	0.0007839	2.5e-05	2.414e-05	2.408e-05	2.416e-05	2.431e-05	2.457e-05	2.489e-05	2.464e-05	2.477e-05	2.46e-05	2.492e-05	2.507e-05	2.511e-05	2.504e-05	2.527e-05	2.526e-05	2.539e-05	2.556e-05	2.543e-05	2.567e-05	2.565e-05	2.569e-05	2.57e-05	2.558e-05	2.566e-05	0.0001293	0.0001297	0.0001296	0.0001294	0.0001296	0.0001293	0.0001295	0.0001295	0.0001292	0.0001292	0.0001292	0.0001292	0.000129	0.0001291	0.000129	0.0001293	0.000129	0.0001291	0.0001291	0.0001289	0.0001291	0.0001288	0.0001289
1337.6	0.0007855	2.457e-05	2.37e-05	2.364e-05	2.372e-05	2.387e-05	2.414e-05	2.446e-05	2.421e-05	2.434e-05	2.417e-05	2.45e-05	2.464e-05	2.468e-05	2.462e-05	2.485e-05	2.485e-05	2.497e-05	2.516e-05	2.502e-05	2.528e-05	2.525e-05	2.53e-05	2.531e-05	2.517e-05	2.527e-05	0.0001294	0.0001298	0.0001297	0.0001294	0.0001297	0.0001294	0.0001296	0.0001296	0.0001292	0.0001292	0.0001294	0.0001294	0.0001291	0.0001292	0.0001291	0.0001294	0.0001292	0.0001293	0.0001292	0.000129	0.0001292	0.0001289	0.000129
1337.8	0.000787	2.413e-05	2.325e-05	2.32e-05	2.327e-05	2.344e-05	2.371e-05	2.403e-05	2.377e-05	2.392e-05	2.374e-05	2.407e-05	2.421e-05	2.426e-05	2.42e-05	2.443e-05	2.445e-05	2.456e-05	2.476e-05	2.462e-05	2.489e-05	2.484e-05	2.491e-05	2.492e-05	2.477e-05	2.487e-05	0.0001295	0.00013	0.0001297	0.0001295	0.0001297	0.0001295	0.0001296	0.0001296	0.0001293	0.0001293	0.0001295	0.0001295	0.0001292	0.0001292	0.0001292	0.0001295	0.0001293	0.0001294	0.0001292	0.0001291	0.0001292	0.000129	0.0001292
1338	0.0007884	2.37e-05	2.281e-05	2.276e-05	2.283e-05	2.3e-05	2.328e-05	2.36e-05	2.334e-05	2.35e-05	2.331e-05	2.365e-05	2.379e-05	2.384e-05	2.379e-05	2.402e-05	2.405e-05	2.415e-05	2.436e-05	2.422e-05	2.45e-05	2.445e-05	2.452e-05	2.453e-05	2.437e-05	2.448e-05	0.0001295	0.00013	0.0001297	0.0001296	0.0001297	0.0001295	0.0001296	0.0001296	0.0001294	0.0001294	0.0001296	0.0001296	0.0001292	0.0001293	0.0001292	0.0001295	0.0001294	0.0001295	0.0001293	0.0001292	0.0001292	0.0001291	0.0001293
1338.2	0.0007896	2.327e-05	2.236e-05	2.233e-05	2.239e-05	2.258e-05	2.285e-05	2.317e-05	2.291e-05	2.308e-05	2.288e-05	2.323e-05	2.336e-05	2.342e-05	2.338e-05	2.36e-05	2.364e-05	2.374e-05	2.396e-05	2.382e-05	2.411e-05	2.405e-05	2.413e-05	2.415e-05	2.398e-05	2.408e-05	0.0001295	0.00013	0.0001297	0.0001296	0.0001297	0.0001296	0.0001296	0.0001296	0.0001294	0.0001294	0.0001297	0.0001297	0.0001293	0.0001293	0.0001293	0.0001295	0.0001295	0.0001296	0.0001293	0.0001292	0.0001292	0.0001292	0.0001294
1338.4	0.0007906	2.284e-05	2.192e-05	2.19e-05	2.195e-05	2.215e-05	2.242e-05	2.275e-05	2.248e-05	2.266e-05	2.245e-05	2.281e-05	2.293e-05	2.3e-05	2.297e-05	2.319e-05	2.324e-05	2.333e-05	2.356e-05	2.342e-05	2.373e-05	2.365e-05	2.374e-05	2.376e-05	2.358e-05	2.368e-05	0.0001296	0.00013	0.0001297	0.0001297	0.0001297	0.0001297	0.0001296	0.0001296	0.0001295	0.0001295	0.0001298	0.0001298	0.0001294	0.0001294	0.0001293	0.0001294	0.0001296	0.0001297	0.0001293	0.0001293	0.0001292	0.0001292	0.0001294
1338.6	0.0007915	2.241e-05	2.149e-05	2.149e-05	2.152e-05	2.173e-05	2.2e-05	2.233e-05	2.206e-05	2.224e-05	2.203e-05	2.239e-05	2.251e-05	2.258e-05	2.257e-05	2.278e-05	2.284e-05	2.292e-05	2.316e-05	2.302e-05	2.334e-05	2.324e-05	2.335e-05	2.338e-05	2.318e-05	2.329e-05	0.0001296	0.00013	0.0001297	0.0001297	0.0001296	0.0001297	0.0001296	0.0001295	0.0001295	0.0001295	0.0001298	0.0001298	0.0001294	0.0001294	0.0001293	0.0001294	0.0001296	0.0001297	0.0001293	0.0001293	0.0001292	0.0001293	0.0001295
1338.8	0.0007923	2.198e-05	2.106e-05	2.107e-05	2.108e-05	2.132e-05	2.158e-05	2.19e-05	2.164e-05	2.183e-05	2.162e-05	2.197e-05	2.209e-05	2.216e-05	2.216e-05	2.237e-05	2.245e-05	2.251e-05	2.276e-05	2.262e-05	2.295e-05	2.284e-05	2.296e-05	2.299e-05	2.278e-05	2.289e-05	0.0001296	0.0001299	0.0001296	0.0001297	0.0001296	0.0001297	0.0001295	0.0001295	0.0001295	0.0001295	0.0001297	0.0001297	0.0001295	0.0001294	0.0001294	0.0001293	0.0001296	0.0001296	0.0001293	0.0001293	0.0001292	0.0001293	0.0001295
1339	0.0007929	2.156e-05	2.063e-05	2.066e-05	2.066e-05	2.091e-05	2.116e-05	2.148e-05	2.123e-05	2.141e-05	2.121e-05	2.156e-05	2.168e-05	2.174e-05	2.177e-05	2.197e-05	2.205e-05	2.211e-05	2.236e-05	2.223e-05	2.256e-05	2.245e-05	2.257e-05	2.26e-05	2.239e-05	2.25e-05	0.0001296	0.0001298	0.0001296	0.0001297	0.0001295	0.0001297	0.0001295	0.0001294	0.0001295	0.0001295	0.0001296	0.0001296	0.0001295	0.0001294	0.0001294	0.0001292	0.0001296	0.0001295	0.0001293	0.0001293	0.0001291	0.0001293	0.0001295
1339.2	0.0007934	2.115e-05	2.021e-05	2.025e-05	2.024e-05	2.05e-05	2.074e-05	2.107e-05	2.083e-05	2.1e-05	2.081e-05	2.115e-05	2.127e-05	2.133e-05	2.137e-05	2.158e-05	2.166e-05	2.171e-05	2.196e-05	2.184e-05	2.218e-05	2.206e-05	2.219e-05	2.221e-05	2.2e-05	2.211e-05	0.0001296	0.0001297	0.0001295	0.0001297	0.0001295	0.0001297	0.0001295	0.0001294	0.0001295	0.0001295	0.0001295	0.0001295	0.0001294	0.0001294	0.0001294	0.0001291	0.0001295	0.0001294	0.0001293	0.0001293	0.0001291	0.0001293	0.0001294
1339.4	0.0007938	2.073e-05	1.981e-05	1.985e-05	1.983e-05	2.01e-05	2.033e-05	2.066e-05	2.044e-05	2.059e-05	2.041e-05	2.074e-05	2.086e-05	2.093e-05	2.097e-05	2.119e-05	2.127e-05	2.132e-05	2.156e-05	2.145e-05	2.179e-05	2.168e-05	2.18e-05	2.182e-05	2.162e-05	2.172e-05	0.0001296	0.0001296	0.0001295	0.0001297	0.0001294	0.0001297	0.0001294	0.0001293	0.0001295	0.0001295	0.0001294	0.0001294	0.0001294	0.0001294	0.0001293	0.0001291	0.0001294	0.0001293	0.0001293	0.0001293	0.0001291	0.0001293	0.0001293
1339.6	0.000794	2.032e-05	1.94e-05	1.944e-05	1.943e-05	1.969e-05	1.992e-05	2.025e-05	2.004e-05	2.018e-05	2.001e-05	2.033e-05	2.046e-05	2.053e-05	2.058e-05	2.08e-05	2.087e-05	2.093e-05	2.117e-05	2.107e-05	2.14e-05	2.13e-05	2.141e-05	2.144e-05	2.125e-05	2.133e-05	0.0001295	0.0001295	0.0001294	0.0001296	0.0001293	0.0001296	0.0001294	0.0001293	0.0001294	0.0001294	0.0001293	0.0001293	0.0001293	0.0001293	0.0001293	0.000129	0.0001292	0.0001292	0.0001292	0.0001292	0.000129	0.0001292	0.0001292
1339.8	0.0007941	1.992e-05	1.901e-05	1.904e-05	1.903e-05	1.929e-05	1.951e-05	1.985e-05	1.965e-05	1.978e-05	1.962e-05	1.993e-05	2.007e-05	2.013e-05	2.019e-05	2.042e-05	2.048e-05	2.055e-05	2.079e-05	2.069e-05	2.102e-05	2.092e-05	2.103e-05	2.106e-05	2.088e-05	2.095e-05	0.0001295	0.0001294	0.0001294	0.0001295	0.0001293	0.0001295	0.0001293	0.0001292	0.0001293	0.0001293	0.0001291	0.0001291	0.0001292	0.0001292	0.0001291	0.0001289	0.0001291	0.000129	0.0001291	0.0001291	0.0001289	0.0001291	0.000129
1340	0.000794	1.952e-05	1.862e-05	1.864e-05	1.863e-05	1.889e-05	1.912e-05	1.945e-05	1.926e-05	1.938e-05	1.923e-05	1.953e-05	1.968e-05	1.974e-05	1.98e-05	2.004e-05	2.009e-05	2.017e-05	2.04e-05	2.032e-05	2.064e-05	2.055e-05	2.065e-05	2.068e-05	2.051e-05	2.057e-05	0.0001293	0.0001292	0.0001293	0.0001294	0.0001292	0.0001293	0.0001292	0.0001291	0.0001292	0.0001292	0.0001289	0.0001289	0.000129	0.0001291	0.000129	0.0001288	0.0001289	0.0001288	0.000129	0.0001289	0.0001288	0.0001289	0.0001288
1340.2	0.0007939	1.913e-05	1.823e-05	1.824e-05	1.825e-05	1.849e-05	1.872e-05	1.906e-05	1.888e-05	1.898e-05	1.884e-05	1.914e-05	1.93e-05	1.936e-05	1.941e-05	1.967e-05	1.97e-05	1.98e-05	2.003e-05	1.995e-05	2.026e-05	2.018e-05	2.027e-05	2.03e-05	2.014e-05	2.02e-05	0.0001292	0.0001291	0.0001292	0.0001292	0.0001291	0.0001292	0.0001291	0.000129	0.000129	0.000129	0.0001287	0.0001287	0.0001289	0.0001289	0.0001288	0.0001287	0.0001286	0.0001286	0.0001288	0.0001287	0.0001287	0.0001287	0.0001286
1340.4	0.0007937	1.874e-05	1.786e-05	1.785e-05	1.787e-05	1.81e-05	1.834e-05	1.868e-05	1.85e-05	1.859e-05	1.845e-05	1.875e-05	1.893e-05	1.898e-05	1.903e-05	1.929e-05	1.931e-05	1.944e-05	1.966e-05	1.958e-05	1.988e-05	1.983e-05	1.99e-05	1.993e-05	1.978e-05	1.984e-05	0.0001291	0.000129	0.0001291	0.000129	0.000129	0.000129	0.000129	0.0001289	0.0001288	0.0001288	0.0001285	0.0001285	0.0001287	0.0001287	0.0001286	0.0001286	0.0001284	0.0001284	0.0001287	0.0001286	0.0001286	0.0001285	0.0001284
1340.6	0.0007934	1.837e-05	1.748e-05	1.747e-05	1.75e-05	1.772e-05	1.797e-05	1.83e-05	1.812e-05	1.822e-05	1.807e-05	1.838e-05	1.856e-05	1.861e-05	1.865e-05	1.893e-05	1.894e-05	1.908e-05	1.93e-05	1.921e-05	1.952e-05	1.947e-05	1.954e-05	1.957e-05	1.943e-05	1.948e-05	0.0001289	0.0001289	0.0001289	0.0001288	0.0001288	0.0001288	0.0001288	0.0001287	0.0001286	0.0001286	0.0001283	0.0001283	0.0001285	0.0001285	0.0001284	0.0001285	0.0001283	0.0001283	0.0001285	0.0001283	0.0001284	0.0001283	0.0001282
1340.8	0.0007931	1.801e-05	1.712e-05	1.709e-05	1.713e-05	1.734e-05	1.76e-05	1.794e-05	1.775e-05	1.784e-05	1.77e-05	1.801e-05	1.82e-05	1.825e-05	1.827e-05	1.856e-05	1.857e-05	1.872e-05	1.895e-05	1.885e-05	1.916e-05	1.912e-05	1.919e-05	1.921e-05	1.907e-05	1.913e-05	0.0001287	0.0001287	0.0001288	0.0001286	0.0001287	0.0001285	0.0001287	0.0001286	0.0001284	0.0001284	0.0001282	0.0001282	0.0001282	0.0001283	0.0001282	0.0001284	0.0001281	0.0001281	0.0001283	0.0001281	0.0001283	0.0001281	0.000128
1341	0.0007927	1.764e-05	1.676e-05	1.672e-05	1.678e-05	1.697e-05	1.724e-05	1.758e-05	1.738e-05	1.748e-05	1.733e-05	1.765e-05	1.784e-05	1.789e-05	1.791e-05	1.82e-05	1.821e-05	1.837e-05	1.86e-05	1.849e-05	1.881e-05	1.877e-05	1.884e-05	1.886e-05	1.872e-05	1.879e-05	0.0001284	0.0001286	0.0001285	0.0001283	0.0001285	0.0001283	0.0001284	0.0001284	0.0001282	0.0001282	0.000128	0.000128	0.000128	0.000128	0.000128	0.0001282	0.0001278	0.0001279	0.0001281	0.0001279	0.0001281	0.0001278	0.0001278
1341.2	0.0007922	1.729e-05	1.64e-05	1.636e-05	1.642e-05	1.661e-05	1.689e-05	1.723e-05	1.701e-05	1.712e-05	1.696e-05	1.73e-05	1.749e-05	1.754e-05	1.754e-05	1.785e-05	1.785e-05	1.801e-05	1.826e-05	1.813e-05	1.846e-05	1.842e-05	1.85e-05	1.852e-05	1.837e-05	1.845e-05	0.0001282	0.0001284	0.0001283	0.000128	0.0001282	0.000128	0.0001282	0.0001282	0.0001279	0.0001279	0.0001279	0.0001279	0.0001277	0.0001277	0.0001277	0.000128	0.0001276	0.0001277	0.0001278	0.0001276	0.0001278	0.0001276	0.0001275
1341.4	0.0007915	1.694e-05	1.605e-05	1.6e-05	1.608e-05	1.625e-05	1.654e-05	1.688e-05	1.665e-05	1.678e-05	1.66e-05	1.695e-05	1.714e-05	1.72e-05	1.719e-05	1.749e-05	1.75e-05	1.766e-05	1.791e-05	1.778e-05	1.812e-05	1.808e-05	1.816e-05	1.818e-05	1.802e-05	1.811e-05	0.0001279	0.0001282	0.000128	0.0001278	0.000128	0.0001277	0.0001279	0.0001279	0.0001276	0.0001276	0.0001277	0.0001277	0.0001275	0.0001275	0.0001274	0.0001277	0.0001274	0.0001276	0.0001275	0.0001273	0.0001275	0.0001273	0.0001273
1341.6	0.0007908	1.659e-05	1.571e-05	1.566e-05	1.573e-05	1.591e-05	1.62e-05	1.654e-05	1.63e-05	1.644e-05	1.625e-05	1.661e-05	1.679e-05	1.685e-05	1.684e-05	1.714e-05	1.715e-05	1.732e-05	1.758e-05	1.743e-05	1.778e-05	1.774e-05	1.783e-05	1.785e-05	1.768e-05	1.778e-05	0.0001276	0.000128	0.0001277	0.0001275	0.0001277	0.0001275	0.0001276	0.0001276	0.0001273	0.0001273	0.0001275	0.0001275	0.0001272	0.0001272	0.0001272	0.0001274	0.0001273	0.0001274	0.0001273	0.0001271	0.0001273	0.000127	0.0001271
1341.8	0.00079	1.625e-05	1.536e-05	1.532e-05	1.539e-05	1.557e-05	1.586e-05	1.621e-05	1.595e-05	1.61e-05	1.591e-05	1.628e-05	1.645e-05	1.652e-05	1.65e-05	1.679e-05	1.682e-05	1.698e-05	1.725e-05	1.708e-05	1.746e-05	1.74e-05	1.751e-05	1.753e-05	1.734e-05	1.745e-05	0.0001273	0.0001277	0.0001274	0.0001272	0.0001274	0.0001272	0.0001273	0.0001273	0.0001271	0.0001271	0.0001273	0.0001273	0.0001269	0.0001269	0.0001269	0.0001272	0.0001271	0.0001272	0.000127	0.0001268	0.000127	0.0001268	0.0001269
1342	0.000789	1.592e-05	1.503e-05	1.5e-05	1.506e-05	1.525e-05	1.553e-05	1.588e-05	1.561e-05	1.577e-05	1.557e-05	1.595e-05	1.612e-05	1.619e-05	1.617e-05	1.646e-05	1.65e-05	1.664e-05	1.692e-05	1.675e-05	1.713e-05	1.707e-05	1.718e-05	1.72e-05	1.7e-05	1.712e-05	0.000127	0.0001274	0.0001271	0.0001269	0.000127	0.0001269	0.000127	0.000127	0.0001268	0.0001268	0.000127	0.000127	0.0001267	0.0001267	0.0001266	0.0001268	0.0001268	0.0001269	0.0001266	0.0001265	0.0001266	0.0001265	0.0001267
1342.2	0.0007879	1.559e-05	1.47e-05	1.468e-05	1.473e-05	1.493e-05	1.521e-05	1.555e-05	1.528e-05	1.545e-05	1.525e-05	1.562e-05	1.578e-05	1.586e-05	1.585e-05	1.613e-05	1.618e-05	1.631e-05	1.659e-05	1.642e-05	1.682e-05	1.673e-05	1.686e-05	1.688e-05	1.667e-05	1.68e-05	0.0001267	0.000127	0.0001267	0.0001266	0.0001266	0.0001266	0.0001266	0.0001266	0.0001265	0.0001265	0.0001267	0.0001267	0.0001264	0.0001263	0.0001263	0.0001265	0.0001266	0.0001266	0.0001263	0.0001262	0.0001263	0.0001262	0.0001264
1342.4	0.0007866	1.526e-05	1.438e-05	1.437e-05	1.441e-05	1.462e-05	1.489e-05	1.522e-05	1.496e-05	1.513e-05	1.493e-05	1.53e-05	1.545e-05	1.553e-05	1.553e-05	1.58e-05	1.586e-05	1.598e-05	1.627e-05	1.609e-05	1.65e-05	1.641e-05	1.654e-05	1.657e-05	1.635e-05	1.648e-05	0.0001263	0.0001266	0.0001263	0.0001263	0.0001262	0.0001263	0.0001262	0.0001262	0.0001261	0.0001261	0.0001264	0.0001264	0.0001261	0.000126	0.000126	0.000126	0.0001262	0.0001263	0.0001259	0.0001259	0.0001259	0.0001259	0.0001261
1342.6	0.000785	1.493e-05	1.406e-05	1.406e-05	1.409e-05	1.431e-05	1.457e-05	1.49e-05	1.464e-05	1.482e-05	1.462e-05	1.499e-05	1.513e-05	1.521e-05	1.522e-05	1.548e-05	1.555e-05	1.565e-05	1.595e-05	1.577e-05	1.618e-05	1.608e-05	1.623e-05	1.625e-05	1.603e-05	1.616e-05	0.000126	0.0001262	0.0001258	0.0001259	0.0001258	0.0001259	0.0001258	0.0001257	0.0001257	0.0001257	0.000126	0.000126	0.0001257	0.0001257	0.0001256	0.0001256	0.0001259	0.0001259	0.0001255	0.0001256	0.0001255	0.0001256	0.0001257
1342.8	0.0007833	1.461e-05	1.375e-05	1.376e-05	1.378e-05	1.401e-05	1.425e-05	1.458e-05	1.434e-05	1.451e-05	1.431e-05	1.467e-05	1.481e-05	1.489e-05	1.491e-05	1.516e-05	1.524e-05	1.533e-05	1.563e-05	1.546e-05	1.587e-05	1.576e-05	1.591e-05	1.594e-05	1.571e-05	1.584e-05	0.0001256	0.0001257	0.0001254	0.0001255	0.0001253	0.0001255	0.0001253	0.0001253	0.0001253	0.0001253	0.0001255	0.0001255	0.0001253	0.0001253	0.0001252	0.0001251	0.0001254	0.0001254	0.0001251	0.0001252	0.000125	0.0001252	0.0001253
1343	0.0007814	1.429e-05	1.345e-05	1.347e-05	1.347e-05	1.371e-05	1.394e-05	1.427e-05	1.403e-05	1.42e-05	1.401e-05	1.436e-05	1.45e-05	1.457e-05	1.46e-05	1.485e-05	1.493e-05	1.502e-05	1.531e-05	1.516e-05	1.556e-05	1.545e-05	1.56e-05	1.562e-05	1.54e-05	1.552e-05	0.0001251	0.0001251	0.0001249	0.0001251	0.0001249	0.0001251	0.0001249	0.0001248	0.0001249	0.0001249	0.000125	0.000125	0.0001249	0.0001249	0.0001248	0.0001246	0.000125	0.0001249	0.0001247	0.0001248	0.0001246	0.0001248	0.0001249
1343.2	0.0007793	1.398e-05	1.315e-05	1.318e-05	1.317e-05	1.341e-05	1.364e-05	1.396e-05	1.374e-05	1.39e-05	1.372e-05	1.405e-05	1.419e-05	1.426e-05	1.431e-05	1.455e-05	1.463e-05	1.472e-05	1.5e-05	1.486e-05	1.525e-05	1.514e-05	1.528e-05	1.531e-05	1.51e-05	1.521e-05	0.0001247	0.0001246	0.0001245	0.0001247	0.0001244	0.0001246	0.0001244	0.0001243	0.0001245	0.0001245	0.0001245	0.0001245	0.0001244	0.0001244	0.0001244	0.0001241	0.0001245	0.0001244	0.0001243	0.0001243	0.0001241	0.0001243	0.0001244
1343.4	0.0007771	1.367e-05	1.286e-05	1.289e-05	1.288e-05	1.312e-05	1.334e-05	1.366e-05	1.346e-05	1.36e-05	1.343e-05	1.375e-05	1.389e-05	1.396e-05	1.401e-05	1.426e-05	1.433e-05	1.442e-05	1.47e-05	1.457e-05	1.495e-05	1.484e-05	1.498e-05	1.501e-05	1.48e-05	1.49e-05	0.0001242	0.0001241	0.000124	0.0001242	0.0001239	0.0001242	0.0001239	0.0001239	0.000124	0.000124	0.0001239	0.0001239	0.000124	0.0001239	0.0001239	0.0001237	0.0001239	0.0001238	0.0001238	0.0001239	0.0001237	0.0001239	0.0001239
1343.6	0.0007748	1.338e-05	1.259e-05	1.261e-05	1.26e-05	1.284e-05	1.305e-05	1.336e-05	1.318e-05	1.33e-05	1.315e-05	1.345e-05	1.36e-05	1.367e-05	1.372e-05	1.397e-05	1.404e-05	1.413e-05	1.439e-05	1.428e-05	1.464e-05	1.454e-05	1.467e-05	1.47e-05	1.451e-05	1.46e-05	0.0001237	0.0001235	0.0001235	0.0001237	0.0001234	0.0001236	0.0001234	0.0001234	0.0001235	0.0001235	0.0001233	0.0001233	0.0001234	0.0001234	0.0001234	0.0001232	0.0001234	0.0001233	0.0001234	0.0001234	0.0001232	0.0001234	0.0001233
1343.8	0.0007722	1.309e-05	1.232e-05	1.234e-05	1.233e-05	1.256e-05	1.276e-05	1.307e-05	1.29e-05	1.302e-05	1.287e-05	1.316e-05	1.332e-05	1.338e-05	1.344e-05	1.369e-05	1.374e-05	1.384e-05	1.41e-05	1.399e-05	1.434e-05	1.426e-05	1.437e-05	1.44e-05	1.422e-05	1.43e-05	0.0001232	0.000123	0.000123	0.0001231	0.0001229	0.0001231	0.000123	0.0001229	0.000123	0.000123	0.0001227	0.0001227	0.0001229	0.0001229	0.0001229	0.0001227	0.0001228	0.0001227	0.0001229	0.0001228	0.0001227	0.0001228	0.0001228
1344	0.0007697	1.281e-05	1.206e-05	1.207e-05	1.207e-05	1.229e-05	1.248e-05	1.279e-05	1.263e-05	1.274e-05	1.26e-05	1.288e-05	1.304e-05	1.31e-05	1.315e-05	1.341e-05	1.345e-05	1.356e-05	1.382e-05	1.371e-05	1.405e-05	1.397e-05	1.408e-05	1.411e-05	1.394e-05	1.401e-05	0.0001227	0.0001225	0.0001225	0.0001226	0.0001224	0.0001225	0.0001225	0.0001224	0.0001224	0.0001224	0.0001222	0.0001222	0.0001223	0.0001223	0.0001223	0.0001222	0.0001222	0.0001221	0.0001224	0.0001223	0.0001222	0.0001223	0.0001222
1344.2	0.0007671	1.254e-05	1.18e-05	1.181e-05	1.182e-05	1.202e-05	1.222e-05	1.252e-05	1.236e-05	1.246e-05	1.233e-05	1.261e-05	1.277e-05	1.282e-05	1.287e-05	1.314e-05	1.317e-05	1.329e-05	1.354e-05	1.344e-05	1.377e-05	1.37e-05	1.38e-05	1.382e-05	1.366e-05	1.373e-05	0.0001222	0.000122	0.0001221	0.000122	0.0001219	0.0001219	0.000122	0.0001219	0.0001218	0.0001218	0.0001216	0.0001216	0.0001218	0.0001218	0.0001218	0.0001217	0.0001216	0.0001216	0.0001218	0.0001218	0.0001218	0.0001217	0.0001216
1344.4	0.0007645	1.228e-05	1.156e-05	1.155e-05	1.157e-05	1.176e-05	1.196e-05	1.227e-05	1.211e-05	1.22e-05	1.207e-05	1.234e-05	1.251e-05	1.256e-05	1.26e-05	1.287e-05	1.29e-05	1.303e-05	1.327e-05	1.317e-05	1.349e-05	1.343e-05	1.352e-05	1.354e-05	1.339e-05	1.346e-05	0.0001217	0.0001215	0.0001216	0.0001215	0.0001215	0.0001214	0.0001215	0.0001214	0.0001213	0.0001213	0.0001211	0.0001211	0.0001212	0.0001212	0.0001212	0.0001212	0.0001211	0.0001211	0.0001213	0.0001212	0.0001213	0.0001212	0.0001211
1344.6	0.0007619	1.203e-05	1.132e-05	1.131e-05	1.133e-05	1.151e-05	1.171e-05	1.202e-05	1.186e-05	1.194e-05	1.182e-05	1.208e-05	1.226e-05	1.231e-05	1.234e-05	1.261e-05	1.263e-05	1.277e-05	1.301e-05	1.291e-05	1.322e-05	1.317e-05	1.325e-05	1.328e-05	1.313e-05	1.32e-05	0.0001211	0.000121	0.000121	0.0001209	0.0001209	0.0001208	0.000121	0.0001209	0.0001207	0.0001207	0.0001206	0.0001206	0.0001206	0.0001207	0.0001207	0.0001207	0.0001205	0.0001205	0.0001208	0.0001207	0.0001208	0.0001206	0.0001205
1344.8	0.0007592	1.179e-05	1.109e-05	1.107e-05	1.111e-05	1.127e-05	1.148e-05	1.177e-05	1.161e-05	1.17e-05	1.157e-05	1.184e-05	1.201e-05	1.206e-05	1.208e-05	1.236e-05	1.237e-05	1.252e-05	1.275e-05	1.265e-05	1.296e-05	1.291e-05	1.299e-05	1.302e-05	1.287e-05	1.294e-05	0.0001206	0.0001205	0.0001205	0.0001203	0.0001204	0.0001202	0.0001204	0.0001204	0.0001202	0.0001202	0.0001201	0.0001201	0.0001201	0.0001201	0.0001201	0.0001202	0.00012	0.00012	0.0001202	0.0001201	0.0001202	0.00012	0.00012
1345	0.0007564	1.156e-05	1.087e-05	1.084e-05	1.088e-05	1.103e-05	1.125e-05	1.154e-05	1.137e-05	1.146e-05	1.133e-05	1.16e-05	1.177e-05	1.182e-05	1.183e-05	1.211e-05	1.212e-05	1.227e-05	1.251e-05	1.239e-05	1.271e-05	1.266e-05	1.274e-05	1.276e-05	1.261e-05	1.269e-05	0.00012	0.00012	0.0001199	0.0001197	0.0001199	0.0001196	0.0001199	0.0001198	0.0001196	0.0001196	0.0001196	0.0001196	0.0001195	0.0001195	0.0001195	0.0001197	0.0001194	0.0001195	0.0001196	0.0001195	0.0001197	0.0001194	0.0001194
1345.2	0.0007535	1.133e-05	1.065e-05	1.062e-05	1.067e-05	1.081e-05	1.103e-05	1.131e-05	1.114e-05	1.123e-05	1.11e-05	1.137e-05	1.154e-05	1.159e-05	1.159e-05	1.186e-05	1.187e-05	1.202e-05	1.226e-05	1.214e-05	1.246e-05	1.241e-05	1.249e-05	1.251e-05	1.236e-05	1.245e-05	0.0001194	0.0001195	0.0001194	0.0001192	0.0001193	0.000119	0.0001193	0.0001192	0.000119	0.000119	0.0001191	0.0001191	0.0001189	0.0001189	0.0001189	0.0001191	0.0001189	0.000119	0.000119	0.0001189	0.0001191	0.0001188	0.0001188
1345.4	0.0007505	1.111e-05	1.044e-05	1.041e-05	1.046e-05	1.059e-05	1.081e-05	1.109e-05	1.091e-05	1.101e-05	1.087e-05	1.114e-05	1.131e-05	1.136e-05	1.135e-05	1.162e-05	1.164e-05	1.178e-05	1.203e-05	1.189e-05	1.222e-05	1.217e-05	1.225e-05	1.227e-05	1.211e-05	1.221e-05	0.0001188	0.0001189	0.0001188	0.0001186	0.0001187	0.0001184	0.0001187	0.0001186	0.0001184	0.0001184	0.0001185	0.0001185	0.0001183	0.0001183	0.0001183	0.0001185	0.0001184	0.0001185	0.0001184	0.0001183	0.0001185	0.0001183	0.0001183
1345.6	0.0007474	1.089e-05	1.023e-05	1.02e-05	1.025e-05	1.038e-05	1.06e-05	1.087e-05	1.069e-05	1.079e-05	1.065e-05	1.093e-05	1.108e-05	1.114e-05	1.112e-05	1.139e-05	1.141e-05	1.155e-05	1.179e-05	1.165e-05	1.198e-05	1.193e-05	1.202e-05	1.204e-05	1.187e-05	1.197e-05	0.0001182	0.0001183	0.0001181	0.000118	0.000118	0.0001178	0.000118	0.000118	0.0001178	0.0001178	0.000118	0.000118	0.0001177	0.0001177	0.0001177	0.0001179	0.0001178	0.0001179	0.0001178	0.0001177	0.0001178	0.0001176	0.0001177
1345.8	0.000744	1.068e-05	1.003e-05	1.001e-05	1.005e-05	1.018e-05	1.04e-05	1.066e-05	1.047e-05	1.059e-05	1.044e-05	1.071e-05	1.086e-05	1.091e-05	1.09e-05	1.116e-05	1.118e-05	1.132e-05	1.156e-05	1.142e-05	1.176e-05	1.169e-05	1.179e-05	1.181e-05	1.163e-05	1.174e-05	0.0001174	0.0001176	0.0001174	0.0001173	0.0001173	0.0001172	0.0001173	0.0001173	0.0001171	0.0001171	0.0001173	0.0001173	0.000117	0.000117	0.000117	0.0001172	0.0001172	0.0001173	0.000117	0.000117	0.0001171	0.000117	0.0001171
1346	0.0007403	1.047e-05	9.825e-06	9.811e-06	9.845e-06	9.983e-06	1.019e-05	1.044e-05	1.026e-05	1.038e-05	1.023e-05	1.05e-05	1.064e-05	1.069e-05	1.068e-05	1.093e-05	1.096e-05	1.109e-05	1.133e-05	1.118e-05	1.153e-05	1.145e-05	1.156e-05	1.158e-05	1.14e-05	1.151e-05	0.0001166	0.0001167	0.0001165	0.0001165	0.0001165	0.0001164	0.0001165	0.0001164	0.0001163	0.0001163	0.0001165	0.0001165	0.0001163	0.0001162	0.0001162	0.0001163	0.0001164	0.0001165	0.0001162	0.0001162	0.0001162	0.0001162	0.0001163
1346.2	0.000736	1.025e-05	9.626e-06	9.618e-06	9.643e-06	9.785e-06	9.987e-06	1.023e-05	1.005e-05	1.017e-05	1.002e-05	1.029e-05	1.041e-05	1.047e-05	1.047e-05	1.07e-05	1.074e-05	1.085e-05	1.11e-05	1.095e-05	1.13e-05	1.121e-05	1.133e-05	1.135e-05	1.116e-05	1.127e-05	0.0001158	0.0001158	0.0001156	0.0001156	0.0001156	0.0001155	0.0001156	0.0001155	0.0001155	0.0001155	0.0001157	0.0001157	0.0001154	0.0001154	0.0001154	0.0001154	0.0001156	0.0001156	0.0001153	0.0001154	0.0001153	0.0001153	0.0001155
1346.4	0.0007315	1.004e-05	9.43e-06	9.43e-06	9.445e-06	9.591e-06	9.784e-06	1.002e-05	9.843e-06	9.965e-06	9.817e-06	1.008e-05	1.019e-05	1.025e-05	1.025e-05	1.047e-05	1.053e-05	1.062e-05	1.087e-05	1.073e-05	1.107e-05	1.098e-05	1.11e-05	1.111e-05	1.093e-05	1.104e-05	0.0001149	0.0001149	0.0001147	0.0001148	0.0001146	0.0001147	0.0001146	0.0001146	0.0001146	0.0001146	0.0001148	0.0001148	0.0001146	0.0001145	0.0001145	0.0001145	0.0001147	0.0001147	0.0001144	0.0001145	0.0001144	0.0001145	0.0001146
1346.6	0.0007268	9.83e-06	9.238e-06	9.246e-06	9.252e-06	9.402e-06	9.583e-06	9.809e-06	9.644e-06	9.762e-06	9.621e-06	9.874e-06	9.978e-06	1.004e-05	1.004e-05	1.025e-05	1.031e-05	1.04e-05	1.064e-05	1.05e-05	1.084e-05	1.075e-05	1.087e-05	1.088e-05	1.07e-05	1.08e-05	0.000114	0.0001139	0.0001137	0.0001138	0.0001137	0.0001138	0.0001137	0.0001136	0.0001136	0.0001136	0.0001138	0.0001138	0.0001136	0.0001136	0.0001136	0.0001135	0.0001138	0.0001137	0.0001135	0.0001136	0.0001135	0.0001135	0.0001137
1346.8	0.0007218	9.624e-06	9.051e-06	9.066e-06	9.064e-06	9.217e-06	9.385e-06	9.604e-06	9.448e-06	9.562e-06	9.428e-06	9.67e-06	9.767e-06	9.825e-06	9.839e-06	1.004e-05	1.01e-05	1.018e-05	1.041e-05	1.029e-05	1.061e-05	1.052e-05	1.064e-05	1.065e-05	1.047e-05	1.057e-05	0.000113	0.0001128	0.0001127	0.0001129	0.0001127	0.0001128	0.0001127	0.0001126	0.0001127	0.0001127	0.0001127	0.0001127	0.0001127	0.0001127	0.0001126	0.0001125	0.0001128	0.0001127	0.0001125	0.0001126	0.0001125	0.0001126	0.0001127
1347	0.0007166	9.423e-06	8.87e-06	8.89e-06	8.881e-06	9.037e-06	9.192e-06	9.402e-06	9.259e-06	9.364e-06	9.242e-06	9.469e-06	9.562e-06	9.617e-06	9.639e-06	9.836e-06	9.893e-06	9.968e-06	1.019e-05	1.007e-05	1.039e-05	1.03e-05	1.041e-05	1.043e-05	1.026e-05	1.035e-05	0.000112	0.0001118	0.0001117	0.0001118	0.0001116	0.0001118	0.0001117	0.0001116	0.0001117	0.0001117	0.0001117	0.0001117	0.0001117	0.0001117	0.0001116	0.0001115	0.0001118	0.0001117	0.0001115	0.0001116	0.0001115	0.0001116	0.0001117
1347.2	0.0007112	9.224e-06	8.697e-06	8.718e-06	8.704e-06	8.86e-06	9.003e-06	9.205e-06	9.074e-06	9.171e-06	9.059e-06	9.272e-06	9.363e-06	9.414e-06	9.442e-06	9.634e-06	9.688e-06	9.761e-06	9.975e-06	9.867e-06	1.017e-05	1.008e-05	1.019e-05	1.021e-05	1.004e-05	1.012e-05	0.000111	0.0001107	0.0001106	0.0001108	0.0001106	0.0001107	0.0001106	0.0001106	0.0001107	0.0001107	0.0001106	0.0001106	0.0001106	0.0001106	0.0001106	0.0001104	0.0001107	0.0001105	0.0001105	0.0001106	0.0001104	0.0001106	0.0001106
1347.4	0.0007056	9.031e-06	8.529e-06	8.549e-06	8.533e-06	8.685e-06	8.818e-06	9.015e-06	8.894e-06	8.98e-06	8.88e-06	9.078e-06	9.17e-06	9.217e-06	9.249e-06	9.437e-06	9.486e-06	9.557e-06	9.762e-06	9.664e-06	9.951e-06	9.865e-06	9.97e-06	9.985e-06	9.831e-06	9.906e-06	0.00011	0.0001096	0.0001096	0.0001097	0.0001095	0.0001097	0.0001096	0.0001095	0.0001096	0.0001096	0.0001095	0.0001095	0.0001096	0.0001096	0.0001096	0.0001094	0.0001096	0.0001095	0.0001095	0.0001095	0.0001094	0.0001095	0.0001095
1347.6	0.0007001	8.846e-06	8.368e-06	8.386e-06	8.371e-06	8.516e-06	8.64e-06	8.831e-06	8.72e-06	8.796e-06	8.707e-06	8.892e-06	8.985e-06	9.029e-06	9.062e-06	9.247e-06	9.29e-06	9.362e-06	9.557e-06	9.468e-06	9.74e-06	9.661e-06	9.756e-06	9.77e-06	9.628e-06	9.695e-06	0.000109	0.0001086	0.0001087	0.0001088	0.0001086	0.0001087	0.0001087	0.0001086	0.0001087	0.0001087	0.0001085	0.0001085	0.0001086	0.0001086	0.0001086	0.0001084	0.0001086	0.0001085	0.0001086	0.0001086	0.0001085	0.0001086	0.0001085
1347.8	0.000695	8.674e-06	8.22e-06	8.232e-06	8.222e-06	8.357e-06	8.475e-06	8.66e-06	8.558e-06	8.624e-06	8.545e-06	8.717e-06	8.813e-06	8.854e-06	8.885e-06	9.069e-06	9.104e-06	9.179e-06	9.363e-06	9.284e-06	9.541e-06	9.47e-06	9.553e-06	9.569e-06	9.436e-06	9.497e-06	0.0001082	0.0001078	0.0001079	0.0001079	0.0001078	0.0001079	0.0001079	0.0001078	0.0001079	0.0001079	0.0001076	0.0001076	0.0001078	0.0001078	0.0001078	0.0001076	0.0001077	0.0001076	0.0001078	0.0001078	0.0001077	0.0001077	0.0001077
1348	0.0006904	8.518e-06	8.085e-06	8.09e-06	8.088e-06	8.211e-06	8.324e-06	8.505e-06	8.408e-06	8.468e-06	8.396e-06	8.557e-06	8.656e-06	8.693e-06	8.722e-06	8.905e-06	8.932e-06	9.012e-06	9.187e-06	9.113e-06	9.357e-06	9.294e-06	9.368e-06	9.383e-06	9.261e-06	9.317e-06	0.0001075	0.0001071	0.0001072	0.0001072	0.0001071	0.0001072	0.0001072	0.0001071	0.0001071	0.0001071	0.0001069	0.0001069	0.000107	0.0001071	0.0001071	0.000107	0.000107	0.0001069	0.0001071	0.000107	0.0001071	0.000107	0.0001069
1348.2	0.0006862	8.375e-06	7.962e-06	7.96e-06	7.966e-06	8.076e-06	8.187e-06	8.363e-06	8.27e-06	8.324e-06	8.257e-06	8.409e-06	8.51e-06	8.546e-06	8.569e-06	8.753e-06	8.772e-06	8.857e-06	9.024e-06	8.953e-06	9.185e-06	9.131e-06	9.196e-06	9.211e-06	9.096e-06	9.149e-06	0.0001069	0.0001065	0.0001066	0.0001065	0.0001065	0.0001065	0.0001066	0.0001065	0.0001065	0.0001065	0.0001062	0.0001062	0.0001064	0.0001064	0.0001064	0.0001064	0.0001063	0.0001062	0.0001065	0.0001063	0.0001064	0.0001063	0.0001062
1348.4	0.0006821	8.243e-06	7.848e-06	7.84e-06	7.852e-06	7.95e-06	8.061e-06	8.229e-06	8.138e-06	8.189e-06	8.125e-06	8.272e-06	8.374e-06	8.407e-06	8.425e-06	8.608e-06	8.621e-06	8.711e-06	8.871e-06	8.799e-06	9.023e-06	8.977e-06	9.033e-06	9.049e-06	8.94e-06	8.991e-06	0.0001062	0.0001058	0.0001059	0.0001058	0.0001058	0.0001057	0.0001059	0.0001058	0.0001057	0.0001057	0.0001056	0.0001056	0.0001056	0.0001057	0.0001057	0.0001057	0.0001056	0.0001056	0.0001058	0.0001056	0.0001057	0.0001056	0.0001055
1348.6	0.0006779	8.115e-06	7.739e-06	7.724e-06	7.741e-06	7.828e-06	7.939e-06	8.101e-06	8.01e-06	8.059e-06	7.996e-06	8.139e-06	8.243e-06	8.274e-06	8.285e-06	8.466e-06	8.475e-06	8.568e-06	8.723e-06	8.65e-06	8.866e-06	8.826e-06	8.875e-06	8.892e-06	8.786e-06	8.837e-06	0.0001054	0.0001052	0.0001052	0.0001051	0.0001051	0.000105	0.0001052	0.0001051	0.000105	0.000105	0.0001049	0.0001049	0.0001049	0.0001049	0.0001049	0.000105	0.0001048	0.0001049	0.000105	0.0001049	0.000105	0.0001049	0.0001048
1348.8	0.0006735	7.991e-06	7.631e-06	7.612e-06	7.634e-06	7.71e-06	7.822e-06	7.978e-06	7.883e-06	7.934e-06	7.871e-06	8.011e-06	8.114e-06	8.144e-06	8.148e-06	8.326e-06	8.333e-06	8.427e-06	8.577e-06	8.502e-06	8.713e-06	8.676e-06	8.723e-06	8.739e-06	8.635e-06	8.687e-06	0.0001047	0.0001045	0.0001045	0.0001043	0.0001044	0.0001042	0.0001044	0.0001044	0.0001042	0.0001042	0.0001042	0.0001042	0.0001042	0.0001042	0.0001042	0.0001043	0.0001041	0.0001042	0.0001043	0.0001041	0.0001043	0.0001041	0.0001041
1349	0.000669	7.873e-06	7.527e-06	7.507e-06	7.532e-06	7.599e-06	7.71e-06	7.859e-06	7.763e-06	7.814e-06	7.751e-06	7.889e-06	7.99e-06	8.02e-06	8.016e-06	8.19e-06	8.196e-06	8.29e-06	8.437e-06	8.36e-06	8.567e-06	8.531e-06	8.577e-06	8.592e-06	8.487e-06	8.542e-06	0.000104	0.0001038	0.0001037	0.0001036	0.0001037	0.0001035	0.0001037	0.0001037	0.0001035	0.0001035	0.0001035	0.0001035	0.0001034	0.0001034	0.0001035	0.0001036	0.0001034	0.0001035	0.0001035	0.0001034	0.0001036	0.0001034	0.0001034
1349.2	0.0006645	7.762e-06	7.427e-06	7.408e-06	7.434e-06	7.495e-06	7.604e-06	7.747e-06	7.648e-06	7.702e-06	7.638e-06	7.774e-06	7.87e-06	7.901e-06	7.892e-06	8.06e-06	8.067e-06	8.156e-06	8.302e-06	8.223e-06	8.426e-06	8.391e-06	8.437e-06	8.452e-06	8.346e-06	8.404e-06	0.0001033	0.0001031	0.000103	0.0001029	0.0001029	0.0001028	0.000103	0.0001029	0.0001028	0.0001028	0.0001029	0.0001029	0.0001027	0.0001027	0.0001028	0.0001029	0.0001028	0.0001028	0.0001028	0.0001027	0.0001029	0.0001027	0.0001027
1349.4	0.0006601	7.656e-06	7.332e-06	7.317e-06	7.342e-06	7.397e-06	7.504e-06	7.639e-06	7.54e-06	7.597e-06	7.53e-06	7.665e-06	7.755e-06	7.787e-06	7.775e-06	7.935e-06	7.944e-06	8.028e-06	8.173e-06	8.091e-06	8.292e-06	8.255e-06	8.303e-06	8.319e-06	8.21e-06	8.271e-06	0.0001025	0.0001023	0.0001022	0.0001021	0.0001022	0.0001021	0.0001022	0.0001022	0.0001021	0.0001021	0.0001022	0.0001022	0.000102	0.000102	0.000102	0.0001021	0.0001021	0.0001021	0.0001021	0.000102	0.0001021	0.0001019	0.000102
1349.6	0.0006554	7.549e-06	7.24e-06	7.227e-06	7.251e-06	7.302e-06	7.406e-06	7.533e-06	7.433e-06	7.493e-06	7.425e-06	7.558e-06	7.641e-06	7.672e-06	7.66e-06	7.811e-06	7.823e-06	7.901e-06	8.045e-06	7.96e-06	8.16e-06	8.12e-06	8.17e-06	8.186e-06	8.076e-06	8.139e-06	0.0001016	0.0001014	0.0001013	0.0001012	0.0001013	0.0001012	0.0001013	0.0001012	0.0001012	0.0001012	0.0001013	0.0001013	0.0001011	0.0001011	0.0001011	0.0001012	0.0001012	0.0001013	0.0001011	0.0001011	0.0001012	0.0001011	0.0001011
1349.8	0.00065	7.439e-06	7.145e-06	7.136e-06	7.156e-06	7.205e-06	7.304e-06	7.423e-06	7.325e-06	7.386e-06	7.318e-06	7.447e-06	7.522e-06	7.554e-06	7.541e-06	7.683e-06	7.699e-06	7.771e-06	7.912e-06	7.827e-06	8.024e-06	7.98e-06	8.034e-06	8.049e-06	7.937e-06	8.002e-06	0.0001005	0.0001004	0.0001002	0.0001002	0.0001002	0.0001002	0.0001002	0.0001002	0.0001001	0.0001001	0.0001003	0.0001003	0.0001001	0.0001001	0.0001001	0.0001001	0.0001002	0.0001002	0.0001001	0.0001	0.0001001	0.0001	0.0001001
1350	0.000644	7.324e-06	7.047e-06	7.042e-06	7.056e-06	7.105e-06	7.197e-06	7.308e-06	7.214e-06	7.275e-06	7.209e-06	7.333e-06	7.399e-06	7.431e-06	7.42e-06	7.553e-06	7.572e-06	7.635e-06	7.774e-06	7.69e-06	7.883e-06	7.835e-06	7.893e-06	7.907e-06	7.793e-06	7.858e-06	9.943e-05	9.924e-05	9.908e-05	9.91e-05	9.904e-05	9.908e-05	9.907e-05	9.904e-05	9.902e-05	9.902e-05	9.915e-05	9.915e-05	9.902e-05	9.896e-05	9.897e-05	9.895e-05	9.912e-05	9.911e-05	9.895e-05	9.895e-05	9.895e-05	9.895e-05	9.904e-05
1350.2	0.0006376	7.21e-06	6.95e-06	6.949e-06	6.956e-06	7.007e-06	7.09e-06	7.192e-06	7.104e-06	7.163e-06	7.101e-06	7.218e-06	7.277e-06	7.308e-06	7.301e-06	7.424e-06	7.446e-06	7.5e-06	7.636e-06	7.554e-06	7.743e-06	7.691e-06	7.751e-06	7.764e-06	7.652e-06	7.715e-06	9.836e-05	9.812e-05	9.798e-05	9.804e-05	9.794e-05	9.803e-05	9.798e-05	9.794e-05	9.797e-05	9.797e-05	9.806e-05	9.806e-05	9.796e-05	9.791e-05	9.791e-05	9.784e-05	9.806e-05	9.803e-05	9.788e-05	9.79e-05	9.786e-05	9.79e-05	9.799e-05
1350.4	0.0006313	7.101e-06	6.859e-06	6.862e-06	6.863e-06	6.915e-06	6.988e-06	7.083e-06	7.003e-06	7.058e-06	7.001e-06	7.11e-06	7.16e-06	7.191e-06	7.189e-06	7.302e-06	7.326e-06	7.372e-06	7.503e-06	7.426e-06	7.609e-06	7.554e-06	7.614e-06	7.627e-06	7.519e-06	7.577e-06	9.739e-05	9.71e-05	9.698e-05	9.708e-05	9.695e-05	9.707e-05	9.699e-05	9.694e-05	9.701e-05	9.701e-05	9.705e-05	9.705e-05	9.7e-05	9.695e-05	9.695e-05	9.684e-05	9.708e-05	9.703e-05	9.691e-05	9.695e-05	9.687e-05	9.694e-05	9.703e-05
1350.6	0.0006254	7e-06	6.778e-06	6.783e-06	6.781e-06	6.832e-06	6.894e-06	6.982e-06	6.912e-06	6.961e-06	6.911e-06	7.009e-06	7.053e-06	7.082e-06	7.086e-06	7.188e-06	7.215e-06	7.254e-06	7.38e-06	7.308e-06	7.483e-06	7.428e-06	7.488e-06	7.499e-06	7.395e-06	7.449e-06	9.643e-05	9.608e-05	9.6e-05	9.612e-05	9.596e-05	9.611e-05	9.601e-05	9.596e-05	9.605e-05	9.605e-05	9.604e-05	9.604e-05	9.605e-05	9.6e-05	9.6e-05	9.585e-05	9.61e-05	9.603e-05	9.596e-05	9.6e-05	9.59e-05	9.599e-05	9.606e-05
1350.8	0.0006196	6.904e-06	6.7e-06	6.707e-06	6.703e-06	6.752e-06	6.805e-06	6.885e-06	6.826e-06	6.87e-06	6.826e-06	6.913e-06	6.951e-06	6.978e-06	6.987e-06	7.081e-06	7.107e-06	7.142e-06	7.261e-06	7.196e-06	7.361e-06	7.307e-06	7.366e-06	7.375e-06	7.277e-06	7.326e-06	9.541e-05	9.501e-05	9.497e-05	9.51e-05	9.493e-05	9.508e-05	9.498e-05	9.493e-05	9.504e-05	9.504e-05	9.498e-05	9.498e-05	9.503e-05	9.499e-05	9.5e-05	9.482e-05	9.505e-05	9.497e-05	9.495e-05	9.499e-05	9.488e-05	9.497e-05	9.503e-05
1351	0.0006134	6.809e-06	6.625e-06	6.631e-06	6.626e-06	6.672e-06	6.716e-06	6.789e-06	6.742e-06	6.778e-06	6.741e-06	6.816e-06	6.852e-06	6.876e-06	6.889e-06	6.975e-06	6.999e-06	7.032e-06	7.145e-06	7.086e-06	7.24e-06	7.188e-06	7.243e-06	7.252e-06	7.161e-06	7.204e-06	9.439e-05	9.394e-05	9.393e-05	9.407e-05	9.389e-05	9.403e-05	9.395e-05	9.39e-05	9.401e-05	9.401e-05	9.39e-05	9.39e-05	9.399e-05	9.396e-05	9.397e-05	9.378e-05	9.398e-05	9.39e-05	9.392e-05	9.396e-05	9.385e-05	9.395e-05	9.396e-05
1351.2	0.0006073	6.717e-06	6.554e-06	6.559e-06	6.553e-06	6.594e-06	6.631e-06	6.697e-06	6.66e-06	6.689e-06	6.659e-06	6.722e-06	6.756e-06	6.778e-06	6.794e-06	6.873e-06	6.895e-06	6.927e-06	7.031e-06	6.979e-06	7.122e-06	7.073e-06	7.124e-06	7.131e-06	7.048e-06	7.087e-06	9.33e-05	9.282e-05	9.284e-05	9.297e-05	9.28e-05	9.292e-05	9.287e-05	9.282e-05	9.291e-05	9.291e-05	9.277e-05	9.277e-05	9.288e-05	9.286e-05	9.287e-05	9.269e-05	9.285e-05	9.276e-05	9.284e-05	9.286e-05	9.278e-05	9.285e-05	9.284e-05
1351.4	0.0006007	6.627e-06	6.483e-06	6.487e-06	6.482e-06	6.517e-06	6.547e-06	6.605e-06	6.578e-06	6.599e-06	6.577e-06	6.629e-06	6.662e-06	6.681e-06	6.698e-06	6.773e-06	6.79e-06	6.824e-06	6.918e-06	6.874e-06	7.005e-06	6.959e-06	7.005e-06	7.012e-06	6.937e-06	6.971e-06	9.216e-05	9.166e-05	9.171e-05	9.182e-05	9.167e-05	9.175e-05	9.174e-05	9.169e-05	9.175e-05	9.175e-05	9.159e-05	9.159e-05	9.171e-05	9.171e-05	9.172e-05	9.156e-05	9.166e-05	9.158e-05	9.17e-05	9.171e-05	9.165e-05	9.17e-05	9.166e-05
1351.6	0.0005939	6.539e-06	6.413e-06	6.416e-06	6.411e-06	6.44e-06	6.466e-06	6.516e-06	6.496e-06	6.511e-06	6.496e-06	6.537e-06	6.57e-06	6.586e-06	6.604e-06	6.675e-06	6.688e-06	6.722e-06	6.806e-06	6.771e-06	6.888e-06	6.848e-06	6.888e-06	6.894e-06	6.828e-06	6.856e-06	9.109e-05	9.058e-05	9.066e-05	9.073e-05	9.061e-05	9.064e-05	9.068e-05	9.063e-05	9.066e-05	9.066e-05	9.048e-05	9.048e-05	9.061e-05	9.062e-05	9.062e-05	9.05e-05	9.055e-05	9.047e-05	9.064e-05	9.062e-05	9.059e-05	9.06e-05	9.055e-05
1351.8	0.0005874	6.458e-06	6.351e-06	6.351e-06	6.347e-06	6.37e-06	6.391e-06	6.436e-06	6.421e-06	6.431e-06	6.42e-06	6.454e-06	6.485e-06	6.499e-06	6.517e-06	6.584e-06	6.594e-06	6.629e-06	6.704e-06	6.674e-06	6.778e-06	6.746e-06	6.779e-06	6.785e-06	6.728e-06	6.75e-06	9.008e-05	8.958e-05	8.967e-05	8.971e-05	8.963e-05	8.962e-05	8.969e-05	8.964e-05	8.964e-05	8.964e-05	8.947e-05	8.947e-05	8.959e-05	8.961e-05	8.961e-05	8.953e-05	8.952e-05	8.946e-05	8.964e-05	8.961e-05	8.961e-05	8.959e-05	8.952e-05
1352	0.0005812	6.387e-06	6.296e-06	6.293e-06	6.292e-06	6.307e-06	6.325e-06	6.363e-06	6.354e-06	6.359e-06	6.351e-06	6.379e-06	6.41e-06	6.42e-06	6.436e-06	6.499e-06	6.508e-06	6.543e-06	6.61e-06	6.585e-06	6.677e-06	6.653e-06	6.679e-06	6.684e-06	6.635e-06	6.654e-06	8.907e-05	8.86e-05	8.869e-05	8.87e-05	8.864e-05	8.859e-05	8.87e-05	8.865e-05	8.862e-05	8.862e-05	8.847e-05	8.847e-05	8.857e-05	8.859e-05	8.86e-05	8.854e-05	8.85e-05	8.846e-05	8.864e-05	8.859e-05	8.862e-05	8.856e-05	8.849e-05
1352.2	0.000575	6.319e-06	6.244e-06	6.239e-06	6.24e-06	6.247e-06	6.263e-06	6.295e-06	6.288e-06	6.291e-06	6.285e-06	6.309e-06	6.338e-06	6.347e-06	6.359e-06	6.418e-06	6.424e-06	6.461e-06	6.521e-06	6.498e-06	6.581e-06	6.563e-06	6.584e-06	6.588e-06	6.546e-06	6.562e-06	8.802e-05	8.758e-05	8.766e-05	8.763e-05	8.761e-05	8.752e-05	8.766e-05	8.761e-05	8.756e-05	8.756e-05	8.745e-05	8.745e-05	8.75e-05	8.754e-05	8.754e-05	8.752e-05	8.745e-05	8.743e-05	8.759e-05	8.752e-05	8.76e-05	8.75e-05	8.743e-05
1352.4	0.0005686	6.254e-06	6.192e-06	6.186e-06	6.189e-06	6.189e-06	6.203e-06	6.229e-06	6.223e-06	6.224e-06	6.221e-06	6.241e-06	6.269e-06	6.276e-06	6.282e-06	6.34e-06	6.343e-06	6.379e-06	6.434e-06	6.413e-06	6.488e-06	6.474e-06	6.491e-06	6.494e-06	6.457e-06	6.471e-06	8.692e-05	8.653e-05	8.659e-05	8.654e-05	8.654e-05	8.642e-05	8.659e-05	8.654e-05	8.647e-05	8.647e-05	8.64e-05	8.64e-05	8.641e-05	8.644e-05	8.644e-05	8.646e-05	8.636e-05	8.637e-05	8.65e-05	8.643e-05	8.653e-05	8.64e-05	8.635e-05
1352.6	0.0005621	6.191e-06	6.142e-06	6.134e-06	6.139e-06	6.133e-06	6.145e-06	6.166e-06	6.16e-06	6.16e-06	6.158e-06	6.174e-06	6.201e-06	6.207e-06	6.208e-06	6.264e-06	6.263e-06	6.299e-06	6.349e-06	6.329e-06	6.398e-06	6.387e-06	6.4e-06	6.403e-06	6.369e-06	6.383e-06	8.585e-05	8.55e-05	8.554e-05	8.547e-05	8.548e-05	8.535e-05	8.553e-05	8.548e-05	8.54e-05	8.54e-05	8.537e-05	8.537e-05	8.534e-05	8.537e-05	8.536e-05	8.541e-05	8.532e-05	8.533e-05	8.543e-05	8.536e-05	8.548e-05	8.533e-05	8.53e-05
1352.8	0.0005557	6.132e-06	6.095e-06	6.087e-06	6.092e-06	6.083e-06	6.091e-06	6.106e-06	6.1e-06	6.1e-06	6.099e-06	6.113e-06	6.138e-06	6.142e-06	6.14e-06	6.191e-06	6.19e-06	6.224e-06	6.27e-06	6.25e-06	6.313e-06	6.303e-06	6.315e-06	6.318e-06	6.287e-06	6.3e-06	8.474e-05	8.443e-05	8.444e-05	8.436e-05	8.439e-05	8.425e-05	8.443e-05	8.439e-05	8.429e-05	8.429e-05	8.431e-05	8.431e-05	8.424e-05	8.427e-05	8.426e-05	8.432e-05	8.425e-05	8.427e-05	8.432e-05	8.426e-05	8.438e-05	8.424e-05	8.422e-05
1353	0.0005491	6.073e-06	6.05e-06	6.041e-06	6.046e-06	6.032e-06	6.039e-06	6.047e-06	6.042e-06	6.042e-06	6.041e-06	6.053e-06	6.074e-06	6.078e-06	6.073e-06	6.119e-06	6.118e-06	6.149e-06	6.191e-06	6.171e-06	6.231e-06	6.221e-06	6.232e-06	6.236e-06	6.206e-06	6.218e-06	8.355e-05	8.327e-05	8.326e-05	8.318e-05	8.322e-05	8.308e-05	8.325e-05	8.32e-05	8.311e-05	8.311e-05	8.316e-05	8.316e-05	8.307e-05	8.31e-05	8.308e-05	8.314e-05	8.31e-05	8.313e-05	8.314e-05	8.308e-05	8.32e-05	8.306e-05	8.307e-05
1353.2	0.0005421	6.012e-06	6.001e-06	5.992e-06	5.997e-06	5.98e-06	5.983e-06	5.988e-06	5.982e-06	5.983e-06	5.981e-06	5.991e-06	6.008e-06	6.011e-06	6.004e-06	6.045e-06	6.044e-06	6.073e-06	6.111e-06	6.09e-06	6.147e-06	6.137e-06	6.148e-06	6.152e-06	6.122e-06	6.134e-06	8.234e-05	8.209e-05	8.205e-05	8.199e-05	8.201e-05	8.188e-05	8.205e-05	8.199e-05	8.192e-05	8.192e-05	8.2e-05	8.2e-05	8.189e-05	8.19e-05	8.189e-05	8.194e-05	8.193e-05	8.196e-05	8.194e-05	8.189e-05	8.199e-05	8.187e-05	8.19e-05
1353.4	0.000535	5.953e-06	5.953e-06	5.944e-06	5.947e-06	5.929e-06	5.928e-06	5.929e-06	5.923e-06	5.925e-06	5.924e-06	5.931e-06	5.943e-06	5.946e-06	5.936e-06	5.972e-06	5.972e-06	5.997e-06	6.033e-06	6.011e-06	6.064e-06	6.055e-06	6.065e-06	6.068e-06	6.039e-06	6.051e-06	8.112e-05	8.088e-05	8.082e-05	8.078e-05	8.079e-05	8.069e-05	8.082e-05	8.077e-05	8.071e-05	8.071e-05	8.082e-05	8.082e-05	8.069e-05	8.07e-05	8.068e-05	8.072e-05	8.075e-05	8.078e-05	8.072e-05	8.069e-05	8.077e-05	8.067e-05	8.072e-05
1353.6	0.0005279	5.894e-06	5.905e-06	5.899e-06	5.899e-06	5.88e-06	5.874e-06	5.871e-06	5.867e-06	5.869e-06	5.868e-06	5.872e-06	5.879e-06	5.882e-06	5.871e-06	5.901e-06	5.903e-06	5.923e-06	5.956e-06	5.933e-06	5.984e-06	5.974e-06	5.983e-06	5.987e-06	5.957e-06	5.971e-06	7.988e-05	7.963e-05	7.956e-05	7.955e-05	7.953e-05	7.947e-05	7.957e-05	7.952e-05	7.948e-05	7.948e-05	7.959e-05	7.959e-05	7.947e-05	7.948e-05	7.945e-05	7.947e-05	7.953e-05	7.956e-05	7.947e-05	7.946e-05	7.952e-05	7.945e-05	7.95e-05
1353.8	0.0005206	5.835e-06	5.858e-06	5.853e-06	5.851e-06	5.831e-06	5.821e-06	5.813e-06	5.812e-06	5.812e-06	5.813e-06	5.813e-06	5.816e-06	5.819e-06	5.808e-06	5.83e-06	5.833e-06	5.849e-06	5.88e-06	5.857e-06	5.905e-06	5.894e-06	5.904e-06	5.907e-06	5.877e-06	5.892e-06	7.857e-05	7.831e-05	7.824e-05	7.825e-05	7.82e-05	7.818e-05	7.824e-05	7.82e-05	7.818e-05	7.818e-05	7.829e-05	7.829e-05	7.818e-05	7.819e-05	7.816e-05	7.815e-05	7.825e-05	7.827e-05	7.816e-05	7.817e-05	7.82e-05	7.816e-05	7.822e-05
1354	0.0005128	5.775e-06	5.807e-06	5.805e-06	5.801e-06	5.78e-06	5.767e-06	5.753e-06	5.754e-06	5.754e-06	5.757e-06	5.751e-06	5.752e-06	5.753e-06	5.743e-06	5.758e-06	5.763e-06	5.773e-06	5.802e-06	5.78e-06	5.825e-06	5.811e-06	5.822e-06	5.825e-06	5.795e-06	5.811e-06	7.711e-05	7.682e-05	7.676e-05	7.679e-05	7.672e-05	7.672e-05	7.676e-05	7.672e-05	7.672e-05	7.672e-05	7.682e-05	7.682e-05	7.674e-05	7.675e-05	7.671e-05	7.667e-05	7.68e-05	7.681e-05	7.67e-05	7.673e-05	7.672e-05	7.671e-05	7.678e-05
1354.2	0.0005042	5.707e-06	5.749e-06	5.749e-06	5.742e-06	5.721e-06	5.704e-06	5.684e-06	5.689e-06	5.687e-06	5.693e-06	5.68e-06	5.679e-06	5.679e-06	5.671e-06	5.68e-06	5.686e-06	5.69e-06	5.716e-06	5.696e-06	5.737e-06	5.72e-06	5.733e-06	5.735e-06	5.706e-06	5.722e-06	7.551e-05	7.519e-05	7.513e-05	7.52e-05	7.51e-05	7.513e-05	7.515e-05	7.511e-05	7.513e-05	7.513e-05	7.52e-05	7.52e-05	7.515e-05	7.516e-05	7.513e-05	7.506e-05	7.52e-05	7.52e-05	7.511e-05	7.514e-05	7.511e-05	7.512e-05	7.519e-05
1354.4	0.0004949	5.631e-06	5.684e-06	5.685e-06	5.676e-06	5.655e-06	5.633e-06	5.608e-06	5.617e-06	5.612e-06	5.623e-06	5.603e-06	5.599e-06	5.598e-06	5.592e-06	5.595e-06	5.602e-06	5.602e-06	5.623e-06	5.608e-06	5.642e-06	5.625e-06	5.637e-06	5.637e-06	5.613e-06	5.628e-06	7.392e-05	7.357e-05	7.354e-05	7.362e-05	7.351e-05	7.355e-05	7.355e-05	7.352e-05	7.355e-05	7.355e-05	7.36e-05	7.36e-05	7.357e-05	7.359e-05	7.357e-05	7.346e-05	7.362e-05	7.36e-05	7.353e-05	7.357e-05	7.352e-05	7.356e-05	7.36e-05
1354.6	0.0004858	5.557e-06	5.622e-06	5.624e-06	5.613e-06	5.591e-06	5.564e-06	5.535e-06	5.548e-06	5.541e-06	5.554e-06	5.529e-06	5.522e-06	5.521e-06	5.517e-06	5.513e-06	5.521e-06	5.518e-06	5.533e-06	5.522e-06	5.55e-06	5.533e-06	5.543e-06	5.543e-06	5.522e-06	5.536e-06	7.25e-05	7.212e-05	7.211e-05	7.221e-05	7.208e-05	7.213e-05	7.213e-05	7.21e-05	7.214e-05	7.214e-05	7.215e-05	7.215e-05	7.216e-05	7.218e-05	7.215e-05	7.204e-05	7.219e-05	7.216e-05	7.211e-05	7.216e-05	7.21e-05	7.214e-05	7.217e-05
1354.8	0.0004773	5.495e-06	5.57e-06	5.574e-06	5.561e-06	5.538e-06	5.507e-06	5.474e-06	5.491e-06	5.48e-06	5.496e-06	5.467e-06	5.457e-06	5.454e-06	5.453e-06	5.444e-06	5.451e-06	5.445e-06	5.455e-06	5.447e-06	5.469e-06	5.453e-06	5.46e-06	5.46e-06	5.443e-06	5.456e-06	7.137e-05	7.097e-05	7.098e-05	7.108e-05	7.094e-05	7.1e-05	7.099e-05	7.097e-05	7.101e-05	7.101e-05	7.099e-05	7.099e-05	7.103e-05	7.105e-05	7.103e-05	7.09e-05	7.104e-05	7.099e-05	7.099e-05	7.103e-05	7.096e-05	7.101e-05	7.102e-05
1355	0.0004701	5.451e-06	5.536e-06	5.54e-06	5.528e-06	5.502e-06	5.469e-06	5.431e-06	5.45e-06	5.438e-06	5.457e-06	5.422e-06	5.411e-06	5.406e-06	5.408e-06	5.394e-06	5.4e-06	5.392e-06	5.396e-06	5.393e-06	5.407e-06	5.393e-06	5.396e-06	5.397e-06	5.383e-06	5.395e-06	7.046e-05	7.003e-05	7.006e-05	7.015e-05	7.002e-05	7.008e-05	7.008e-05	7.005e-05	7.009e-05	7.009e-05	7.004e-05	7.004e-05	7.011e-05	7.013e-05	7.011e-05	6.998e-05	7.01e-05	7.005e-05	7.008e-05	7.012e-05	7.005e-05	7.009e-05	7.008e-05
1355.2	0.0004639	5.422e-06	5.517e-06	5.521e-06	5.51e-06	5.48e-06	5.443e-06	5.401e-06	5.425e-06	5.409e-06	5.433e-06	5.392e-06	5.379e-06	5.373e-06	5.376e-06	5.358e-06	5.364e-06	5.353e-06	5.352e-06	5.353e-06	5.359e-06	5.347e-06	5.348e-06	5.347e-06	5.339e-06	5.348e-06	6.954e-05	6.91e-05	6.914e-05	6.922e-05	6.911e-05	6.915e-05	6.916e-05	6.914e-05	6.916e-05	6.916e-05	6.909e-05	6.909e-05	6.918e-05	6.921e-05	6.918e-05	6.907e-05	6.916e-05	6.91e-05	6.917e-05	6.92e-05	6.914e-05	6.917e-05	6.914e-05
1355.4	0.0004576	5.393e-06	5.498e-06	5.501e-06	5.492e-06	5.459e-06	5.419e-06	5.372e-06	5.4e-06	5.381e-06	5.408e-06	5.364e-06	5.348e-06	5.342e-06	5.345e-06	5.324e-06	5.328e-06	5.316e-06	5.31e-06	5.314e-06	5.314e-06	5.304e-06	5.301e-06	5.3e-06	5.296e-06	5.302e-06	6.854e-05	6.81e-05	6.816e-05	6.822e-05	6.813e-05	6.815e-05	6.818e-05	6.816e-05	6.816e-05	6.816e-05	6.808e-05	6.808e-05	6.818e-05	6.821e-05	6.819e-05	6.808e-05	6.815e-05	6.808e-05	6.819e-05	6.82e-05	6.816e-05	6.817e-05	6.813e-05
1355.6	0.0004509	5.361e-06	5.476e-06	5.477e-06	5.47e-06	5.433e-06	5.391e-06	5.34e-06	5.371e-06	5.35e-06	5.379e-06	5.331e-06	5.314e-06	5.307e-06	5.31e-06	5.287e-06	5.289e-06	5.276e-06	5.264e-06	5.272e-06	5.266e-06	5.257e-06	5.252e-06	5.25e-06	5.25e-06	5.253e-06	6.763e-05	6.719e-05	6.726e-05	6.731e-05	6.723e-05	6.723e-05	6.729e-05	6.726e-05	6.725e-05	6.725e-05	6.717e-05	6.717e-05	6.726e-05	6.73e-05	6.728e-05	6.719e-05	6.722e-05	6.716e-05	6.729e-05	6.729e-05	6.726e-05	6.725e-05	6.72e-05
1355.8	0.0004447	5.337e-06	5.461e-06	5.46e-06	5.455e-06	5.414e-06	5.369e-06	5.316e-06	5.35e-06	5.326e-06	5.357e-06	5.305e-06	5.287e-06	5.279e-06	5.283e-06	5.258e-06	5.257e-06	5.244e-06	5.227e-06	5.238e-06	5.227e-06	5.218e-06	5.21e-06	5.209e-06	5.213e-06	5.213e-06	6.693e-05	6.651e-05	6.657e-05	6.66e-05	6.655e-05	6.652e-05	6.66e-05	6.657e-05	6.654e-05	6.654e-05	6.647e-05	6.647e-05	6.655e-05	6.659e-05	6.657e-05	6.651e-05	6.65e-05	6.645e-05	6.66e-05	6.658e-05	6.658e-05	6.654e-05	6.648e-05
1356	0.0004397	5.327e-06	5.46e-06	5.457e-06	5.454e-06	5.409e-06	5.363e-06	5.307e-06	5.342e-06	5.316e-06	5.35e-06	5.295e-06	5.275e-06	5.267e-06	5.271e-06	5.242e-06	5.24e-06	5.228e-06	5.205e-06	5.219e-06	5.202e-06	5.196e-06	5.184e-06	5.183e-06	5.19e-06	5.189e-06	6.642e-05	6.602e-05	6.608e-05	6.609e-05	6.606e-05	6.601e-05	6.611e-05	6.607e-05	6.603e-05	6.603e-05	6.597e-05	6.597e-05	6.603e-05	6.607e-05	6.605e-05	6.601e-05	6.599e-05	6.594e-05	6.61e-05	6.607e-05	6.609e-05	6.603e-05	6.597e-05
1356.2	0.0004356	5.331e-06	5.471e-06	5.468e-06	5.466e-06	5.417e-06	5.369e-06	5.311e-06	5.348e-06	5.321e-06	5.356e-06	5.298e-06	5.277e-06	5.269e-06	5.271e-06	5.24e-06	5.236e-06	5.224e-06	5.197e-06	5.212e-06	5.19e-06	5.188e-06	5.173e-06	5.173e-06	5.182e-06	5.179e-06	6.6e-05	6.563e-05	6.567e-05	6.566e-05	6.565e-05	6.558e-05	6.57e-05	6.566e-05	6.561e-05	6.561e-05	6.557e-05	6.557e-05	6.561e-05	6.564e-05	6.562e-05	6.561e-05	6.558e-05	6.553e-05	6.568e-05	6.564e-05	6.567e-05	6.561e-05	6.555e-05
1356.4	0.000432	5.341e-06	5.489e-06	5.486e-06	5.484e-06	5.433e-06	5.383e-06	5.324e-06	5.361e-06	5.335e-06	5.37e-06	5.309e-06	5.287e-06	5.277e-06	5.279e-06	5.245e-06	5.239e-06	5.227e-06	5.198e-06	5.212e-06	5.187e-06	5.187e-06	5.17e-06	5.17e-06	5.18e-06	5.177e-06	6.55e-05	6.515e-05	6.518e-05	6.516e-05	6.516e-05	6.508e-05	6.521e-05	6.518e-05	6.511e-05	6.511e-05	6.509e-05	6.509e-05	6.511e-05	6.513e-05	6.512e-05	6.512e-05	6.509e-05	6.505e-05	6.519e-05	6.514e-05	6.519e-05	6.511e-05	6.506e-05
1356.6	0.000428	5.349e-06	5.503e-06	5.5e-06	5.499e-06	5.444e-06	5.394e-06	5.332e-06	5.37e-06	5.344e-06	5.38e-06	5.316e-06	5.293e-06	5.283e-06	5.283e-06	5.246e-06	5.239e-06	5.227e-06	5.196e-06	5.21e-06	5.182e-06	5.184e-06	5.164e-06	5.164e-06	5.176e-06	5.171e-06	6.477e-05	6.445e-05	6.446e-05	6.443e-05	6.445e-05	6.436e-05	6.449e-05	6.447e-05	6.438e-05	6.438e-05	6.44e-05	6.44e-05	6.439e-05	6.441e-05	6.439e-05	6.441e-05	6.438e-05	6.435e-05	6.446e-05	6.442e-05	6.447e-05	6.438e-05	6.435e-05
1356.8	0.0004229	5.345e-06	5.504e-06	5.5e-06	5.5e-06	5.443e-06	5.391e-06	5.327e-06	5.366e-06	5.34e-06	5.377e-06	5.311e-06	5.287e-06	5.276e-06	5.274e-06	5.234e-06	5.227e-06	5.214e-06	5.181e-06	5.195e-06	5.164e-06	5.168e-06	5.147e-06	5.146e-06	5.16e-06	5.155e-06	6.382e-05	6.353e-05	6.352e-05	6.349e-05	6.352e-05	6.343e-05	6.355e-05	6.353e-05	6.344e-05	6.344e-05	6.349e-05	6.349e-05	6.346e-05	6.348e-05	6.346e-05	6.349e-05	6.346e-05	6.344e-05	6.353e-05	6.349e-05	6.354e-05	6.345e-05	6.343e-05
1357	0.000417	5.329e-06	5.492e-06	5.488e-06	5.488e-06	5.43e-06	5.377e-06	5.31e-06	5.35e-06	5.324e-06	5.362e-06	5.294e-06	5.269e-06	5.257e-06	5.254e-06	5.21e-06	5.204e-06	5.189e-06	5.155e-06	5.168e-06	5.135e-06	5.14e-06	5.119e-06	5.116e-06	5.132e-06	5.127e-06	6.288e-05	6.261e-05	6.258e-05	6.255e-05	6.258e-05	6.249e-05	6.261e-05	6.259e-05	6.25e-05	6.25e-05	6.258e-05	6.258e-05	6.253e-05	6.255e-05	6.252e-05	6.255e-05	6.254e-05	6.253e-05	6.258e-05	6.256e-05	6.261e-05	6.252e-05	6.25e-05
1357.2	0.000411	5.315e-06	5.481e-06	5.478e-06	5.477e-06	5.419e-06	5.365e-06	5.295e-06	5.336e-06	5.309e-06	5.348e-06	5.279e-06	5.252e-06	5.24e-06	5.236e-06	5.188e-06	5.182e-06	5.165e-06	5.131e-06	5.143e-06	5.108e-06	5.113e-06	5.093e-06	5.089e-06	5.106e-06	5.102e-06	6.211e-05	6.185e-05	6.181e-05	6.179e-05	6.18e-05	6.173e-05	6.183e-05	6.182e-05	6.174e-05	6.174e-05	6.182e-05	6.182e-05	6.176e-05	6.178e-05	6.175e-05	6.177e-05	6.18e-05	6.179e-05	6.181e-05	6.18e-05	6.183e-05	6.176e-05	6.176e-05
1357.4	0.0004059	5.313e-06	5.483e-06	5.48e-06	5.478e-06	5.419e-06	5.364e-06	5.292e-06	5.334e-06	5.306e-06	5.346e-06	5.274e-06	5.247e-06	5.233e-06	5.23e-06	5.178e-06	5.172e-06	5.154e-06	5.119e-06	5.132e-06	5.093e-06	5.1e-06	5.079e-06	5.075e-06	5.093e-06	5.088e-06	6.151e-05	6.125e-05	6.12e-05	6.119e-05	6.119e-05	6.114e-05	6.122e-05	6.121e-05	6.115e-05	6.115e-05	6.124e-05	6.124e-05	6.117e-05	6.118e-05	6.116e-05	6.116e-05	6.121e-05	6.12e-05	6.12e-05	6.12e-05	6.123e-05	6.117e-05	6.118e-05
1357.6	0.0004015	5.322e-06	5.495e-06	5.493e-06	5.49e-06	5.431e-06	5.374e-06	5.3e-06	5.343e-06	5.315e-06	5.356e-06	5.282e-06	5.253e-06	5.238e-06	5.235e-06	5.182e-06	5.174e-06	5.155e-06	5.118e-06	5.132e-06	5.09e-06	5.097e-06	5.076e-06	5.072e-06	5.091e-06	5.086e-06	6.079e-05	6.053e-05	6.047e-05	6.048e-05	6.047e-05	6.043e-05	6.05e-05	6.048e-05	6.044e-05	6.044e-05	6.053e-05	6.053e-05	6.046e-05	6.048e-05	6.045e-05	6.044e-05	6.051e-05	6.051e-05	6.049e-05	6.05e-05	6.05e-05	6.047e-05	6.048e-05
1357.8	0.0003965	5.322e-06	5.498e-06	5.497e-06	5.494e-06	5.434e-06	5.375e-06	5.3e-06	5.344e-06	5.316e-06	5.358e-06	5.282e-06	5.251e-06	5.236e-06	5.232e-06	5.176e-06	5.169e-06	5.147e-06	5.11e-06	5.125e-06	5.079e-06	5.088e-06	5.067e-06	5.061e-06	5.082e-06	5.078e-06	5.98e-05	5.953e-05	5.947e-05	5.95e-05	5.947e-05	5.945e-05	5.95e-05	5.949e-05	5.946e-05	5.946e-05	5.954e-05	5.954e-05	5.949e-05	5.95e-05	5.947e-05	5.944e-05	5.954e-05	5.953e-05	5.95e-05	5.952e-05	5.951e-05	5.949e-05	5.951e-05
1358	0.0003901	5.303e-06	5.483e-06	5.481e-06	5.478e-06	5.418e-06	5.357e-06	5.281e-06	5.325e-06	5.298e-06	5.34e-06	5.262e-06	5.229e-06	5.216e-06	5.211e-06	5.152e-06	5.145e-06	5.122e-06	5.084e-06	5.099e-06	5.051e-06	5.06e-06	5.039e-06	5.033e-06	5.055e-06	5.05e-06	5.871e-05	5.842e-05	5.838e-05	5.841e-05	5.837e-05	5.837e-05	5.84e-05	5.839e-05	5.838e-05	5.838e-05	5.845e-05	5.845e-05	5.84e-05	5.841e-05	5.838e-05	5.834e-05	5.845e-05	5.844e-05	5.84e-05	5.844e-05	5.842e-05	5.841e-05	5.842e-05
1358.2	0.0003832	5.276e-06	5.458e-06	5.456e-06	5.454e-06	5.393e-06	5.333e-06	5.254e-06	5.298e-06	5.271e-06	5.314e-06	5.235e-06	5.2e-06	5.187e-06	5.183e-06	5.121e-06	5.115e-06	5.091e-06	5.051e-06	5.067e-06	5.016e-06	5.025e-06	5.004e-06	4.998e-06	5.021e-06	5.015e-06	5.768e-05	5.737e-05	5.734e-05	5.739e-05	5.734e-05	5.734e-05	5.736e-05	5.736e-05	5.736e-05	5.736e-05	5.741e-05	5.741e-05	5.738e-05	5.739e-05	5.736e-05	5.731e-05	5.742e-05	5.74e-05	5.737e-05	5.741e-05	5.738e-05	5.739e-05	5.74e-05
1358.4	0.0003766	5.253e-06	5.436e-06	5.435e-06	5.434e-06	5.372e-06	5.313e-06	5.231e-06	5.276e-06	5.249e-06	5.292e-06	5.212e-06	5.176e-06	5.162e-06	5.158e-06	5.094e-06	5.089e-06	5.063e-06	5.023e-06	5.041e-06	4.986e-06	4.995e-06	4.973e-06	4.968e-06	4.991e-06	4.984e-06	5.674e-05	5.642e-05	5.64e-05	5.646e-05	5.64e-05	5.642e-05	5.643e-05	5.642e-05	5.643e-05	5.643e-05	5.646e-05	5.646e-05	5.645e-05	5.646e-05	5.644e-05	5.637e-05	5.647e-05	5.646e-05	5.645e-05	5.648e-05	5.645e-05	5.646e-05	5.646e-05
1358.6	0.0003705	5.237e-06	5.422e-06	5.421e-06	5.42e-06	5.358e-06	5.298e-06	5.215e-06	5.262e-06	5.232e-06	5.277e-06	5.195e-06	5.158e-06	5.144e-06	5.14e-06	5.075e-06	5.071e-06	5.044e-06	5.001e-06	5.021e-06	4.963e-06	4.972e-06	4.95e-06	4.945e-06	4.969e-06	4.961e-06	5.594e-05	5.56e-05	5.559e-05	5.565e-05	5.559e-05	5.561e-05	5.562e-05	5.561e-05	5.563e-05	5.563e-05	5.563e-05	5.563e-05	5.565e-05	5.565e-05	5.563e-05	5.556e-05	5.566e-05	5.564e-05	5.564e-05	5.567e-05	5.564e-05	5.565e-05	5.565e-05
1358.8	0.0003649	5.229e-06	5.416e-06	5.414e-06	5.413e-06	5.353e-06	5.292e-06	5.208e-06	5.256e-06	5.225e-06	5.27e-06	5.187e-06	5.148e-06	5.134e-06	5.131e-06	5.064e-06	5.06e-06	5.034e-06	4.988e-06	5.01e-06	4.949e-06	4.958e-06	4.936e-06	4.932e-06	4.956e-06	4.945e-06	5.519e-05	5.483e-05	5.483e-05	5.49e-05	5.483e-05	5.485e-05	5.486e-05	5.485e-05	5.487e-05	5.487e-05	5.486e-05	5.486e-05	5.489e-05	5.489e-05	5.488e-05	5.479e-05	5.489e-05	5.487e-05	5.489e-05	5.491e-05	5.488e-05	5.49e-05	5.489e-05
1359	0.0003596	5.225e-06	5.413e-06	5.412e-06	5.41e-06	5.35e-06	5.288e-06	5.203e-06	5.252e-06	5.22e-06	5.265e-06	5.181e-06	5.141e-06	5.127e-06	5.125e-06	5.058e-06	5.052e-06	5.027e-06	4.979e-06	5.002e-06	4.938e-06	4.948e-06	4.926e-06	4.921e-06	4.946e-06	4.934e-06	5.424e-05	5.387e-05	5.389e-05	5.395e-05	5.388e-05	5.391e-05	5.392e-05	5.391e-05	5.392e-05	5.392e-05	5.39e-05	5.39e-05	5.394e-05	5.394e-05	5.394e-05	5.386e-05	5.393e-05	5.391e-05	5.395e-05	5.396e-05	5.394e-05	5.395e-05	5.394e-05
1359.2	0.0003533	5.205e-06	5.394e-06	5.394e-06	5.392e-06	5.332e-06	5.27e-06	5.186e-06	5.234e-06	5.203e-06	5.247e-06	5.163e-06	5.122e-06	5.108e-06	5.106e-06	5.038e-06	5.033e-06	5.006e-06	4.957e-06	4.981e-06	4.914e-06	4.925e-06	4.902e-06	4.898e-06	4.924e-06	4.909e-06	5.309e-05	5.272e-05	5.275e-05	5.281e-05	5.274e-05	5.276e-05	5.278e-05	5.277e-05	5.278e-05	5.278e-05	5.275e-05	5.275e-05	5.279e-05	5.28e-05	5.28e-05	5.273e-05	5.277e-05	5.276e-05	5.281e-05	5.282e-05	5.28e-05	5.28e-05	5.278e-05
1359.4	0.0003461	5.171e-06	5.36e-06	5.36e-06	5.359e-06	5.298e-06	5.236e-06	5.153e-06	5.201e-06	5.17e-06	5.212e-06	5.129e-06	5.088e-06	5.074e-06	5.071e-06	5.003e-06	4.998e-06	4.971e-06	4.92e-06	4.944e-06	4.877e-06	4.888e-06	4.865e-06	4.86e-06	4.887e-06	4.872e-06	5.197e-05	5.16e-05	5.163e-05	5.168e-05	5.163e-05	5.164e-05	5.167e-05	5.166e-05	5.166e-05	5.166e-05	5.163e-05	5.163e-05	5.166e-05	5.167e-05	5.167e-05	5.161e-05	5.164e-05	5.163e-05	5.169e-05	5.169e-05	5.169e-05	5.168e-05	5.165e-05
1359.6	0.0003391	5.138e-06	5.327e-06	5.328e-06	5.327e-06	5.266e-06	5.205e-06	5.122e-06	5.169e-06	5.137e-06	5.18e-06	5.097e-06	5.056e-06	5.042e-06	5.039e-06	4.968e-06	4.964e-06	4.938e-06	4.886e-06	4.91e-06	4.842e-06	4.852e-06	4.829e-06	4.825e-06	4.852e-06	4.836e-06	5.1e-05	5.063e-05	5.067e-05	5.07e-05	5.067e-05	5.066e-05	5.071e-05	5.069e-05	5.068e-05	5.068e-05	5.065e-05	5.065e-05	5.068e-05	5.07e-05	5.069e-05	5.065e-05	5.066e-05	5.064e-05	5.072e-05	5.071e-05	5.072e-05	5.07e-05	5.066e-05
1359.8	0.0003328	5.117e-06	5.306e-06	5.307e-06	5.306e-06	5.247e-06	5.185e-06	5.102e-06	5.149e-06	5.117e-06	5.16e-06	5.077e-06	5.035e-06	5.021e-06	5.017e-06	4.947e-06	4.943e-06	4.916e-06	4.863e-06	4.889e-06	4.818e-06	4.829e-06	4.805e-06	4.8e-06	4.829e-06	4.813e-06	5.009e-05	4.973e-05	4.977e-05	4.979e-05	4.976e-05	4.975e-05	4.981e-05	4.979e-05	4.977e-05	4.977e-05	4.975e-05	4.975e-05	4.977e-05	4.978e-05	4.978e-05	4.976e-05	4.975e-05	4.973e-05	4.981e-05	4.979e-05	4.982e-05	4.979e-05	4.975e-05
1360	0.0003269	5.101e-06	5.29e-06	5.291e-06	5.289e-06	5.232e-06	5.17e-06	5.086e-06	5.134e-06	5.101e-06	5.144e-06	5.062e-06	5.02e-06	5.004e-06	5.001e-06	4.931e-06	4.925e-06	4.898e-06	4.845e-06	4.872e-06	4.8e-06	4.81e-06	4.786e-06	4.781e-06	4.81e-06	4.795e-06	4.916e-05	4.882e-05	4.885e-05	4.886e-05	4.884e-05	4.882e-05	4.889e-05	4.887e-05	4.884e-05	4.884e-05	4.883e-05	4.883e-05	4.885e-05	4.886e-05	4.886e-05	4.884e-05	4.883e-05	4.882e-05	4.889e-05	4.887e-05	4.89e-05	4.886e-05	4.883e-05
[truncated: 96 more columns]
