# Supplementary material for: LPFG Biosensor for IL-6 Detection in Murine Serum Samples Associated with Ischemic Disease
Source: Sensors (Basel). 2026 May 2;26(9):2855. doi: 10.3390/s26092855 (PMC13165805; doi:10.3390/s26092855)
Supplement: Supplementary file 1 [file sensors-26-02855-s001.zip › Table S8.xlsx]

## Sheet: PCA data associated to Fig. 16
Frequency	Mean	Standard Deviation	Frequency	PC1	PC2	PC3	PC4	PC5	PC6	PC7	PC8	PC9	PC10	Spectra Names	PC1	PC2	PC3	PC4	PC5	PC6	PC7	PC8	PC9	PC10
Basic Statistics	Basic Statistics	Basic Statistics	Loadings	Loadings	Loadings	Loadings	Loadings	Loadings	Loadings	Loadings	Loadings	Loadings	Loadings	Scores	Scores	Scores	Scores	Scores	Scores	Scores	Scores	Scores	Scores	Scores
1310	4.93286e-05	3.62214e-05	1310	-0.0286534	-0.0378135	-0.0851319	-0.0756912	0.00605659	0.000711822	0.166216	0.0891523	-0.0402029	-0.0113455	OF	-6.96119	5.10407	-5.65274	0.773165	-0.0692777	-0.440155	-4.85196	2.09615	-0.962203	-0.0475904
1310.2	5.01048e-05	3.6786e-05	1310.2	-0.0291373	-0.0383001	-0.085128	-0.0769667	-0.000978856	-0.00242809	0.162225	0.0804212	-0.0499838	-0.00505963	2 H NT	0.96215	-0.383652	-1.65463	-0.841086	-0.0274543	0.05643	0.168177	0.405774	-0.0758641	-0.100404
1310.4	5.08848e-05	3.73517e-05	1310.4	-0.029627	-0.0387679	-0.0851151	-0.0781569	-0.0100606	-0.00407243	0.158055	0.0738536	-0.056763	-0.00422171	2 H NT	0.964528	-0.394383	-1.7763	-0.861967	-0.0209588	0.0762668	-0.0559888	0.451399	-0.134531	-0.534913
1310.6	5.16752e-05	3.79269e-05	1310.6	-0.0301245	-0.039247	-0.0850405	-0.0792552	-0.0174638	-0.00150253	0.153534	0.0672395	-0.0444271	-0.00795966	2 H NT	0.964603	-0.394413	-1.77648	-0.86101	-0.0661883	0.0554943	-0.0750581	0.450954	-0.212262	-0.257335
1310.8	5.24746e-05	3.85047e-05	1310.8	-0.0306261	-0.0397227	-0.0848483	-0.0803098	-0.0248569	0.00436915	0.149427	0.0640856	-0.0426614	-0.0056809	2 H NT	0.964731	-0.393647	-1.76917	-0.857413	-0.0142765	0.0699289	-0.0521769	0.422655	-0.160029	-0.484985
1311	5.32875e-05	3.90988e-05	1311	-0.0311451	-0.0401965	-0.084747	-0.0812679	-0.0300065	0.0111216	0.144308	0.0643196	-0.0295581	-0.00644569	2 H NT	0.964775	-0.39	-1.73131	-0.848546	-0.0675644	0.0577815	0.010748	0.426577	-0.150101	-0.139912
1311.2	5.41087e-05	3.96955e-05	1311.2	-0.0316648	-0.0406813	-0.0845034	-0.082202	-0.0320091	0.0191192	0.140058	0.0653917	-0.0152808	-0.00702321	2 H NT	0.964562	-0.38608	-1.69139	-0.841819	-0.0344464	0.045335	0.107054	0.431428	-0.140913	-0.0543594
1311.4	5.49298e-05	4.02909e-05	1311.4	-0.0321874	-0.041147	-0.0842913	-0.0830378	-0.0316804	0.0282831	0.135148	0.0688254	-0.00801943	-0.0137266	2 H NT	0.964631	-0.380233	-1.63684	-0.834469	-0.0325143	0.0616391	0.225183	0.400378	-0.0399065	-0.0496201
1311.6	5.5753e-05	4.08889e-05	1311.6	-0.0327125	-0.0416146	-0.0840426	-0.0837892	-0.0286491	0.0374843	0.130477	0.0722322	0.000918848	-0.0121836	2 H NT	0.964987	-0.383379	-1.66851	-0.837815	-0.0535863	0.0976331	0.144825	0.407442	-0.0322502	-0.287404
1311.8	5.65823e-05	4.1494e-05	1311.8	-0.0332449	-0.0420817	-0.0838678	-0.0844504	-0.0216519	0.045402	0.124935	0.0749446	0.00430755	-0.0174744	2 H NT	0.965033	-0.381006	-1.64725	-0.836034	-0.0503291	0.0502236	0.202911	0.40559	-0.0420408	0.166433
1312	5.74122e-05	4.21007e-05	1312	-0.0337785	-0.0425501	-0.0836552	-0.085086	-0.0123399	0.0497754	0.119793	0.0761543	0.00428745	-0.0115033	2 H NT	0.964813	-0.38425	-1.67637	-0.83966	-0.0608913	0.0868589	0.131337	0.410563	0.0682296	-0.151979
1312.2	5.82475e-05	4.27158e-05	1312.2	-0.0343195	-0.0430234	-0.0835069	-0.0856319	-0.00168005	0.052212	0.113687	0.0751984	0.00757323	-0.00425032	2 H NT	0.965014	-0.378264	-1.62244	-0.833869	-0.0373567	0.0630122	0.264785	0.402459	0.0231006	0.223242
1312.4	5.90925e-05	4.3346e-05	1312.4	-0.0348726	-0.0435125	-0.0833808	-0.086054	0.0102206	0.0511586	0.107269	0.0717533	-0.00643972	-0.00240464	2 H NT	0.965338	-0.374857	-1.59638	-0.833484	-0.0213387	0.0960002	0.34458	0.409674	0.0287864	-0.111165
1312.6	5.99368e-05	4.39762e-05	1312.6	-0.0354225	-0.0440155	-0.0831614	-0.0864737	0.020092	0.0459709	0.101298	0.0643526	-0.0131054	0.00098792	2 H NT	0.965572	-0.373331	-1.58509	-0.832352	-0.0210227	0.0907891	0.37116	0.416516	-0.0256515	0.00144053
1312.8	6.07794e-05	4.46086e-05	1312.8	-0.0359764	-0.0445095	-0.0829898	-0.0868357	0.0299221	0.0387103	0.0948022	0.0562094	-0.0268669	0.00580679	2 H NT	0.965966	-0.372336	-1.57851	-0.829555	-0.0687632	0.101533	0.37982	0.403936	0.0086306	0.142651
1313	6.1625e-05	4.52478e-05	1313	-0.0365326	-0.0450268	-0.0826971	-0.0870151	0.0370636	0.0272485	0.0897799	0.0436844	-0.0438169	0.00535363	2 H NT	0.966788	-0.366046	-1.53457	-0.830875	-0.0388317	0.139535	0.503691	0.418859	0.012439	-0.183663
1313.2	6.24798e-05	4.59029e-05	1313.2	-0.0371016	-0.0455594	-0.0824462	-0.0871246	0.0406644	0.014508	0.0841468	0.0311118	-0.0583203	0.00170027	2 H NT	0.967014	-0.364969	-1.52802	-0.830771	-0.0664069	0.102773	0.519151	0.428384	-0.105698	0.284501
1313.4	6.33371e-05	4.65596e-05	1313.4	-0.0376737	-0.0460878	-0.0821106	-0.0871318	0.0407098	-0.000358072	0.0796399	0.0193773	-0.0706078	-0.00566097	2 H NT	0.967523	-0.361895	-1.50874	-0.833595	-0.0352211	0.139314	0.585643	0.424647	-0.101032	-0.222412
1313.6	6.42028e-05	4.72235e-05	1313.6	-0.0382547	-0.0466099	-0.0817979	-0.0870268	0.0359774	-0.0122626	0.0746735	0.00734797	-0.0792012	-0.0103858	2 H NT	0.968277	-0.355901	-1.47054	-0.838183	-0.0318254	0.11428	0.702867	0.420784	-0.0518517	0.269581
1313.8	6.50823e-05	4.78935e-05	1313.8	-0.0388424	-0.0471323	-0.0813886	-0.0868578	0.0278055	-0.0232041	0.07078	-0.00352456	-0.0750835	-0.0172068	2 H NT	0.967669	-0.359391	-1.4918	-0.835368	-0.059679	0.152982	0.617198	0.42276	-0.136385	-0.149881
1314	6.59761e-05	4.85739e-05	1314	-0.0394417	-0.0476517	-0.0809402	-0.0866322	0.0165026	-0.0312005	0.0669455	-0.00946331	-0.0817015	-0.0184849	2 H NT	0.968759	-0.351037	-1.44034	-0.843064	-0.0638916	0.116521	0.794838	0.444378	-0.118738	0.383477
1314.2	6.68741e-05	4.92539e-05	1314.2	-0.0400457	-0.0481487	-0.0804981	-0.0863255	0.00315944	-0.0346785	0.0625304	-0.0124133	-0.0712978	-0.0174265	2 H NT	0.968595	-0.352703	-1.44863	-0.839205	-0.0333579	0.149273	0.763287	0.424306	-0.0554828	0.0469178
1314.4	6.77735e-05	4.99286e-05	1314.4	-0.0406487	-0.0486263	-0.0799616	-0.0859517	-0.0102793	-0.0343114	0.0585627	-0.0108642	-0.0693552	-0.023908	2 H NT	0.969017	-0.350189	-1.43431	-0.844392	-0.0543023	0.115243	0.801758	0.417895	-0.135201	0.492229
1314.6	6.86714e-05	5.05939e-05	1314.6	-0.0412478	-0.049078	-0.0793673	-0.0855315	-0.0242538	-0.029291	0.0543702	-0.00773178	-0.0522562	-0.034584	2 H NT	0.969071	-0.349642	-1.43015	-0.843451	-0.062787	0.117451	0.807678	0.413893	-0.185453	0.445213
1314.8	6.9574e-05	5.12633e-05	1314.8	-0.0418533	-0.0495186	-0.078803	-0.085081	-0.0361149	-0.0203398	0.0493631	-0.00285954	-0.0284524	-0.0477066	2 H NT	0.968549	-0.353987	-1.45657	-0.840048	-0.0450468	0.154726	0.707241	0.385727	-0.127742	0.0177494
1315	7.04791e-05	5.1934e-05	1315	-0.0424634	-0.0499437	-0.0782363	-0.0845375	-0.0446407	-0.00741537	0.0434344	0.00407707	-0.00666492	-0.053359	2 H NT	0.969082	-0.35124	-1.43999	-0.839655	-0.0408368	0.121007	0.76944	0.399467	-0.117075	0.26403
1315.2	7.13885e-05	5.2605e-05	1315.2	-0.0430712	-0.05038	-0.077553	-0.0839711	-0.0480943	0.00684615	0.0379026	0.00949612	0.00640479	-0.054827	2H EB	-0.00923445	0.704759	-0.239575	0.615176	0.125692	0.121896	0.552769	-1.97163	0.0383497	-0.728349
1315.4	7.23048e-05	5.32925e-05	1315.4	-0.0436949	-0.05082	-0.0769732	-0.0832641	-0.0463779	0.0221244	0.0305742	0.0135091	0.0262174	-0.0576093	2H EB	-0.0112058	0.698654	-0.197594	0.6202	-0.00123258	-0.219457	0.682397	-1.98677	-0.0176208	-0.983046
1315.6	7.32263e-05	5.39905e-05	1315.6	-0.0443217	-0.0512947	-0.0762786	-0.0825277	-0.0401353	0.0352432	0.0237183	0.015406	0.0410617	-0.0598385	2H EB	-0.0103593	0.698412	-0.199916	0.632681	0.206033	0.00405592	0.640015	-1.88467	0.121927	-0.95214
1315.8	7.41414e-05	5.46886e-05	1315.8	-0.0449476	-0.0517724	-0.0755861	-0.0816566	-0.0288597	0.047812	0.0164639	0.0147449	0.04542	-0.0537251	2H EB	-0.0100031	0.698833	-0.202699	0.636169	0.0419532	0.217227	0.568362	-1.80911	-0.086111	-0.465941
1316	7.50596e-05	5.53996e-05	1316	-0.0455814	-0.0522746	-0.0748847	-0.0806107	-0.0145806	0.0553684	0.00971104	0.00853597	0.0503372	-0.0622988	2H EB	-0.00905738	0.699067	-0.19707	0.633289	0.205242	-0.031324	0.683057	-1.93448	0.0492276	-1.11141
1316.2	7.59819e-05	5.6122e-05	1316.2	-0.0462248	-0.0527838	-0.0742604	-0.0794862	0.00269693	0.0577973	0.00297413	0.00105873	0.0457943	-0.0464166	2H EB	-0.00949704	0.698195	-0.195985	0.638586	0.0142393	0.238642	0.591014	-1.81884	0.0802476	0.218584
1316.4	7.69095e-05	5.68533e-05	1316.4	-0.0468736	-0.0533096	-0.073618	-0.0781922	0.0213476	0.0548677	-0.00289489	-0.00897107	0.0378031	-0.0301203	2H EB	-0.00888108	0.699944	-0.200339	0.636294	0.216631	0.0036306	0.660392	-1.86138	-0.0731622	-0.823077
1316.6	7.78414e-05	5.75935e-05	1316.6	-0.0475293	-0.0538459	-0.0729355	-0.0767683	0.0387895	0.04689	-0.00756549	-0.0216562	0.0239816	-0.00828972	2H EB	-0.0081355	0.699715	-0.200317	0.635381	0.229058	-0.0390666	0.69075	-1.88788	-0.184941	-0.852744
1316.8	7.87832e-05	5.83438e-05	1316.8	-0.0481955	-0.0543812	-0.0722519	-0.0751829	0.0524544	0.0338662	-0.0114372	-0.0330237	-0.000817103	0.0186071	2H EB	-0.00760144	0.699446	-0.201201	0.639666	0.0904553	0.218924	0.612808	-1.75501	-0.116144	0.0381972
1317	7.97328e-05	5.90994e-05	1317	-0.0488668	-0.054917	-0.0715266	-0.0735902	0.0631184	0.0166979	-0.0142317	-0.0431471	-0.0103912	0.0491271	2H EB	-0.00760144	0.699446	-0.201201	0.639666	0.0904553	0.218924	0.612808	-1.75501	-0.116144	0.0381972
1317.2	8.06849e-05	5.98591e-05	1317.2	-0.0495456	-0.0554377	-0.0707835	-0.0718891	0.0667787	-0.00289764	-0.0165995	-0.0489209	-0.020225	0.0754699	2H EB	-0.00692245	0.700501	-0.195553	0.642173	-0.163582	-0.102578	0.686367	-1.83719	-0.126147	-0.0148798
1317.4	8.16357e-05	6.06165e-05	1317.4	-0.0502277	-0.0559309	-0.0700455	-0.0701344	0.0641622	-0.0238171	-0.0188024	-0.0513642	-0.0198116	0.103761	2H EB	-0.00692245	0.700501	-0.195553	0.642173	-0.163582	-0.102578	0.686367	-1.83719	-0.126147	-0.0148798
1317.6	8.25826e-05	6.13664e-05	1317.6	-0.0509077	-0.0563986	-0.0692069	-0.0682876	0.0550607	-0.0423937	-0.0204948	-0.0506648	-0.0197168	0.116907	2H EB	-0.00638923	0.699872	-0.202634	0.645562	0.0347057	0.219085	0.620091	-1.73289	-0.0315468	0.569941
1317.8	8.3526e-05	6.211e-05	1317.8	-0.0515855	-0.0568452	-0.068297	-0.0664058	0.0407731	-0.0584143	-0.0221227	-0.0475199	-0.00937978	0.123946	2H EB	-0.00640647	0.700039	-0.201659	0.65022	0.0930894	0.209862	0.633952	-1.67984	-0.17273	0.45738
1318	8.44652e-05	6.28491e-05	1318	-0.0522623	-0.0572739	-0.067301	-0.0644745	0.0207242	-0.0688638	-0.0245318	-0.0437498	0.00926431	0.122892	2H EB	-0.00604974	0.700019	-0.202888	0.648841	0.105416	0.19845	0.611143	-1.68778	-0.12723	0.401943
1318.2	8.53996e-05	6.35837e-05	1318.2	-0.0529402	-0.0576737	-0.0663087	-0.0624484	-0.000741618	-0.0745877	-0.0278175	-0.0369056	0.0226045	0.113986	2H EB	-0.00598715	0.699762	-0.198617	0.64098	0.20566	-0.126831	0.732675	-1.78638	-0.132631	-0.400312
1318.4	8.63303e-05	6.43164e-05	1318.4	-0.0536179	-0.0580628	-0.065271	-0.0603389	-0.0238744	-0.0713697	-0.0322324	-0.0319724	0.0543846	0.100173	2H EB	-0.00601736	0.700875	-0.198678	0.646674	-0.172776	0.050145	0.647271	-1.68891	-0.0474154	0.725983
1318.6	8.72566e-05	6.50439e-05	1318.6	-0.0542929	-0.0584373	-0.0641887	-0.0581922	-0.0452596	-0.061989	-0.0375955	-0.0275829	0.0850003	0.0765282	2H EB	-0.00601294	0.700664	-0.195933	0.645226	-0.164178	-0.109337	0.707198	-1.69395	-0.225051	0.387964
1318.8	8.81648e-05	6.57517e-05	1318.8	-0.0549528	-0.0587854	-0.0630214	-0.0559717	-0.062618	-0.047218	-0.0430973	-0.025244	0.102727	0.0560631	2H EB	-0.00578274	0.700608	-0.204873	0.645935	0.214076	0.101046	0.656393	-1.76071	-0.653445	0.470217
1319	8.90645e-05	6.64567e-05	1319	-0.0556136	-0.0591124	-0.0619328	-0.0535746	-0.0728204	-0.026959	-0.0501082	-0.0263809	0.120226	0.040108	2H EB	-0.00502958	0.700915	-0.20402	0.651259	0.0662631	0.202446	0.623998	-1.70577	-0.4159	0.635668
1319.2	8.99548e-05	6.71451e-05	1319.2	-0.0562611	-0.0594187	-0.0607953	-0.0511698	-0.0774767	-0.00337295	-0.0569666	-0.0325235	0.128692	0.0178702	2H EB	-0.00480908	0.701278	-0.207162	0.644846	0.228771	-0.040232	0.67134	-1.78802	-0.591289	0.0110358
1319.4	9.08442e-05	6.78413e-05	1319.4	-0.0569191	-0.0597091	-0.0597926	-0.0486327	-0.0738054	0.0189426	-0.0647003	-0.0396099	0.136914	0.00379281	2H EB	-0.00454338	0.700884	-0.204651	0.646893	0.0263439	0.222501	0.62934	-1.68071	-0.43211	0.785427
1319.6	9.17333e-05	6.85381e-05	1319.6	-0.0575752	-0.0600095	-0.0587322	-0.0459693	-0.0616983	0.0416752	-0.071499	-0.0513365	0.128598	-0.00964916	2H EB	-0.00498384	0.700814	-0.200692	0.647401	-0.160341	0.117906	0.643229	-1.64603	-0.230403	0.724826
1319.8	9.26306e-05	6.92446e-05	1319.8	-0.0582411	-0.0603074	-0.0576964	-0.0432205	-0.042689	0.0578008	-0.0771657	-0.0625985	0.124516	-0.0112785	2H EB	-0.00500998	0.700532	-0.206227	0.646651	-0.011623	0.231345	0.60494	-1.68364	-0.683601	0.554142
1320	9.35414e-05	6.99715e-05	1320	-0.0589233	-0.0606234	-0.056674	-0.0404492	-0.0186709	0.0686643	-0.082506	-0.0722493	0.118036	-0.00596352	2H EB	-0.00460616	0.700368	-0.203896	0.64379	0.187828	-0.0952438	0.651131	-1.78888	-1.25755	-1.01356
1320.2	9.44541e-05	7.07e-05	1320.2	-0.059608	-0.0609324	-0.0555991	-0.0376265	0.00770045	0.0713579	-0.0855527	-0.0802338	0.0916443	0.00636516	6H NT	0.0376561	0.444078	1.68063	-1.49001	0.0937627	0.0430778	0.159587	0.757466	0.0562442	0.409418
1320.4	9.53863e-05	7.14583e-05	1320.4	-0.0603156	-0.0612753	-0.0544903	-0.0347723	0.0336912	0.0652685	-0.0875985	-0.0850062	0.0778628	0.0205012	6H NT	0.0329587	0.452708	1.68128	-1.56542	-0.062448	0.21859	0.353931	0.707748	-0.589944	0.874465
1320.6	9.63295e-05	7.22281e-05	1320.6	-0.0610325	-0.0616274	-0.0532995	-0.0319833	0.0579579	0.0505334	-0.0879046	-0.0865098	0.0734215	0.0334427	6H NT	0.0318445	0.454877	1.70621	-1.55514	-0.249646	0.105581	0.455125	0.603462	0.139152	1.02071
1320.8	9.72821e-05	7.30117e-05	1320.8	-0.0617628	-0.0619797	-0.0520274	-0.0290669	0.0772737	0.0299195	-0.0865849	-0.0818976	0.0584907	0.0508499	6H NT	0.0220604	0.466525	1.95548	-1.4625	0.126185	0.101451	1.20995	1.06441	-1.08647	-2.38743
1321	9.82428e-05	7.38159e-05	1321	-0.0625092	-0.0623529	-0.0508169	-0.0262729	0.0884062	0.00297916	-0.0856019	-0.0764933	0.0678808	0.0575312	6H NT	0.0468706	0.449064	1.43328	-1.78651	0.0578575	-0.14775	-0.146932	0.0637323	-0.828279	-2.11766
1321.2	9.9194e-05	7.46069e-05	1321.2	-0.0632498	-0.0626859	-0.0494613	-0.0233601	0.0908864	-0.0270191	-0.0829789	-0.0638949	0.0751797	0.0631708	6H NT	0.0466955	0.449178	1.45388	-1.7806	-0.0904032	0.123606	-0.0909182	0.212594	-0.217837	2.39707
1321.4	0.000100134	7.53852e-05	1321.4	-0.0639809	-0.0629991	-0.0480181	-0.0205204	0.0837377	-0.0556077	-0.0798605	-0.0522028	0.0859722	0.0584414	6H NT	0.0555147	0.441858	1.27303	-1.9105	0.122125	0.148447	-0.61718	-0.158843	-0.0128535	1.1086
1321.6	0.000101059	7.6153e-05	1321.6	-0.0647077	-0.0632756	-0.0466158	-0.0175626	0.068472	-0.0819334	-0.0780361	-0.0412616	0.0901872	0.0531527	6H NT	0.0593313	0.435562	1.20322	-1.97135	0.188431	-0.117652	-0.854544	-0.623869	-0.483074	-1.98255
1321.8	0.00010197	7.68978e-05	1321.8	-0.0654217	-0.0634954	-0.0451547	-0.014558	0.0448938	-0.102577	-0.0761182	-0.0302102	0.102706	0.0441878	6H NT	0.0460216	0.423667	1.37531	-1.66132	0.16293	-0.112866	-0.849473	0.0737992	-1.63421	-2.35224
1322	0.000102853	7.76082e-05	1322	-0.0661125	-0.0636487	-0.0437344	-0.0115965	0.0157417	-0.114592	-0.0761424	-0.0232781	0.099668	0.0226866	6H NT	0.0516817	0.41418	1.26293	-1.71041	-0.183928	-0.260982	-1.17522	-0.151221	-1.3075	0.100875
1322.2	0.000103724	7.83055e-05	1322.2	-0.0667963	-0.0637655	-0.0422623	-0.00849256	-0.0150981	-0.116018	-0.0769509	-0.0181577	0.108842	-0.00621544	6H NT	0.0563994	0.40778	1.172	-1.77372	0.019095	-0.388274	-1.42318	-0.383355	-1.13008	-2.8124
1322.4	0.000104572	7.89733e-05	1322.4	-0.0674584	-0.0638339	-0.0407761	-0.00541822	-0.0470881	-0.107639	-0.0784865	-0.0185695	0.105606	-0.0254068	6H NT	0.0620886	0.400513	1.04766	-1.83435	-0.0297335	-0.129468	-1.88368	-0.260063	-0.629503	0.173933
1322.6	0.000105406	7.96291e-05	1322.6	-0.0681146	-0.0638631	-0.0393682	-0.00221985	-0.0734658	-0.0896214	-0.0820471	-0.02162	0.0931363	-0.0612205	6H NT	0.0685978	0.398396	1.02428	-1.97038	0.149801	-0.348064	-1.64261	-0.911779	0.729487	-4.19004
1322.8	0.000106227	8.02701e-05	1322.8	-0.0687609	-0.06386	-0.0379773	0.00101607	-0.0936509	-0.0633331	-0.0869807	-0.0297856	0.0718523	-0.0820978	6H NT	0.0732428	0.390338	0.939593	-2.0078	0.0233838	-0.0772245	-2.03674	-0.913304	1.35981	1.03051
1323	0.000107048	8.09081e-05	1323	-0.0694072	-0.0638337	-0.0365124	0.00428515	-0.105077	-0.0309026	-0.09152	-0.0371194	0.0569294	-0.102153	6H NT	0.0747063	0.388832	0.943905	-2.01484	0.161063	-0.296965	-1.99915	-1.03625	0.699932	-2.10953
1323.2	0.000107864	8.1545e-05	1323.2	-0.0700497	-0.0638174	-0.0349694	0.00756365	-0.106742	0.00335028	-0.0956966	-0.0477694	0.0359907	-0.11668	6H NT	0.0754395	0.388569	0.952508	-2.03409	0.173639	-0.231587	-2.00845	-1.11635	0.0776093	-0.61997
1323.4	0.000108681	8.21858e-05	1323.4	-0.0706988	-0.0637805	-0.0334495	0.0107814	-0.0957885	0.0377081	-0.0996274	-0.0534681	0.0132582	-0.116277	6H NT	0.0773884	0.386792	0.969567	-2.0447	-0.16713	-0.29343	-1.87389	-1.20456	-0.149425	2.8943
1323.6	0.000109499	8.284e-05	1323.6	-0.0713559	-0.0637668	-0.0318703	0.0140689	-0.0761088	0.0673175	-0.102857	-0.0585292	0.000272696	-0.106064	6H NT	0.0785587	0.386023	0.966438	-2.07071	-0.159211	-0.127701	-1.92209	-1.2224	-0.573869	4.55009
1323.8	0.000110313	8.3486e-05	1323.8	-0.0720077	-0.0637321	-0.0301894	0.0171958	-0.0476716	0.0889167	-0.103228	-0.0588434	-0.0217072	-0.0957425	6H NT	0.0789923	0.384272	0.973848	-2.07549	0.0250662	-0.049124	-1.98141	-1.28344	-0.11086	3.01828
1324	0.00011113	8.41467e-05	1324	-0.072672	-0.0637021	-0.0285147	0.0203608	-0.0138732	0.101496	-0.102399	-0.0551687	-0.0214352	-0.0847608	6H EB	-0.486301	0.801553	0.963608	0.682339	0.0178039	0.098296	0.661123	0.973046	0.413907	0.353499
1324.2	0.000111946	8.4811e-05	1324.2	-0.0733395	-0.0636676	-0.0267727	0.0234184	0.0233241	0.102472	-0.0995387	-0.04692	-0.0359203	-0.0697414	6H BE	-0.486887	0.801041	0.972886	0.68618	-0.0885193	-0.04622	0.649983	1.09928	-0.333643	0.451506
1324.4	0.000112757	8.54777e-05	1324.4	-0.0740082	-0.0636342	-0.0250252	0.0263976	0.0584763	0.090744	-0.095438	-0.0384702	-0.0402751	-0.0508283	6H BE	-0.487325	0.822142	0.954255	0.600239	0.0363799	0.0404919	0.775924	1.09782	0.231844	-0.442958
1324.6	0.000113563	8.61387e-05	1324.6	-0.0746749	-0.0635716	-0.0232172	0.0292253	0.0882078	0.0704045	-0.0893585	-0.0245752	-0.0356712	-0.041646	6H BE	-0.487022	0.833147	0.943524	0.561057	-0.0847104	0.0228256	0.83838	1.182	0.165083	-0.225939
1324.8	0.000114349	8.67834e-05	1324.8	-0.0753282	-0.0634879	-0.0213343	0.0319328	0.110236	0.0403349	-0.081813	-0.010882	-0.0473306	-0.0292675	6H BE	-0.486121	0.85677	0.911134	0.463984	-0.131154	0.110699	0.994343	1.20408	0.40923	-0.31139
1325	0.000115116	8.74142e-05	1325	-0.0759736	-0.0633605	-0.0195336	0.0346212	0.121594	0.00405199	-0.074441	0.00401674	-0.0593878	-0.0241045	6H BE	-0.483882	0.878339	0.858417	0.347671	0.0307518	0.194034	1.07777	1.0359	1.26849	-0.277587
1325.2	0.000115862	8.80249e-05	1325.2	-0.0766058	-0.0631863	-0.0177248	0.0371807	0.121167	-0.032568	-0.0674506	0.0193184	-0.0684153	-0.0224932	6H BE	-0.481407	0.896948	0.811619	0.255843	-0.0139503	0.250436	1.1804	0.86795	1.84905	0.198966
1325.4	0.000116578	8.86065e-05	1325.4	-0.0772145	-0.0629728	-0.0159019	0.039677	0.108413	-0.0681692	-0.0610218	0.028769	-0.0909771	-0.0262138	6H BE	-0.480117	0.901282	0.807171	0.241969	-0.0108931	0.0144925	1.28457	0.960536	1.68513	0.535616
1325.6	0.000117272	8.91665e-05	1325.6	-0.0778107	-0.0626974	-0.0141888	0.0420713	0.0839724	-0.0981672	-0.0565181	0.0366701	-0.112324	-0.0282847	6H BE	-0.47911	0.91168	0.784723	0.213497	-0.137978	0.133508	1.2766	1.01285	1.51101	0.539339
1325.8	0.000117937	8.9695e-05	1325.8	-0.078382	-0.0623739	-0.0124121	0.044403	0.0509475	-0.119268	-0.0533856	0.0387981	-0.128644	-0.0380186	6H BE	-0.477161	0.918324	0.755725	0.170719	0.06368	0.0179393	1.36278	1.10317	1.20747	0.470174
1326	0.000118583	9.01939e-05	1326	-0.078935	-0.061971	-0.0105939	0.0466395	0.0129707	-0.128816	-0.0511652	0.0422142	-0.140658	-0.0448966	6H BE	-0.472277	0.939414	0.68853	0.0678576	-0.0980026	0.17441	1.26762	1.05743	-0.181031	0.264387
1326.2	0.0001192	9.06652e-05	1326.2	-0.0794676	-0.0615127	-0.00879658	0.0488786	-0.0272299	-0.125717	-0.0511872	0.0425169	-0.163614	-0.0543275	6H BE	-0.470477	0.945635	0.65574	0.0184477	-0.0370918	0.205254	1.25111	1.0243	-0.212945	0.0316939
1326.4	0.000119797	9.11151e-05	1326.4	-0.0799852	-0.0610027	-0.00699858	0.0509585	-0.0646345	-0.110442	-0.0529612	0.0405803	-0.189035	-0.064832	6H BE	-0.463576	0.969839	0.519146	-0.107008	-0.10725	0.0313251	1.25594	1.27388	-0.154118	0.408891
1326.6	0.000120376	9.15374e-05	1326.6	-0.0804825	-0.0604342	-0.00511085	0.0530724	-0.0965044	-0.0839957	-0.0550314	0.0362374	-0.200346	-0.0647851	6H BE	-0.463574	0.969626	0.522448	-0.113077	-0.144791	0.0576507	1.22571	1.15465	-0.240914	-0.156627
1326.8	0.00012094	9.19446e-05	1326.8	-0.0809697	-0.0598192	-0.00322265	0.0551477	-0.119021	-0.0481334	-0.0573592	0.0361587	-0.204229	-0.0631312	6H BE	-0.458056	0.983611	0.419695	-0.194232	-0.139838	0.126289	1.09539	1.1316	0.809944	-0.158343
1327	0.000121497	9.23408e-05	1327	-0.081447	-0.0591849	-0.00125695	0.0571229	-0.128801	-0.00768562	-0.0598649	0.0312924	-0.201396	-0.0522714	6H BE	-0.458907	0.980533	0.445292	-0.191492	-0.0549074	0.14273	1.19568	0.984857	1.04854	-0.341312
1327.2	0.00012204	9.27268e-05	1327.2	-0.0819177	-0.0585107	0.000771747	0.0589769	-0.126157	0.0337539	-0.0612952	0.0337921	-0.203685	-0.0386831	6H BE	-0.459166	0.981204	0.43396	-0.194161	0.0146857	0.128576	1.1673	0.971524	1.24862	0.0675686
1327.4	0.000122579	9.31109e-05	1327.4	-0.0823866	-0.0578204	0.00272995	0.0608641	-0.11005	0.0729874	-0.0619879	0.0334859	-0.186404	-0.0389278	6H BE	-0.451436	0.996802	0.30152	-0.287713	0.00483765	0.148364	0.964396	0.879439	1.20738	-0.224828
1327.6	0.000123108	9.34947e-05	1327.6	-0.0828495	-0.0571561	0.0048432	0.0625789	-0.0813341	0.104998	-0.0607646	0.0362491	-0.170822	-0.0285976	6H BE	-0.443184	1.009	0.149915	-0.371626	-0.021789	0.130155	0.678759	0.889823	0.377585	-0.676728
1327.8	0.000123633	9.38843e-05	1327.8	-0.083315	-0.0564965	0.00685586	0.0643706	-0.0448735	0.127033	-0.0579908	0.036649	-0.14951	-0.00610335	6H BE	-0.452181	0.996908	0.304472	-0.303514	0.0717346	0.0162258	0.954626	0.826953	0.542852	0.372534
1328	0.000124145	9.4273e-05	1328	-0.0837788	-0.0558275	0.00883236	0.0659967	-0.00202788	0.1354	-0.0538816	0.0399124	-0.125141	0.0227986	6H BE	-0.450859	0.998683	0.293249	-0.302151	-0.164175	0.0208917	0.928663	0.980011	0.0667155	0.286228
1328.2	0.000124649	9.46587e-05	1328.2	-0.0842391	-0.055145	0.0107248	0.0676857	0.0400845	0.131273	-0.0475338	0.0413587	-0.108946	0.0344788	6H BE	-0.448919	1.00054	0.260969	-0.325287	0.0174337	0.115598	0.820457	0.841979	0.160194	0.170149
1328.4	0.000125137	9.50422e-05	1328.4	-0.0846953	-0.0544607	0.0126056	0.0691355	0.0796042	0.113063	-0.0402459	0.0447635	-0.0899732	0.062881	6H BE	-0.450764	0.996635	0.300811	-0.293463	-0.020589	0.140423	0.873188	0.970036	-0.0715814	0.0965607
1328.6	0.000125606	9.54168e-05	1328.6	-0.0851426	-0.0537615	0.0143132	0.0705974	0.112082	0.0835453	-0.032323	0.0408367	-0.0802854	0.0963499	6H BE	-0.44752	1.00047	0.253785	-0.325092	-0.147857	0.0640094	0.796633	0.939939	-0.212191	0.340261
1328.8	0.000126053	9.5766e-05	1328.8	-0.0855689	-0.0530197	0.0161066	0.0717479	0.13335	0.0453906	-0.0232432	0.0390565	-0.0694393	0.106698	6H BE	-0.450743	0.993912	0.314789	-0.284293	0.0469971	0.0220833	0.910615	0.996055	-0.439819	0.165311
1329	0.000126473	9.61017e-05	1329	-0.0859824	-0.0522583	0.0178006	0.072955	0.141362	0.00353604	-0.0148278	0.0374278	-0.059003	0.128268	SHAM	1.01642	-0.0299095	0.424602	1.35904	0.00732967	-0.13232	-0.867952	1.01229	-0.0614754	-0.328688
1329.2	0.000126871	9.64096e-05	1329.2	-0.0863753	-0.0514286	0.0194502	0.0738694	0.135349	-0.0405025	-0.00688938	0.0316215	-0.0567532	0.141086	SHAM	1.01939	-0.0262817	0.429383	1.34982	-0.00489175	-0.122171	-0.815941	1.12102	-0.152739	-0.227754
1329.4	0.000127236	9.66816e-05	1329.4	-0.0867388	-0.050537	0.0211977	0.0744383	0.114814	-0.0810895	-0.000144039	0.0281499	-0.047889	0.146285	SHAM	1.02028	-0.0267692	0.426617	1.35362	0.00653314	-0.124556	-0.81572	1.10071	-0.127627	-0.398325
1329.6	0.000127573	9.69271e-05	1329.6	-0.0870834	-0.0495639	0.0227665	0.0751729	0.0835348	-0.113649	0.00578304	0.0237235	-0.0453891	0.16115	SHAM	1.02106	-0.0276306	0.422839	1.35746	0.00599559	-0.127898	-0.827069	1.08442	-0.0374305	-0.382511
1329.8	0.000127871	9.71256e-05	1329.8	-0.0873882	-0.0485194	0.0245041	0.0754772	0.0432975	-0.133752	0.00964212	0.0208587	-0.0324013	0.149824	SHAM	1.02107	-0.0282442	0.417344	1.35874	0.00415415	-0.136144	-0.847245	1.08214	-0.115956	-0.267606
1330	0.00012814	9.72942e-05	1330	-0.0876693	-0.0473984	0.0262318	0.0757694	-0.00180421	-0.140759	0.011544	0.0183518	-0.0292536	0.134291	SHAM	1.01988	-0.0273453	0.410408	1.3528	-0.010841	-0.125745	-0.840202	1.09549	-0.0843291	-0.136548
1330.2	0.000128386	9.74332e-05	1330.2	-0.0879261	-0.0462065	0.0280456	0.0758569	-0.0457262	-0.132998	0.0130317	0.0185337	-0.00841371	0.128208	SHAM	1.01377	-0.0379899	0.378467	1.34996	0.000704464	-0.17253	-1.18343	0.583289	-0.065607	0.103775
1330.4	0.000128603	9.75345e-05	1330.4	-0.0881515	-0.0449296	0.0298792	0.0760053	-0.0867532	-0.112336	0.0142828	0.0189036	-3.20563e-06	0.104127	SHAM	1.01712	-0.0476796	0.331529	1.34736	0.00802523	-0.191974	-1.4528	0.148901	0.069528	0.313767
1330.6	0.0001288	9.76151e-05	1330.6	-0.0883591	-0.0435935	0.0317627	0.0757889	-0.118107	-0.0795231	0.0132053	0.0193884	0.0225105	0.0780464	SHAM	1.01969	-0.0513724	0.30819	1.34876	0.0214497	-0.204181	-1.55118	-0.0164503	0.125103	0.218861
1330.8	0.000128969	9.76707e-05	1330.8	-0.0885429	-0.0422117	0.0336472	0.0755334	-0.137761	-0.0390271	0.0118566	0.0225716	0.0293946	0.0553848	SHAM	1.02131	-0.0555838	0.281283	1.34091	0.0168635	-0.211534	-1.64233	-0.17663	0.0604084	0.314129
1331	0.000129117	9.77112e-05	1331	-0.0887105	-0.040801	0.0355241	0.0751128	-0.143361	0.00576889	0.010306	0.0275673	0.0466868	0.0383382	SHAM	1.02242	-0.0569267	0.26013	1.32672	0.0168075	-0.22546	-1.64726	-0.254738	0.184989	0.619061
1331.2	0.000129253	9.77412e-05	1331.2	-0.0888671	-0.0393497	0.0372641	0.0748307	-0.134344	0.0507724	0.00975091	0.0259359	0.0655989	0.0325465	SHAM	1.0227	-0.0546535	0.256581	1.32165	0.0237894	-0.22042	-1.62097	-0.179194	0.0410901	0.471913
1331.4	0.000129386	9.77748e-05	1331.4	-0.0890237	-0.0378809	0.0389889	0.0743496	-0.112531	0.0899586	0.00915128	0.0267136	0.0707109	0.00360215	SHAM	1.02418	-0.0506262	0.262853	1.32937	0.0207889	-0.205845	-1.55773	-0.120361	0.0906267	0.371516
1331.6	0.000129534	9.78227e-05	1331.6	-0.0891882	-0.0364231	0.0406757	0.0736689	-0.0772806	0.121212	0.0100614	0.0253126	0.0791812	-0.0231078	SHAM	1.02336	-0.0431992	0.290932	1.34372	0.00853272	-0.198064	-1.42613	0.148082	0.0181279	0.399765
1331.8	0.000129665	9.78715e-05	1331.8	-0.0893468	-0.0349868	0.0423643	0.0728508	-0.035345	0.138651	0.0124317	0.0279522	0.0874558	-0.019385	SHAM	1.02339	-0.0427718	0.294766	1.34976	0.0142195	-0.197389	-1.40796	0.185988	-0.00227649	0.205713
1332	0.000129787	9.79206e-05	1332	-0.0895028	-0.0335228	0.043933	0.0718901	0.00993949	0.14284	0.0156565	0.0307332	0.0876294	-0.039242	SHAM	1.02265	-0.0415808	0.295161	1.34657	0.0180611	-0.184252	-1.33511	0.223421	0.0488217	0.152204
1332.2	0.000129886	9.79595e-05	1332.2	-0.0896433	-0.0320756	0.0454895	0.0706111	0.0547858	0.132505	0.0197305	0.0326972	0.0906404	-0.0503239	SHAM	1.0202	-0.0340517	0.323601	1.35065	0.00968018	-0.173234	-1.1703	0.496472	0.083909	0.029088
1332.4	0.000129952	9.79845e-05	1332.4	-0.0897665	-0.0306156	0.0469961	0.0693448	0.0924417	0.107969	0.0263294	0.0411079	0.0937594	-0.049895	SHAM	1.01779	-0.0229252	0.34593	1.34072	0.0104303	-0.141529	-0.957148	0.874071	0.0800139	-0.247989
1332.6	0.000129987	9.79808e-05	1332.6	-0.08986	-0.0291275	0.0484501	0.0679133	0.121066	0.0729324	0.0337217	0.0369136	0.0894872	-0.0558054	SHAM	1.01903	-0.0202493	0.340557	1.33901	0.00868931	-0.150579	-0.943204	0.844693	0.156573	-0.150754
1332.8	0.000130005	9.79669e-05	1332.8	-0.0899414	-0.0275997	0.0498599	0.06637	0.136023	0.031652	0.0420577	0.0362535	0.0878233	-0.0717017	SHAM	1.01798	-0.0188145	0.337344	1.33516	0.0116468	-0.141027	-0.94099	0.8458	0.13919	-0.205297
1333	0.000129997	9.79273e-05	1333	-0.0899968	-0.0260188	0.0512568	0.0646172	0.137466	-0.0135683	0.050469	0.0338053	0.0872168	-0.0731761	SHAM	1.01601	-0.0178625	0.334643	1.32447	0.00698484	-0.152091	-0.943307	0.878044	0.0962225	-0.138785
1333.2	0.00012995	9.78546e-05	1333.2	-0.0900182	-0.0243937	0.0526887	0.0627703	0.12489	-0.0554902	0.0589327	0.0342661	0.0860843	-0.0714297	SHAM	1.01565	-0.0175946	0.331015	1.32039	0.00343807	-0.144116	-0.933123	0.823218	0.206154	-0.06866
1333.4	0.000129869	9.77568e-05	1333.4	-0.090014	-0.0226973	0.0540853	0.0607684	0.0984945	-0.0927497	0.0663742	0.0396966	0.0902351	-0.0617647	SHAM	1.0147	-0.0167007	0.326371	1.31622	0.0132648	-0.145598	-0.942735	0.789022	0.230222	-0.146353
1333.6	0.000129753	9.76249e-05	1333.6	-0.0899753	-0.0209281	0.0553394	0.0587514	0.0622331	-0.119384	0.0721484	0.0357145	0.0957859	-0.0494323	SHAM	1.0152	-0.0187052	0.331222	1.32303	-0.00219201	-0.141214	-0.978432	0.797531	0.2137	-0.0734721
1333.8	0.000129605	9.7461e-05	1333.8	-0.089903	-0.0190837	0.0567024	0.0565272	0.0184483	-0.133142	0.0757589	0.0331602	0.0856728	-0.0350657	SHAM	1.01481	-0.0165214	0.334193	1.3162	-0.00154142	-0.143905	-0.953203	0.828506	0.241818	0.015385
1334	0.000129428	9.72781e-05	1334	-0.0898079	-0.0171798	0.0579418	0.0542887	-0.0255423	-0.132894	0.077732	0.0348172	0.0902207	-0.0346923	IL6STD	-1.27213	-1.74089	0.244391	0.246921	-2.41365	3.38885	-0.213878	0.125106	-3.11979	-0.123435
1334.2	0.000129214	9.7062e-05	1334.2	-0.0896756	-0.0152297	0.0591704	0.0519055	-0.0692338	-0.117321	0.0768912	0.0299978	0.0897803	-0.0334892	IL6STD	-1.29421	-1.74779	0.542226	0.571271	2.87735	-0.142624	0.717645	0.740965	-4.77726	0.100356
1334.4	0.000128974	9.68284e-05	1334.4	-0.0895198	-0.0132412	0.060482	0.0493753	-0.104501	-0.0896196	0.0748617	0.0281191	0.0712959	-0.0230186	IL6STD	-1.29279	-1.74971	0.487322	0.499658	-1.88719	3.82314	0.00377703	0.424395	-3.75885	0.320901
1334.6	0.000128687	9.65664e-05	1334.6	-0.0893298	-0.0112357	0.0615412	0.0469752	-0.129287	-0.0531073	0.0723327	0.0247943	0.0718279	-0.0267122	IL6STD	-1.28709	-1.74957	0.346488	0.35759	2.58777	2.25463	0.181593	0.338513	-2.06022	1.71838
1334.8	0.000128389	9.6302e-05	1334.8	-0.0891293	-0.00921531	0.0626354	0.0442673	-0.141163	-0.0107438	0.0662074	0.018362	0.0490247	-0.0143024	IL6STD	-1.28137	-1.74964	0.229217	0.242599	2.67745	1.92461	0.153423	0.309913	-0.156179	1.84971
1335	0.000128079	9.60365e-05	1335	-0.0889192	-0.00719137	0.063643	0.0416801	-0.138509	0.0327981	0.0615959	0.0107994	0.0517685	-0.00943726	IL6STD	-1.27317	-1.75033	0.013354	0.00303338	1.6332	-2.15312	0.438217	0.112659	-0.182372	2.25015
1335.2	0.000127755	9.57694e-05	1335.2	-0.0886987	-0.00516866	0.0646347	0.0388461	-0.122101	0.0737583	0.0570074	0.00912297	0.0449	-0.0250258	IL6STD	-1.27307	-1.7508	0.0096501	0.00412733	1.52655	-2.29135	0.428524	0.0258324	1.17891	1.78629
1335.4	0.000127417	9.55015e-05	1335.4	-0.0884684	-0.00315949	0.0655939	0.0359037	-0.0937018	0.107823	0.0532072	0.00799656	0.0347482	-0.0342821	IL6STD	-1.26819	-1.75131	-0.129953	-0.161647	-2.81957	2.95822	-0.699015	-0.626827	3.07809	1.08872
1335.6	0.000127067	9.52359e-05	1335.6	-0.0882313	-0.00116193	0.0664577	0.0330195	-0.0564065	0.130737	0.051747	0.00892298	0.0251179	-0.0354921	IL6STD	-1.26644	-1.75358	-0.182652	-0.194231	-2.81034	-1.92029	-0.0835761	-0.456023	2.03042	0.892069
1335.8	0.000126696	9.49671e-05	1335.8	-0.0879824	0.000826132	0.0671511	0.0301991	-0.0148626	0.139746	0.0520738	0.00606839	0.0325512	-0.0324165	IL6STD	-1.26326	-1.75282	-0.230893	-0.209673	2.75724	-0.591714	-0.333619	-0.546033	2.73572	-0.54679
1336	0.00012632	9.46966e-05	1336	-0.0877228	0.00281689	0.0678744	0.0270652	0.0281927	0.135886	0.053462	0.00504293	0.0315848	-0.056965	IL6STD	-1.2678	-1.75477	-0.126209	-0.0902407	0.699839	-2.86281	0.0900049	-0.357376	1.42941	-0.357281
1336.2	0.000125942	9.44358e-05	1336.2	-0.0874632	0.00480675	0.0685033	0.0240422	0.0669498	0.118934	0.0578888	0.00442929	0.033976	-0.0566486	IL6STD	-1.26772	-1.75492	-0.110185	-0.0918466	-3.10889	-1.43997	-0.153928	-0.590351	1.55858	-1.34801
1336.4	0.000125551	9.41715e-05	1336.4	-0.0871907	0.00682215	0.0690767	0.0207777	0.0989174	0.0917617	0.0620238	0.00709434	0.0343253	-0.0639658	IL6STD	-1.26666	-1.75525	-0.144757	-0.121897	-2.99917	-1.55675	-0.214289	-0.479309	0.0272374	-1.3541
1336.6	0.000125135	9.38948e-05	1336.6	-0.0868974	0.00884147	0.0695642	0.0175463	0.119946	0.0555915	0.068837	0.0130616	0.0368563	-0.0792573	IL6STD	-1.26451	-1.75518	-0.16487	-0.0884488	2.97334	0.622496	-0.587163	-0.363387	0.570712	-1.36344
1336.8	0.000124699	9.36112e-05	1336.8	-0.0865878	0.0108806	0.0699014	0.0142394	0.127955	0.0148894	0.0739989	0.0109727	0.0484922	-0.0842008	IL6STD	-1.26053	-1.75598	-0.305647	-0.270124	1.28662	3.63806	-1.0493	-0.847159	4.31538	-0.557122
1337	0.000124231	9.3306e-05	1337	-0.0862472	0.0129509	0.0703503	0.0107509	0.122308	-0.025379	0.0794988	0.0169248	0.0438726	-0.0815118	IL6STD	-1.26311	-1.75627	-0.194741	-0.111378	2.00968	-1.96606	-0.151196	-0.12792	0.51209	-0.00733184
1337.2	0.000123732	9.29848e-05	1337.2	-0.0858809	0.015049	0.0705754	0.00746391	0.104705	-0.0613298	0.0842694	0.0138151	0.039323	-0.0803828	IL6STD	-1.26942	-1.7568	-0.0519134	0.0113463	0.52284	-2.83352	0.254642	-0.0657255	-0.272047	-0.432522
1337.4	0.000123206	9.26532e-05	1337.4	-0.0854926	0.0171895	0.0706751	0.00418738	0.0760148	-0.0901978	0.0868842	0.0125157	0.0417393	-0.0619633	IL6STD	-1.2766	-1.75722	0.164503	0.243664	-3.44252	-0.704583	0.0696561	-0.11628	0.0255407	0.308176
1337.6	0.000122657	9.23077e-05	1337.6	-0.0850785	0.0193632	0.0707405	0.000804858	0.0407243	-0.108223	0.0871572	0.00610119	0.0226874	-0.0502825	IL6STD	-1.27056	-1.75506	0.0560533	0.162104	2.98063	0.731124	-0.254342	-0.0201962	-0.414462	-1.23588
1337.8	0.000122082	9.19506e-05	1337.8	-0.0846397	0.0215741	0.0708072	-0.00267459	0.00253218	-0.112416	0.0851591	0.00121079	0.0172497	-0.0485024	IL6STD	-1.27753	-1.75633	0.219414	0.332572	-2.11096	3.64455	-0.598675	-0.0253305	-0.216292	-1.43837
1338	0.000121476	9.15832e-05	1338	-0.0841781	0.0237946	0.0707176	-0.00603669	-0.0362991	-0.106458	0.0816411	-0.00235789	0.00548198	-0.0232274	IL6STD	-1.28035	-1.75669	0.279234	0.393936	1.8107	-2.11273	0.458262	0.256186	-1.14749	-1.07449
1338.2	0.00012084	9.12e-05	1338.2	-0.0836881	0.0260288	0.0706106	-0.0094075	-0.0702794	-0.0885442	0.0763537	-0.00923767	-0.00125636	0.0113281	IL6STD	-1.28308	-1.75516	0.371634	0.469338	-0.397042	-2.97719	0.689982	0.246357	-1.84123	-0.0586017
1338.4	0.00012019	9.08107e-05	1338.4	-0.0831779	0.0282768	0.0705385	-0.0125843	-0.0962051	-0.0599322	0.0714965	-0.0198062	-0.0130591	0.0412682	IL6STD	-1.28868	-1.75719	0.497643	0.594641	-3.37369	-0.872066	0.462982	0.14942	-1.20102	0.00691108
1338.6	0.000119516	9.04188e-05	1338.6	-0.0826526	0.0305123	0.0703639	-0.0159123	-0.11145	-0.025255	0.0649011	-0.023045	-0.0180734	0.0462864	IL6STD	-1.29328	-1.75607	0.644322	0.795842	1.65588	3.49506	-0.0290094	-0.0282935	2.37463	-0.964899
1338.8	0.000118827	9.00311e-05	1338.8	-0.0821189	0.0327307	0.0701504	-0.019071	-0.115864	0.0126255	0.0582925	-0.0233892	-0.0252524	0.0686222	IL6STD	-1.29639	-1.75728	0.703959	0.830636	-2.48209	-2.16367	0.871665	0.148328	-0.266922	0.533764
1339	0.000118128	8.96415e-05	1339	-0.0815715	0.0349243	0.0699318	-0.0224702	-0.107592	0.0481738	0.0514083	-0.0260317	-0.0321682	0.0897132
1339.2	0.00011742	8.92585e-05	1339.2	-0.0810185	0.0370997	0.0696067	-0.025484	-0.0881889	0.0787368	0.048124	-0.0245363	-0.0424065	0.106968
1339.4	0.00011671	8.88863e-05	1339.4	-0.0804664	0.0392283	0.0691834	-0.0285881	-0.0610978	0.101568	0.0442453	-0.0273308	-0.0376001	0.0879927
1339.6	0.000115983	8.85114e-05	1339.6	-0.0799022	0.0413158	0.0687761	-0.0316457	-0.0272973	0.115504	0.0419891	-0.0260745	-0.0373401	0.105698
1339.8	0.000115245	8.81399e-05	1339.8	-0.0793326	0.0433608	0.0682435	-0.0348056	0.00856283	0.116967	0.0398865	-0.0253513	-0.0333783	0.0771675
1340	0.000114486	8.77652e-05	1340	-0.0787516	0.0453649	0.0676028	-0.0378104	0.0403446	0.108836	0.0398097	-0.0234205	-0.028773	0.0636759
1340.2	0.000113715	8.73967e-05	1340.2	-0.0781661	0.0473502	0.0667991	-0.0407379	0.0695098	0.0891282	0.0398277	-0.0229818	-0.0347776	0.054935
1340.4	0.00011294	8.70322e-05	1340.4	-0.0775751	0.0493083	0.065901	-0.0434847	0.0909686	0.0623148	0.0413886	-0.0271109	-0.0291279	0.0254295
1340.6	0.000112152	8.66652e-05	1340.6	-0.0769711	0.0512472	0.0649853	-0.0464072	0.10039	0.0299434	0.0412902	-0.0330022	-0.0352536	0.000896942
1340.8	0.000111366	8.63116e-05	1340.8	-0.0763665	0.0531921	0.0640143	-0.0492357	0.100914	-0.00367375	0.0423956	-0.0398074	-0.0235458	-0.016798
1341	0.000110552	8.59509e-05	1341	-0.0757416	0.0551399	0.0629139	-0.0518894	0.0901797	-0.0344058	0.04227	-0.0407314	-0.0247031	-0.0309283
1341.2	0.000109711	8.5583e-05	1341.2	-0.0750977	0.0570769	0.0616625	-0.0545171	0.0708304	-0.0604485	0.0402746	-0.0476854	-0.00849762	-0.0370781
1341.4	0.000108853	8.52082e-05	1341.4	-0.0744332	0.0590121	0.0604327	-0.0570032	0.044457	-0.0794579	0.0380632	-0.0548048	-0.0114288	-0.0542681
1341.6	0.000107986	8.4842e-05	1341.6	-0.07376	0.0609664	0.0590764	-0.0592497	0.0150467	-0.0879331	0.0354105	-0.063577	-0.00319586	-0.0269646
1341.8	0.000107112	8.44789e-05	1341.8	-0.0730772	0.0629051	0.0577314	-0.0614233	-0.0151108	-0.0878661	0.0308741	-0.0720603	0.00757515	-0.0310897
1342	0.000106224	8.41146e-05	1342	-0.0723792	0.0648363	0.0564598	-0.0636076	-0.0431488	-0.0775763	0.0273685	-0.0700018	0.00777367	-0.00200285
1342.2	0.000105316	8.3747e-05	1342.2	-0.0716718	0.0667178	0.055004	-0.0656179	-0.0649009	-0.0599064	0.0207643	-0.0731248	0.0111601	0.024321
1342.4	0.000104392	8.33759e-05	1342.4	-0.0709507	0.068572	0.0535795	-0.0675336	-0.0796335	-0.0366971	0.0143997	-0.0693798	0.0134313	0.0368932
1342.6	0.000103443	8.29898e-05	1342.6	-0.0702145	0.070351	0.052007	-0.0692023	-0.0846226	-0.0091348	0.00745554	-0.0703224	0.0253479	0.0585546
1342.8	0.000102482	8.26066e-05	1342.8	-0.0694797	0.0720657	0.0503585	-0.0706264	-0.0815238	0.016247	0.00133714	-0.0610711	0.0216054	0.0836542
1343	0.000101512	8.22178e-05	1343	-0.0687383	0.0737172	0.0486126	-0.0719042	-0.069268	0.0393836	-0.00445541	-0.0578131	0.0178673	0.0989995
1343.2	0.000100535	8.1823e-05	1343.2	-0.0679962	0.0752803	0.0467611	-0.0730366	-0.0509391	0.058001	-0.010755	-0.0595158	0.0163571	0.0978334
1343.4	9.95528e-05	8.14309e-05	1343.4	-0.0672555	0.0767916	0.0448445	-0.0738861	-0.026696	0.0683315	-0.014626	-0.055023	0.0174744	0.0949609
1343.6	9.85686e-05	8.10397e-05	1343.6	-0.0665188	0.0782321	0.0428638	-0.0748166	-0.00120951	0.0714638	-0.0189908	-0.0494373	0.013963	0.0914488
1343.8	9.75778e-05	8.06349e-05	1343.8	-0.0657746	0.0795928	0.0408815	-0.0754731	0.021962	0.0660615	-0.0211429	-0.0505883	0.00375161	0.0688298
1344	9.65928e-05	8.02449e-05	1344	-0.0650437	0.0809156	0.0387093	-0.0759528	0.0435903	0.05434	-0.0233048	-0.0517474	-0.0025815	0.0448738
1344.2	9.56142e-05	7.98586e-05	1344.2	-0.0643168	0.0821917	0.036544	-0.0762344	0.0587311	0.0358596	-0.0234504	-0.0531841	0.00503003	0.0166835
1344.4	9.4648e-05	7.94837e-05	1344.4	-0.0635938	0.083457	0.0343252	-0.0763538	0.0675898	0.0148337	-0.023225	-0.0589791	-0.00868431	-0.0143813
1344.6	9.36823e-05	7.91145e-05	1344.6	-0.0628752	0.0846853	0.0321201	-0.0765384	0.0690254	-0.00660285	-0.0238149	-0.0570938	-0.0172919	-0.0466835
1344.8	9.2722e-05	7.87493e-05	1344.8	-0.0621583	0.0858829	0.0298582	-0.076409	0.0629895	-0.0276905	-0.0226151	-0.0582603	-0.0216019	-0.0714188
1345	9.17516e-05	7.8379e-05	1345	-0.0614323	0.0870522	0.0276294	-0.076385	0.0503706	-0.0458989	-0.0232583	-0.0589587	-0.0331648	-0.0920203
1345.2	9.07752e-05	7.80061e-05	1345.2	-0.060702	0.0881888	0.0253138	-0.0760418	0.0333186	-0.058207	-0.0244126	-0.0635313	-0.0482299	-0.11395
1345.4	8.97935e-05	7.76339e-05	1345.4	-0.0599654	0.0893107	0.022975	-0.0755938	0.0142344	-0.0641315	-0.0255622	-0.065591	-0.0497782	-0.107824
1345.6	8.88037e-05	7.72576e-05	1345.6	-0.059226	0.0903894	0.0206347	-0.0750277	-0.00541929	-0.0639194	-0.0278123	-0.0626353	-0.0539435	-0.101029
1345.8	8.77962e-05	7.68619e-05	1345.8	-0.0584733	0.0914011	0.0184407	-0.074688	-0.023444	-0.0576232	-0.0314743	-0.0516516	-0.0549913	-0.0756453
1346	8.67308e-05	7.64278e-05	1346	-0.0577025	0.0922988	0.0159948	-0.0740166	-0.0379568	-0.0462081	-0.0375136	-0.0256812	-0.0558038	-0.0350355
1346.2	8.5615e-05	7.59394e-05	1346.2	-0.0568995	0.0930736	0.0133607	-0.0726431	-0.0475463	-0.0311898	-0.0417144	-0.0105324	-0.055287	-0.00262416
1346.4	8.44843e-05	7.54319e-05	1346.4	-0.0560914	0.0937665	0.0106446	-0.07113	-0.0514826	-0.014671	-0.0474213	0.00321917	-0.0582469	0.0270959
1346.6	8.33369e-05	7.4906e-05	1346.6	-0.0552829	0.0943684	0.00786307	-0.0695057	-0.0497726	0.00173248	-0.0536409	0.0223482	-0.0557405	0.0511293
1346.8	8.21764e-05	7.43552e-05	1346.8	-0.0544699	0.0948726	0.00505279	-0.0675809	-0.0428067	0.016662	-0.0584061	0.0409301	-0.0478351	0.0920603
1347	8.10182e-05	7.37913e-05	1347	-0.0536598	0.0952994	0.00231514	-0.0656105	-0.0320409	0.0279902	-0.0618646	0.0614841	-0.0422444	0.100718
1347.2	7.98402e-05	7.3201e-05	1347.2	-0.0528489	0.0956181	-0.000630877	-0.0633732	-0.01863	0.0351089	-0.0663258	0.0814944	-0.0320723	0.106653
1347.4	7.86659e-05	7.25971e-05	1347.4	-0.0520409	0.0958641	-0.00358412	-0.0607958	-0.00398125	0.0374997	-0.0685229	0.0957231	-0.0197314	0.10168
1347.6	7.75315e-05	7.20136e-05	1347.6	-0.0512545	0.0960995	-0.0065979	-0.0578273	0.0103519	0.0353044	-0.0677904	0.0919948	-0.0210454	0.0873445
1347.8	7.64673e-05	7.14787e-05	1347.8	-0.050508	0.0963669	-0.00962332	-0.0548503	0.0229574	0.0291021	-0.0661887	0.0732882	-0.0219317	0.0605689
1348	7.5492e-05	7.1009e-05	1348	-0.0498106	0.0966951	-0.0124394	-0.0520639	0.032395	0.0194872	-0.0630714	0.0516649	-0.0240494	0.0298419
1348.2	7.45808e-05	7.05891e-05	1348.2	-0.049154	0.0970588	-0.0151047	-0.0494988	0.0378747	0.00799736	-0.0593689	0.0334295	-0.0193764	-0.00416801
1348.4	7.36851e-05	7.01757e-05	1348.4	-0.0485147	0.0973813	-0.0176492	-0.0472458	0.0388911	-0.00451889	-0.0579576	0.0282121	-0.0189936	-0.0300306
1348.6	7.27878e-05	6.97544e-05	1348.6	-0.0478776	0.0976585	-0.0202382	-0.0448402	0.0358827	-0.0160297	-0.055999	0.0228807	-0.0164486	-0.0559219
1348.8	7.18784e-05	6.93111e-05	1348.8	-0.047235	0.0978667	-0.0228718	-0.0421998	0.0296862	-0.0257563	-0.0542217	0.0125203	-0.018695	-0.0731128
1349	7.09814e-05	6.8865e-05	1349	-0.0465973	0.098041	-0.0254251	-0.0394404	0.0209309	-0.0325404	-0.0515904	-0.000220215	-0.0185562	-0.0841108
1349.2	7.00985e-05	6.84205e-05	1349.2	-0.0459673	0.0981884	-0.027965	-0.0366111	0.0109948	-0.0361401	-0.0494262	-0.0190209	-0.0231353	-0.0836648
1349.4	6.92263e-05	6.79837e-05	1349.4	-0.045353	0.0983094	-0.0304721	-0.0338991	0.000884485	-0.036663	-0.0484214	-0.024795	-0.0246173	-0.0719478
1349.6	6.83084e-05	6.75035e-05	1349.6	-0.0447272	0.0983144	-0.0329312	-0.0314031	-0.00882276	-0.0341663	-0.0504589	-0.00566392	-0.0155365	-0.0541218
1349.8	6.7317e-05	6.69412e-05	1349.8	-0.0440646	0.0981488	-0.0354702	-0.0287229	-0.0169234	-0.0294668	-0.0536242	0.0190441	-0.0102726	-0.0349307
1350	6.62696e-05	6.63133e-05	1350	-0.0433719	0.0978477	-0.0381449	-0.0254006	-0.0225095	-0.0227109	-0.0556694	0.0384184	-0.00274069	-0.009644
1350.2	6.52142e-05	6.56525e-05	1350.2	-0.0426668	0.0974685	-0.0408454	-0.0216208	-0.0251781	-0.0149109	-0.0548174	0.0384611	0.00820058	0.0139162
1350.4	6.41988e-05	6.50089e-05	1350.4	-0.0419799	0.0970907	-0.0435221	-0.0176766	-0.0250216	-0.00689137	-0.0528062	0.0224671	0.00459335	0.032102
1350.6	6.32304e-05	6.44024e-05	1350.6	-0.0413303	0.0967305	-0.0461086	-0.0141183	-0.0224635	3.86095e-05	-0.0522763	0.0184261	0.00500039	0.0417226
1350.8	6.22731e-05	6.38003e-05	1350.8	-0.0407005	0.0963327	-0.0486245	-0.0106893	-0.018099	0.00563614	-0.0522763	0.0314426	0.0137115	0.050206
1351	6.12963e-05	6.31544e-05	1351	-0.0400564	0.095832	-0.0511521	-0.00713939	-0.0123964	0.00914657	-0.0518355	0.0316741	0.015033	0.0482646
1351.2	6.03216e-05	6.25075e-05	1351.2	-0.0394284	0.0952879	-0.0536974	-0.00362342	-0.00637295	0.0106047	-0.0527405	0.0463941	0.0187868	0.0372736
1351.4	5.93245e-05	6.18113e-05	1351.4	-0.0387847	0.0946307	-0.0560949	-6.79338e-05	-0.00036844	0.0103018	-0.0522629	0.0592944	0.0194409	0.0190333
1351.6	5.83353e-05	6.11e-05	1351.6	-0.0381391	0.0939286	-0.058558	0.00390836	0.00477403	0.00948189	-0.0495339	0.050751	0.0137776	-0.000797066
1351.8	5.73933e-05	6.04212e-05	1351.8	-0.037522	0.0932546	-0.0609781	0.0078693	0.0090338	0.00840477	-0.0461062	0.0350463	0.00625252	-0.0253917
1352	5.6492e-05	5.97723e-05	1352	-0.0369347	0.0925999	-0.0632659	0.0114984	0.0123704	0.00654647	-0.0436506	0.0312583	0.00435533	-0.0536479
1352.2	5.55966e-05	5.91192e-05	1352.2	-0.036359	0.0919061	-0.065481	0.0150531	0.0144417	0.00414972	-0.0411717	0.0377414	0.00697234	-0.0734674
1352.4	5.46875e-05	5.84397e-05	1352.4	-0.0357785	0.0911429	-0.0677118	0.018695	0.0152495	0.00131353	-0.0390238	0.0434866	0.00688692	-0.0920096
1352.6	5.37838e-05	5.77514e-05	1352.6	-0.0352017	0.0903434	-0.0699625	0.0225974	0.0151236	-0.00138606	-0.0353919	0.0428827	0.00488628	-0.104779
1352.8	5.28914e-05	5.70663e-05	1352.8	-0.0346397	0.0895201	-0.0721624	0.0262514	0.0139128	-0.00351392	-0.0331387	0.0517174	0.0127353	-0.109922
1353	5.19833e-05	5.63525e-05	1353	-0.0340751	0.0886202	-0.0742274	0.029772	0.0118177	-0.0052902	-0.0321393	0.0712612	0.018763	-0.102838
1353.2	5.10535e-05	5.55978e-05	1353.2	-0.0334958	0.0876323	-0.0762696	0.0333861	0.00944333	-0.00612162	-0.0305803	0.0811964	0.0218892	-0.0855057
1353.4	5.01251e-05	5.48324e-05	1353.4	-0.0329191	0.0866074	-0.0782313	0.0369753	0.00719733	-0.00627746	-0.0288814	0.0915105	0.0302423	-0.0687737
1353.6	4.91964e-05	5.4059e-05	1353.6	-0.0323495	0.0855437	-0.0801779	0.0404762	0.00521914	-0.00664216	-0.0281917	0.106595	0.0352142	-0.0423288
1353.8	4.8252e-05	5.32591e-05	1353.8	-0.0317764	0.0844121	-0.0820499	0.043848	0.00344504	-0.00750834	-0.0281363	0.129833	0.0443849	-0.0153104
1354	4.72622e-05	5.23994e-05	1354	-0.0311836	0.0831539	-0.0837006	0.0468799	0.00129138	-0.00833424	-0.0293852	0.17308	0.0620253	0.0183229
1354.2	4.62017e-05	5.1451e-05	1354.2	-0.0305508	0.0817277	-0.085212	0.0498234	-0.000662134	-0.00862848	-0.0313378	0.219006	0.0789884	0.0478511
1354.4	4.51032e-05	5.04374e-05	1354.4	-0.0298834	0.0801856	-0.0866926	0.0531807	-0.00232614	-0.00818328	-0.0309825	0.237682	0.0850915	0.0711021
1354.6	4.40462e-05	4.94525e-05	1354.6	-0.0292335	0.0786832	-0.0883352	0.0570085	-0.00318255	-0.00724574	-0.028228	0.225734	0.0797713	0.0819212
1354.8	4.3101e-05	4.85549e-05	1354.8	-0.0286293	0.0773296	-0.0899624	0.0612137	-0.00339641	-0.00586876	-0.0209323	0.177452	0.0645864	0.0814812
1355	4.22996e-05	4.77991e-05	1355	-0.028111	0.0761996	-0.0915513	0.0651629	-0.00332491	-0.00439227	-0.0131527	0.129369	0.0493005	0.0729064
1355.2	4.1578e-05	4.71347e-05	1355.2	-0.0276606	0.0751923	-0.0930498	0.0683723	-0.00338884	-0.00361875	-0.008437	0.115318	0.046284	0.0624255
1355.4	4.08514e-05	4.64553e-05	1355.4	-0.0272122	0.0741421	-0.0943702	0.0712525	-0.0033574	-0.00297382	-0.00464668	0.115038	0.0488903	0.0457076
1355.6	4.01255e-05	4.57495e-05	1355.6	-0.0267482	0.0730464	-0.0956183	0.0744836	-0.00331168	-0.0023189	0.00229223	0.0844867	0.0399741	0.0230302
1355.8	3.94762e-05	4.51082e-05	1355.8	-0.0263199	0.0720534	-0.096976	0.0781084	-0.00312409	-0.00155087	0.012039	0.026183	0.0221288	-0.0058369
1356	3.89437e-05	4.45918e-05	1356	-0.0259676	0.0712537	-0.0984989	0.0817317	-0.00317725	-0.000818133	0.0218848	-0.0362232	0.00152808	-0.0327681
1356.2	3.8503e-05	4.4168e-05	1356.2	-0.0256759	0.0705941	-0.0999395	0.0850042	-0.00367803	6.88846e-06	0.0310117	-0.0849065	-0.01387	-0.058033
1356.4	3.80887e-05	4.37786e-05	1356.4	-0.0254195	0.0699661	-0.10132	0.0877133	-0.00451682	0.000800204	0.0367131	-0.10162	-0.0176352	-0.0734694
1356.6	3.76158e-05	4.33294e-05	1356.6	-0.0251445	0.0692156	-0.102487	0.0898099	-0.0057396	0.00156041	0.0389421	-0.0834467	-0.00965894	-0.0816109
1356.8	3.70381e-05	4.27587e-05	1356.8	-0.02481	0.0682478	-0.103444	0.0917445	-0.00699676	0.00259014	0.0401475	-0.0563286	0.00114413	-0.0792615
1357	3.63967e-05	4.21097e-05	1357	-0.0244297	0.0671424	-0.104519	0.0942553	-0.0077476	0.00430111	0.0431993	-0.0594558	-0.00136565	-0.0743445
1357.2	3.57898e-05	4.1472e-05	1357.2	-0.0240498	0.06606	-0.105596	0.0972969	-0.00773062	0.00670879	0.0505892	-0.0983849	-0.0141314	-0.0665727
1357.4	3.52756e-05	4.09307e-05	1357.4	-0.0237267	0.0651294	-0.106806	0.10042	-0.00740657	0.00927692	0.0584658	-0.143828	-0.0284249	-0.054513
1357.6	3.48019e-05	4.04412e-05	1357.6	-0.0234515	0.0642615	-0.107831	0.10263	-0.00663299	0.0115271	0.0620975	-0.138994	-0.0243324	-0.0352726
1357.8	3.42449e-05	3.98675e-05	1357.8	-0.0231447	0.0632315	-0.108607	0.104079	-0.00571669	0.0130152	0.0612796	-0.0977867	-0.00708258	-0.00817304
1358	3.3584e-05	3.91602e-05	1358	-0.0227606	0.0619797	-0.109145	0.105716	-0.00402265	0.0142142	0.062624	-0.0794892	-0.000922448	0.0133765
1358.2	3.29059e-05	3.84151e-05	1358.2	-0.0223505	0.0606678	-0.109615	0.107642	-0.00178929	0.0150591	0.0662978	-0.0914099	-0.00514271	0.0287476
1358.4	3.227e-05	3.77075e-05	1358.4	-0.0219624	0.0594138	-0.110107	0.109634	0.000755159	0.0153819	0.0711576	-0.113277	-0.0126205	0.0437105
1358.6	3.16935e-05	3.7057e-05	1358.6	-0.0216076	0.0582491	-0.110669	0.111725	0.00305573	0.0148021	0.0771218	-0.145357	-0.0221232	0.0543829
1358.8	3.11706e-05	3.6459e-05	1358.8	-0.0212871	0.057166	-0.111155	0.113578	0.0049945	0.0138485	0.0829809	-0.168894	-0.0290622	0.0638213
1359	3.06358e-05	3.58648e-05	1359	-0.0209865	0.056066	-0.111538	0.114615	0.00594603	0.0115581	0.0835929	-0.144994	-0.0202912	0.0751702
1359.2	3.00112e-05	3.51648e-05	1359.2	-0.0206308	0.0547863	-0.111573	0.115232	0.00597406	0.00902059	0.0831182	-0.110512	-0.00782967	0.0851974
1359.4	2.93342e-05	3.43898e-05	1359.4	-0.020224	0.0533911	-0.111474	0.116155	0.00540507	0.00653165	0.0852504	-0.11217	-0.00962492	0.0863115
1359.6	2.86961e-05	3.36485e-05	1359.6	-0.01983	0.0520556	-0.111459	0.117419	0.00409159	0.00449382	0.0896139	-0.139008	-0.0226826	0.0787154
1359.8	2.81206e-05	3.29776e-05	1359.8	-0.0194796	0.0508291	-0.111515	0.118617	0.00183111	0.00304962	0.0936818	-0.155739	-0.0288196	0.071624
1360	2.75707e-05	3.23404e-05	1360	-0.0191542	0.0496506	-0.111553	0.119513	-0.00121514	0.0022243	0.0960035	-0.156574	-0.0302832	0.0676308
